# Supplementary material for: Sequencing of Pooled DNA Samples (Pool-Seq) Uncovers Complex Dynamics of Transposable Element Insertions in Drosophila melanogaster
Source: PLoS Genet. 2012 Jan 26;8(1):e1002487. doi: 10.1371/journal.pgen.1002487 (PMC3266889; doi:10.1371/journal.pgen.1002487)
Supplement: Dataset S1 — The TE hierarchy used for this analysis. (TXT) [file pgen.1002487.s003.txt]

# TE Hierarchy
# first column is the FlyBase ID of the individual TE insertion
# remaining columns are the corresponging annotation in increasing hierarchical order for every individual TE insertion
# eg FBti0015567 is an individual insertion of the Tirant family which belongs to the LTR order and the class of RNA transposons
# the software (PoPoolation TE) deals with any user provided TE hierarchy. 
# for example number of levels in the hierachy is flexible also the names of the categories may be changed (eg. class instead of order)
# it is however necessary that one entry is provided for every individual TE insertion present in the FB hierarchy
insert	id	family	superfamily	suborder	order	class	problem
FBti0015567	Tirant	Tirant	Tirant	LTR	LTR	RNA	0	
FBti0018861	17.6	17.6	17.6	LTR	LTR	RNA	0	
FBti0018862	17.6	17.6	17.6	LTR	LTR	RNA	0	
FBti0018865	297	297	297	LTR	LTR	RNA	0	
FBti0018866	297	297	297	LTR	LTR	RNA	0	
FBti0018867	297	297	297	LTR	LTR	RNA	0	
FBti0018868	297	297	297	LTR	LTR	RNA	0	
FBti0018869	3S18	3S18	3S18	LTR	LTR	RNA	0	
FBti0018871	412	412	412	LTR	LTR	RNA	0	
FBti0018872	412	412	412	LTR	LTR	RNA	0	
FBti0018873	412	412	412	LTR	LTR	RNA	0	
FBti0018874	412	412	412	LTR	LTR	RNA	0	
FBti0018875	BS	BS	BS	non-LTR	non-LTR	RNA	0	
FBti0018876	BS	BS	BS	non-LTR	non-LTR	RNA	0	
FBti0018877	BS	BS	BS	non-LTR	non-LTR	RNA	0	
FBti0018878	BS	BS	BS	non-LTR	non-LTR	RNA	0	
FBti0018879	BS	BS	BS	non-LTR	non-LTR	RNA	0	
FBti0018880	Bari1	Bari1	Bari	TIR	TIR	DNA	0	
FBti0018881	Burdock	Burdock	Burdock	LTR	LTR	RNA	0	
FBti0018882	Burdock	Burdock	Burdock	LTR	LTR	RNA	0	
FBti0018883	Burdock	Burdock	Burdock	LTR	LTR	RNA	0	
FBti0018884	Burdock	Burdock	Burdock	LTR	LTR	RNA	0	
FBti0018885	Circe	Circe	Circe	LTR	LTR	RNA	0	
FBti0018886	Circe	Circe	Circe	LTR	LTR	RNA	0	
FBti0018887	Cr1a	Cr1a	Cr1a	non-LTR	non-LTR	RNA	0	
FBti0018888	Cr1a	Cr1a	Cr1a	non-LTR	non-LTR	RNA	0	
FBti0018889	Cr1a	Cr1a	Cr1a	non-LTR	non-LTR	RNA	0	
FBti0018890	Cr1a	Cr1a	Cr1a	non-LTR	non-LTR	RNA	0	
FBti0018891	Cr1a	Cr1a	Cr1a	non-LTR	non-LTR	RNA	0	
FBti0018892	Cr1a	Cr1a	Cr1a	non-LTR	non-LTR	RNA	0	
FBti0018893	Cr1a	Cr1a	Cr1a	non-LTR	non-LTR	RNA	0	
FBti0018894	Cr1a	Cr1a	Cr1a	non-LTR	non-LTR	RNA	0	
FBti0018896	Cr1a	Cr1a	Cr1a	non-LTR	non-LTR	RNA	0	
FBti0018897	Cr1a	Cr1a	Cr1a	non-LTR	non-LTR	RNA	0	
FBti0018898	Cr1a	Cr1a	Cr1a	non-LTR	non-LTR	RNA	0	
FBti0018899	DM88	Dm88	Dm88	LTR	LTR	RNA	0	
FBti0018900	Dm88	Dm88	Dm88	LTR	LTR	RNA	0	
FBti0018901	Doc	Doc	Doc	non-LTR	non-LTR	RNA	0	
FBti0018902	Doc	Doc	Doc	non-LTR	non-LTR	RNA	0	
FBti0018903	Doc	Doc	Doc	non-LTR	non-LTR	RNA	0	
FBti0018904	Doc	Doc	Doc	non-LTR	non-LTR	RNA	0	
FBti0018905	Doc	Doc	Doc	non-LTR	non-LTR	RNA	0	
FBti0018906	Doc2-element	Doc2-element	Doc	non-LTR	non-LTR	RNA	0	
FBti0018907	Doc3-element	Doc3-element	Doc	non-LTR	non-LTR	RNA	0	
FBti0018908	Doc3-element	Doc3-element	Doc	non-LTR	non-LTR	RNA	0	
FBti0018909	Doc3-element	Doc3-element	Doc	non-LTR	non-LTR	RNA	0	
FBti0018911	F	F-element	F-element	non-LTR	non-LTR	RNA	0	
FBti0018912	F	F-element	F-element	non-LTR	non-LTR	RNA	0	
FBti0018913	F	F-element	F-element	non-LTR	non-LTR	RNA	0	
FBti0018914	F	F-element	F-element	non-LTR	non-LTR	RNA	0	
FBti0018915	F	F-element	F-element	non-LTR	non-LTR	RNA	0	
FBti0018916	F	F-element	F-element	non-LTR	non-LTR	RNA	0	
FBti0018917	F	F-element	F-element	non-LTR	non-LTR	RNA	0	
FBti0018918	G2	G2	G	non-LTR	non-LTR	RNA	0	
FBti0018919	G3	G3	G	non-LTR	non-LTR	RNA	0	
FBti0018920	G3	G3	G	non-LTR	non-LTR	RNA	0	
FBti0018921	HMS-Beagle	HMS-Beagle	HMS-Beagle	LTR	LTR	RNA	0	
FBti0018923	I	I-element	I-element	non-LTR	non-LTR	RNA	0	
FBti0018924	I	I-element	I-element	non-LTR	non-LTR	RNA	0	
FBti0018925	I	I-element	I-element	non-LTR	non-LTR	RNA	0	
FBti0018926	I	I-element	I-element	non-LTR	non-LTR	RNA	0	
FBti0018927	Juan	Juan	Juan	non-LTR	non-LTR	RNA	0	
FBti0018929	Rt1b	Rt1b	Rt1	non-LTR	non-LTR	RNA	0	
FBti0018930	Rt1b	Rt1b	Rt1	non-LTR	non-LTR	RNA	0	
FBti0018931	Rt1b	Rt1b	Rt1	non-LTR	non-LTR	RNA	0	
FBti0018932	Rt1b	Rt1b	Rt1	non-LTR	non-LTR	RNA	0	
FBti0018933	Rt1b	Rt1b	Rt1	non-LTR	non-LTR	RNA	0	
FBti0018936	Rt1b	Rt1b	Rt1	non-LTR	non-LTR	RNA	0	
FBti0018937	Rt1b	Rt1b	Rt1	non-LTR	non-LTR	RNA	0	
FBti0018938	Rt1c	Rt1c	Rt1	non-LTR	non-LTR	RNA	0	
FBti0018939	Rt1c	Rt1c	Rt1	non-LTR	non-LTR	RNA	0	
FBti0018940	S2	S2	S2	S2	S2	S2	1	
FBti0018942	Tc1	Tc1	Tc1	TIR	TIR	DNA	0	
FBti0018943	Tc1	Tc1	Tc1	TIR	TIR	DNA	0	
FBti0018944	Tc1	Tc1	Tc1	TIR	TIR	DNA	0	
FBti0018945	Tc1	Tc1	Tc1	TIR	TIR	DNA	0	
FBti0018946	Tirant	Tirant	Tirant	LTR	LTR	RNA	0	
FBti0018947	Tirant	Tirant	Tirant	LTR	LTR	RNA	0	
FBti0018948	Tirant	Tirant	Tirant	LTR	LTR	RNA	0	
FBti0018949	X	X-element	X-element	non-LTR	non-LTR	RNA	0	
FBti0018950	X	X-element	X-element	non-LTR	non-LTR	RNA	0	
FBti0018951	accord	accord	accord	LTR	LTR	RNA	0	
FBti0018952	ninja-Dsim-like	ninja-Dsim-like	ninja	ninja	ninja	ninja	1	
FBti0018953	ninja-Dsim-like	ninja-Dsim-like	ninja	ninja	ninja	ninja	1	
FBti0018954	baggins	baggins	baggins	non-LTR	non-LTR	RNA	0	
FBti0018955	baggins	baggins	baggins	non-LTR	non-LTR	RNA	0	
FBti0018956	baggins	baggins	baggins	non-LTR	non-LTR	RNA	0	
FBti0018957	baggins	baggins	baggins	non-LTR	non-LTR	RNA	0	
FBti0018958	flea	flea	flea	LTR	LTR	RNA	0	
FBti0018959	flea	flea	flea	LTR	LTR	RNA	0	
FBti0018960	flea	flea	flea	LTR	LTR	RNA	0	
FBti0018961	flea	flea	flea	LTR	LTR	RNA	0	
FBti0018962	flea	flea	flea	LTR	LTR	RNA	0	
FBti0018963	flea	flea	flea	LTR	LTR	RNA	0	
FBti0018964	flea	flea	flea	LTR	LTR	RNA	0	
FBti0018965	blood	blood	blood	LTR	LTR	RNA	0	
FBti0018966	blood	blood	blood	LTR	LTR	RNA	0	
FBti0018967	copia	copia	copia	LTR	LTR	RNA	0	
FBti0018968	copia	copia	copia	LTR	LTR	RNA	0	
FBti0018969	copia	copia	copia	LTR	LTR	RNA	0	
FBti0018970	copia	copia	copia	LTR	LTR	RNA	0	
FBti0018971	diver	diver	diver	LTR	LTR	RNA	0	
FBti0018972	diver	diver	diver	LTR	LTR	RNA	0	
FBti0018973	diver	diver	diver	LTR	LTR	RNA	0	
FBti0018977	invader1	invader1	invader	LTR	LTR	RNA	0	
FBti0018978	invader1	invader1	invader	LTR	LTR	RNA	0	
FBti0018979	invader1	invader1	invader	LTR	LTR	RNA	0	
FBti0018980	invader1	invader1	invader	LTR	LTR	RNA	0	
FBti0018981	invader2	invader2	invader	LTR	LTR	RNA	0	
FBti0018982	invader2	invader2	invader	LTR	LTR	RNA	0	
FBti0018983	invader2	invader2	invader	LTR	LTR	RNA	0	
FBti0018984	invader3	invader3	invader	LTR	LTR	RNA	0	
FBti0018985	jockey	jockey	jockey	non-LTR	non-LTR	RNA	0	
FBti0018986	jockey	jockey	jockey	non-LTR	non-LTR	RNA	0	
FBti0018987	jockey	jockey	jockey	non-LTR	non-LTR	RNA	0	
FBti0018988	jockey	jockey	jockey	non-LTR	non-LTR	RNA	0	
FBti0018989	jockey	jockey	jockey	non-LTR	non-LTR	RNA	0	
FBti0018990	jockey	jockey	jockey	non-LTR	non-LTR	RNA	0	
FBti0018991	jockey	jockey	jockey	non-LTR	non-LTR	RNA	0	
FBti0018992	jockey	jockey	jockey	non-LTR	non-LTR	RNA	0	
FBti0018993	jockey	jockey	jockey	non-LTR	non-LTR	RNA	0	
FBti0018994	jockey	jockey	jockey	non-LTR	non-LTR	RNA	0	
FBti0018995	jockey	jockey	jockey	non-LTR	non-LTR	RNA	0	
FBti0018996	jockey	jockey	jockey	non-LTR	non-LTR	RNA	0	
FBti0018997	jockey	jockey	jockey	non-LTR	non-LTR	RNA	0	
FBti0018998	mariner2	mariner2	mariner	TIR	TIR	DNA	0	
FBti0018999	mariner2	mariner2	mariner	TIR	TIR	DNA	0	
FBti0019000	mdg1	mdg1	mdg	LTR	LTR	RNA	0	
FBti0019001	mdg1	mdg1	mdg	LTR	LTR	RNA	0	
FBti0019002	mdg1	mdg1	mdg	LTR	LTR	RNA	0	
FBti0019003	Rt1a	Rt1a	Rt1	non-LTR	non-LTR	RNA	0	
FBti0019004	Rt1a	Rt1a	Rt1	non-LTR	non-LTR	RNA	0	
FBti0019005	Rt1a	Rt1a	Rt1	non-LTR	non-LTR	RNA	0	
FBti0019006	Rt1a	Rt1a	Rt1	non-LTR	non-LTR	RNA	0	
FBti0019007	Rt1a	Rt1a	Rt1	non-LTR	non-LTR	RNA	0	
FBti0019008	Rt1a	Rt1a	Rt1	non-LTR	non-LTR	RNA	0	
FBti0019009	pogo	pogo	pogo	TIR	TIR	DNA	0	
FBti0019010	pogo	pogo	pogo	TIR	TIR	DNA	0	
FBti0019011	pogo	pogo	pogo	TIR	TIR	DNA	0	
FBti0019012	pogo	pogo	pogo	TIR	TIR	DNA	0	
FBti0019013	pogo	pogo	pogo	TIR	TIR	DNA	0	
FBti0019015	roo	roo	roo	LTR	LTR	RNA	0	
FBti0019016	roo	roo	roo	LTR	LTR	RNA	0	
FBti0019017	roo	roo	roo	LTR	LTR	RNA	0	
FBti0019018	roo	roo	roo	LTR	LTR	RNA	0	
FBti0019019	roo	roo	roo	LTR	LTR	RNA	0	
FBti0019020	roo	roo	roo	LTR	LTR	RNA	0	
FBti0019021	roo	roo	roo	LTR	LTR	RNA	0	
FBti0019022	roo	roo	roo	LTR	LTR	RNA	0	
FBti0019025	roo	roo	roo	LTR	LTR	RNA	0	
FBti0019026	roo	roo	roo	LTR	LTR	RNA	0	
FBti0019027	roo	roo	roo	LTR	LTR	RNA	0	
FBti0019028	roo	roo	roo	LTR	LTR	RNA	0	
FBti0019029	roo	roo	roo	LTR	LTR	RNA	0	
FBti0019030	roo	roo	roo	LTR	LTR	RNA	0	
FBti0019031	roo	roo	roo	LTR	LTR	RNA	0	
FBti0019032	springer	springer	springer	LTR	LTR	RNA	0	
FBti0019035	transib2	transib2	transib	TIR	TIR	DNA	0	
FBti0019036	transib2	transib2	transib	TIR	TIR	DNA	0	
FBti0019037	transib3	transib3	transib	TIR	TIR	DNA	0	
FBti0019038	transib4	transib4	transib	TIR	TIR	DNA	0	
FBti0019039	transib4	transib4	transib	TIR	TIR	DNA	0	
FBti0019040	opus	opus	opus	LTR	LTR	RNA	0	
FBti0019042	opus	opus	opus	LTR	LTR	RNA	0	
FBti0019043	opus	opus	opus	LTR	LTR	RNA	0	
FBti0019044	opus	opus	opus	LTR	LTR	RNA	0	
FBti0019045	jockey	jockey	jockey	non-LTR	non-LTR	RNA	0	
FBti0019046	jockey	jockey	jockey	non-LTR	non-LTR	RNA	0	
FBti0019047	mdg3	mdg3	mdg	LTR	LTR	RNA	0	
FBti0019048	I	I-element	I-element	non-LTR	non-LTR	RNA	0	
FBti0019049	diver	diver	diver	LTR	LTR	RNA	0	
FBti0019050	copia	copia	copia	LTR	LTR	RNA	0	
FBti0019051	roo	roo	roo	LTR	LTR	RNA	0	
FBti0019052	297	297	297	LTR	LTR	RNA	0	
FBti0019053	17.6	17.6	17.6	LTR	LTR	RNA	0	
FBti0019054	F	F-element	F-element	non-LTR	non-LTR	RNA	0	
FBti0019055	opus	opus	opus	LTR	LTR	RNA	0	
FBti0019056	pogo	pogo	pogo	TIR	TIR	DNA	0	
FBti0019057	I	I-element	I-element	non-LTR	non-LTR	RNA	0	
FBti0019058	Doc	Doc	Doc	non-LTR	non-LTR	RNA	0	
FBti0019059	copia	copia	copia	LTR	LTR	RNA	0	
FBti0019060	roo	roo	roo	LTR	LTR	RNA	0	
FBti0019061	rover	rover	rover	LTR	LTR	RNA	0	
FBti0019062	S	S-element	S-element	TIR	TIR	DNA	0	
FBti0019063	I	I-element	I-element	non-LTR	non-LTR	RNA	0	
FBti0019064	Juan	Juan	Juan	non-LTR	non-LTR	RNA	0	
FBti0019065	pogo	pogo	pogo	TIR	TIR	DNA	0	
FBti0019066	rover	rover	rover	LTR	LTR	RNA	0	
FBti0019067	roo	roo	roo	LTR	LTR	RNA	0	
FBti0019068	roo	roo	roo	LTR	LTR	RNA	0	
FBti0019069	mdg3	mdg3	mdg	LTR	LTR	RNA	0	
FBti0019070	jockey	jockey	jockey	non-LTR	non-LTR	RNA	0	
FBti0019071	pogo	pogo	pogo	TIR	TIR	DNA	0	
FBti0019072	Tirant	Tirant	Tirant	LTR	LTR	RNA	0	
FBti0019073	flea	flea	flea	LTR	LTR	RNA	0	
FBti0019074	X	X-element	X-element	non-LTR	non-LTR	RNA	0	
FBti0019075	jockey	jockey	jockey	non-LTR	non-LTR	RNA	0	
FBti0019076	mdg1	mdg1	mdg	LTR	LTR	RNA	0	
FBti0019077	flea	flea	flea	LTR	LTR	RNA	0	
FBti0019078	297	297	297	LTR	LTR	RNA	0	
FBti0019079	BS	BS	BS	non-LTR	non-LTR	RNA	0	
FBti0019080	Transpac	Transpac	Transpac	LTR	LTR	RNA	0	
FBti0019081	transib2	transib2	transib	TIR	TIR	DNA	0	
FBti0019082	Rt1b	Rt1b	Rt1	non-LTR	non-LTR	RNA	0	
FBti0019083	roo	roo	roo	LTR	LTR	RNA	0	
FBti0019084	Doc	Doc	Doc	non-LTR	non-LTR	RNA	0	
FBti0019085	invader3	invader3	invader	LTR	LTR	RNA	0	
FBti0019086	412	412	412	LTR	LTR	RNA	0	
FBti0019087	pogo	pogo	pogo	TIR	TIR	DNA	0	
FBti0019088	Idefix	Idefix	Idefix	LTR	LTR	RNA	0	
FBti0019089	jockey	jockey	jockey	non-LTR	non-LTR	RNA	0	
FBti0019090	Tc1	Tc1	Tc1	TIR	TIR	DNA	0	
FBti0019091	S	S-element	S-element	TIR	TIR	DNA	0	
FBti0019092	jockey	jockey	jockey	non-LTR	non-LTR	RNA	0	
FBti0019093	X	X-element	X-element	non-LTR	non-LTR	RNA	0	
FBti0019095	I	I-element	I-element	non-LTR	non-LTR	RNA	0	
FBti0019096	blood	blood	blood	LTR	LTR	RNA	0	
FBti0019098	roo	roo	roo	LTR	LTR	RNA	0	
FBti0019099	Bari1	Bari1	Bari	TIR	TIR	DNA	0	
FBti0019100	roo	roo	roo	LTR	LTR	RNA	0	
FBti0019101	roo	roo	roo	LTR	LTR	RNA	0	
FBti0019102	blood	blood	blood	LTR	LTR	RNA	0	
FBti0019103	gypsy	gypsy	gypsy	LTR	LTR	RNA	0	
FBti0019104	F	F-element	F-element	non-LTR	non-LTR	RNA	0	
FBti0019105	jockey	jockey	jockey	non-LTR	non-LTR	RNA	0	
FBti0019106	blood	blood	blood	LTR	LTR	RNA	0	
FBti0019107	mdg3	mdg3	mdg	LTR	LTR	RNA	0	
FBti0019108	mdg3	mdg3	mdg	LTR	LTR	RNA	0	
FBti0019109	opus	opus	opus	LTR	LTR	RNA	0	
FBti0019110	copia	copia	copia	LTR	LTR	RNA	0	
FBti0019111	I	I-element	I-element	non-LTR	non-LTR	RNA	0	
FBti0019112	pogo	pogo	pogo	TIR	TIR	DNA	0	
FBti0019113	copia	copia	copia	LTR	LTR	RNA	0	
FBti0019114	mdg1	mdg1	mdg	LTR	LTR	RNA	0	
FBti0019115	springer	springer	springer	LTR	LTR	RNA	0	
FBti0019116	pogo	pogo	pogo	TIR	TIR	DNA	0	
FBti0019117	copia	copia	copia	LTR	LTR	RNA	0	
FBti0019118	Juan	Juan	Juan	non-LTR	non-LTR	RNA	0	
FBti0019119	Burdock	Burdock	Burdock	LTR	LTR	RNA	0	
FBti0019120	mdg1	mdg1	mdg	LTR	LTR	RNA	0	
FBti0019121	opus	opus	opus	LTR	LTR	RNA	0	
FBti0019122	jockey	jockey	jockey	non-LTR	non-LTR	RNA	0	
FBti0019123	pogo	pogo	pogo	TIR	TIR	DNA	0	
FBti0019124	S2	S2	S2	S2	S2	S2	1	
FBti0019125	Doc	Doc	Doc	non-LTR	non-LTR	RNA	0	
FBti0019126	roo	roo	roo	LTR	LTR	RNA	0	
FBti0019127	S	S-element	S-element	TIR	TIR	DNA	0	
FBti0019128	Burdock	Burdock	Burdock	LTR	LTR	RNA	0	
FBti0019129	diver	diver	diver	LTR	LTR	RNA	0	
FBti0019130	HMS-Beagle	HMS-Beagle	HMS-Beagle	LTR	LTR	RNA	0	
FBti0019131	roo	roo	roo	LTR	LTR	RNA	0	
FBti0019132	Burdock	Burdock	Burdock	LTR	LTR	RNA	0	
FBti0019133	BS	BS	BS	non-LTR	non-LTR	RNA	0	
FBti0019134	pogo	pogo	pogo	TIR	TIR	DNA	0	
FBti0019135	297	297	297	LTR	LTR	RNA	0	
FBti0019136	copia	copia	copia	LTR	LTR	RNA	0	
FBti0019137	Doc	Doc	Doc	non-LTR	non-LTR	RNA	0	
FBti0019138	roo	roo	roo	LTR	LTR	RNA	0	
FBti0019139	Tirant	Tirant	Tirant	LTR	LTR	RNA	0	
FBti0019140	roo	roo	roo	LTR	LTR	RNA	0	
FBti0019141	Doc	Doc	Doc	non-LTR	non-LTR	RNA	0	
FBti0019142	jockey	jockey	jockey	non-LTR	non-LTR	RNA	0	
FBti0019143	HMS-Beagle	HMS-Beagle	HMS-Beagle	LTR	LTR	RNA	0	
FBti0019144	Rt1b	Rt1b	Rt1	non-LTR	non-LTR	RNA	0	
FBti0019145	blood	blood	blood	LTR	LTR	RNA	0	
FBti0019146	opus	opus	opus	LTR	LTR	RNA	0	
FBti0019147	Rt1b	Rt1b	Rt1	non-LTR	non-LTR	RNA	0	
FBti0019148	roo	roo	roo	LTR	LTR	RNA	0	
FBti0019149	G2	G2	G	non-LTR	non-LTR	RNA	0	
FBti0019150	Tabor	Tabor	Tabor	LTR	LTR	RNA	0	
FBti0019151	copia	copia	copia	LTR	LTR	RNA	0	
FBti0019152	blood	blood	blood	LTR	LTR	RNA	0	
FBti0019153	X	X-element	X-element	non-LTR	non-LTR	RNA	0	
FBti0019154	HMS-Beagle	HMS-Beagle	HMS-Beagle	LTR	LTR	RNA	0	
FBti0019155	pogo	pogo	pogo	TIR	TIR	DNA	0	
FBti0019156	F	F-element	F-element	non-LTR	non-LTR	RNA	0	
FBti0019157	Doc	Doc	Doc	non-LTR	non-LTR	RNA	0	
FBti0019158	BS	BS	BS	non-LTR	non-LTR	RNA	0	
FBti0019159	Quasimodo	Quasimodo	Quasimodo	LTR	LTR	RNA	0	
FBti0019160	F	F-element	F-element	non-LTR	non-LTR	RNA	0	
FBti0019161	H	hobo	hobo	TIR	TIR	DNA	0	
FBti0019162	H	hobo	hobo	TIR	TIR	DNA	0	
FBti0019163	blood	blood	blood	LTR	LTR	RNA	0	
FBti0019164	X	X-element	X-element	non-LTR	non-LTR	RNA	0	
FBti0019165	BS	BS	BS	non-LTR	non-LTR	RNA	0	
FBti0019166	Doc	Doc	Doc	non-LTR	non-LTR	RNA	0	
FBti0019167	Quasimodo	Quasimodo	Quasimodo	LTR	LTR	RNA	0	
FBti0019168	jockey	jockey	jockey	non-LTR	non-LTR	RNA	0	
FBti0019169	Transpac	Transpac	Transpac	LTR	LTR	RNA	0	
FBti0019170	F	F-element	F-element	non-LTR	non-LTR	RNA	0	
FBti0019171	G2	G2	G	non-LTR	non-LTR	RNA	0	
FBti0019172	Doc	Doc	Doc	non-LTR	non-LTR	RNA	0	
FBti0019173	roo	roo	roo	LTR	LTR	RNA	0	
FBti0019174	jockey	jockey	jockey	non-LTR	non-LTR	RNA	0	
FBti0019175	roo	roo	roo	LTR	LTR	RNA	0	
FBti0019176	copia	copia	copia	LTR	LTR	RNA	0	
FBti0019177	jockey	jockey	jockey	non-LTR	non-LTR	RNA	0	
FBti0019178	opus	opus	opus	LTR	LTR	RNA	0	
FBti0019179	blood	blood	blood	LTR	LTR	RNA	0	
FBti0019180	Tabor	Tabor	Tabor	LTR	LTR	RNA	0	
FBti0019181	H	hobo	hobo	TIR	TIR	DNA	0	
FBti0019182	H	hobo	hobo	TIR	TIR	DNA	0	
FBti0019183	copia	copia	copia	LTR	LTR	RNA	0	
FBti0019184	297	297	297	LTR	LTR	RNA	0	
FBti0019185	HMS-Beagle	HMS-Beagle	HMS-Beagle	LTR	LTR	RNA	0	
FBti0019186	Doc	Doc	Doc	non-LTR	non-LTR	RNA	0	
FBti0019187	opus	opus	opus	LTR	LTR	RNA	0	
FBti0019188	pogo	pogo	pogo	TIR	TIR	DNA	0	
FBti0019189	H	hobo	hobo	TIR	TIR	DNA	0	
FBti0019190	F	F-element	F-element	non-LTR	non-LTR	RNA	0	
FBti0019191	F	F-element	F-element	non-LTR	non-LTR	RNA	0	
FBti0019192	H	hobo	hobo	TIR	TIR	DNA	0	
FBti0019193	copia	copia	copia	LTR	LTR	RNA	0	
FBti0019194	pogo	pogo	pogo	TIR	TIR	DNA	0	
FBti0019195	H	hobo	hobo	TIR	TIR	DNA	0	
FBti0019196	roo	roo	roo	LTR	LTR	RNA	0	
FBti0019197	Tc1	Tc1	Tc1	TIR	TIR	DNA	0	
FBti0019198	Doc	Doc	Doc	non-LTR	non-LTR	RNA	0	
FBti0019199	Doc	Doc	Doc	non-LTR	non-LTR	RNA	0	
FBti0019200	Doc	Doc	Doc	non-LTR	non-LTR	RNA	0	
FBti0019201	297	297	297	LTR	LTR	RNA	0	
FBti0019202	X	X-element	X-element	non-LTR	non-LTR	RNA	0	
FBti0019203	Cr1a	Cr1a	Cr1a	non-LTR	non-LTR	RNA	0	
FBti0019204	jockey	jockey	jockey	non-LTR	non-LTR	RNA	0	
FBti0019205	roo	roo	roo	LTR	LTR	RNA	0	
FBti0019206	pogo	pogo	pogo	TIR	TIR	DNA	0	
FBti0019207	flea	flea	flea	LTR	LTR	RNA	0	
FBti0019208	G2	G2	G	non-LTR	non-LTR	RNA	0	
FBti0019209	transib2	transib2	transib	TIR	TIR	DNA	0	
FBti0019210	blood	blood	blood	LTR	LTR	RNA	0	
FBti0019211	pogo	pogo	pogo	TIR	TIR	DNA	0	
FBti0019212	flea	flea	flea	LTR	LTR	RNA	0	
FBti0019213	X	X-element	X-element	non-LTR	non-LTR	RNA	0	
FBti0019214	blood	blood	blood	LTR	LTR	RNA	0	
FBti0019215	Cr1a	Cr1a	Cr1a	non-LTR	non-LTR	RNA	0	
FBti0019217	Quasimodo	Quasimodo	Quasimodo	LTR	LTR	RNA	0	
FBti0019218	jockey	jockey	jockey	non-LTR	non-LTR	RNA	0	
FBti0019219	X	X-element	X-element	non-LTR	non-LTR	RNA	0	
FBti0019220	Tirant	Tirant	Tirant	LTR	LTR	RNA	0	
FBti0019221	baggins	baggins	baggins	non-LTR	non-LTR	RNA	0	
FBti0019223	BS	BS	BS	non-LTR	non-LTR	RNA	0	
FBti0019224	blood	blood	blood	LTR	LTR	RNA	0	
FBti0019225	mariner2	mariner2	mariner	TIR	TIR	DNA	0	
FBti0019226	I	I-element	I-element	non-LTR	non-LTR	RNA	0	
FBti0019227	S2	S2	S2	S2	S2	S2	1	
FBti0019228	roo	roo	roo	LTR	LTR	RNA	0	
FBti0019230	Rt1b	Rt1b	Rt1	non-LTR	non-LTR	RNA	0	
FBti0019231	roo	roo	roo	LTR	LTR	RNA	0	
FBti0019232	Ivk	Ivk	Ivk	non-LTR	non-LTR	RNA	0	
FBti0019234	invader4	invader4	invader	LTR	LTR	RNA	0	
FBti0019235	mariner2	mariner2	mariner	TIR	TIR	DNA	0	
FBti0019236	Burdock	Burdock	Burdock	LTR	LTR	RNA	0	
FBti0019237	297	297	297	LTR	LTR	RNA	0	
FBti0019238	roo	roo	roo	LTR	LTR	RNA	0	
FBti0019239	mariner2	mariner2	mariner	TIR	TIR	DNA	0	
FBti0019240	invader2	invader2	invader	LTR	LTR	RNA	0	
FBti0019242	297	297	297	LTR	LTR	RNA	0	
FBti0019243	1360	1360	1360	TIR	TIR	DNA	0	
FBti0019244	Ivk	Ivk	Ivk	non-LTR	non-LTR	RNA	0	
FBti0019245	S	S-element	S-element	TIR	TIR	DNA	0	
FBti0019246	S	S-element	S-element	TIR	TIR	DNA	0	
FBti0019248	R1-element	R1-element	R1-element	non-LTR	non-LTR	RNA	0	
FBti0019249	Idefix	Idefix	Idefix	LTR	LTR	RNA	0	
FBti0019250	copia	copia	copia	LTR	LTR	RNA	0	
FBti0019251	diver2	diver2	diver	LTR	LTR	RNA	0	
FBti0019252	G3	G3	G	non-LTR	non-LTR	RNA	0	
FBti0019254	gypsy4	gypsy4	gypsy	LTR	LTR	RNA	0	
FBti0019256	invader2	invader2	invader	LTR	LTR	RNA	0	
FBti0019258	frogger	frogger	frogger	LTR	LTR	RNA	0	
FBti0019259	gypsy6	gypsy6	gypsy	LTR	LTR	RNA	0	
FBti0019260	Doc3	Doc3-element	Doc	non-LTR	non-LTR	RNA	0	
FBti0019261	X	X-element	X-element	non-LTR	non-LTR	RNA	0	
FBti0019262	1360	1360	1360	TIR	TIR	DNA	0	
FBti0019264	Rt1b	Rt1b	Rt1	non-LTR	non-LTR	RNA	0	
FBti0019265	HMS-Beagle	HMS-Beagle	HMS-Beagle	LTR	LTR	RNA	0	
FBti0019267	S	S-element	S-element	TIR	TIR	DNA	0	
FBti0019269	Doc3	Doc3-element	Doc	non-LTR	non-LTR	RNA	0	
FBti0019270	gypsy11	gypsy11	gypsy	LTR	LTR	RNA	0	
FBti0019271	S	S-element	S-element	TIR	TIR	DNA	0	
FBti0019272	S	S-element	S-element	TIR	TIR	DNA	0	
FBti0019273	S	S-element	S-element	TIR	TIR	DNA	0	
FBti0019274	S	S-element	S-element	TIR	TIR	DNA	0	
FBti0019275	1360	1360	1360	TIR	TIR	DNA	0	
FBti0019276	S	S-element	S-element	TIR	TIR	DNA	0	
FBti0019277	S	S-element	S-element	TIR	TIR	DNA	0	
FBti0019278	roo	roo	roo	LTR	LTR	RNA	0	
FBti0019279	1360	1360	1360	TIR	TIR	DNA	0	
FBti0019280	F	F-element	F-element	non-LTR	non-LTR	RNA	0	
FBti0019281	mdg3	mdg3	mdg	LTR	LTR	RNA	0	
FBti0019282	Quasimodo	Quasimodo	Quasimodo	LTR	LTR	RNA	0	
FBti0019283	Burdock	Burdock	Burdock	LTR	LTR	RNA	0	
FBti0019284	gypsy4	gypsy4	gypsy	LTR	LTR	RNA	0	
FBti0019285	roo	roo	roo	LTR	LTR	RNA	0	
FBti0019286	Juan	Juan	Juan	non-LTR	non-LTR	RNA	0	
FBti0019287	S	S-element	S-element	TIR	TIR	DNA	0	
FBti0019288	S	S-element	S-element	TIR	TIR	DNA	0	
FBti0019289	S2	S2	S2	S2	S2	S2	1	
FBti0019290	1360	1360	1360	TIR	TIR	DNA	0	
FBti0019291	transib3	transib3	transib	TIR	TIR	DNA	0	
FBti0019293	Cr1a	Cr1a	Cr1a	non-LTR	non-LTR	RNA	0	
FBti0019294	S	S-element	S-element	TIR	TIR	DNA	0	
FBti0019295	S	S-element	S-element	TIR	TIR	DNA	0	
FBti0019296	F	F-element	F-element	non-LTR	non-LTR	RNA	0	
FBti0019297	Tc1	Tc1	Tc1	TIR	TIR	DNA	0	
FBti0019298	rover	rover	rover	LTR	LTR	RNA	0	
FBti0019299	17.6	17.6	17.6	LTR	LTR	RNA	0	
FBti0019300	HMS-Beagle	HMS-Beagle	HMS-Beagle	LTR	LTR	RNA	0	
FBti0019301	mdg3	mdg3	mdg	LTR	LTR	RNA	0	
FBti0019302	Tc1	Tc1	Tc1	TIR	TIR	DNA	0	
FBti0019303	S	S-element	S-element	TIR	TIR	DNA	0	
FBti0019304	Rt1b	Rt1b	Rt1	non-LTR	non-LTR	RNA	0	
FBti0019305	Burdock	Burdock	Burdock	LTR	LTR	RNA	0	
FBti0019306	pogo	pogo	pogo	TIR	TIR	DNA	0	
FBti0019307	diver	diver	diver	LTR	LTR	RNA	0	
FBti0019308	pogo	pogo	pogo	TIR	TIR	DNA	0	
FBti0019309	1360	1360	1360	TIR	TIR	DNA	0	
FBti0019310	pogo	pogo	pogo	TIR	TIR	DNA	0	
FBti0019311	Tirant	Tirant	Tirant	LTR	LTR	RNA	0	
FBti0019312	BS	BS	BS	non-LTR	non-LTR	RNA	0	
FBti0019313	Tirant	Tirant	Tirant	LTR	LTR	RNA	0	
FBti0019314	HMS-Beagle2	HMS-Beagle	HMS-Beagle	LTR	LTR	RNA	0	
FBti0019315	BS	BS	BS	non-LTR	non-LTR	RNA	0	
FBti0019316	X	X-element	X-element	non-LTR	non-LTR	RNA	0	
FBti0019317	S	S-element	S-element	TIR	TIR	DNA	0	
FBti0019318	Rt1b	Rt1b	Rt1	non-LTR	non-LTR	RNA	0	
FBti0019319	S	S-element	S-element	TIR	TIR	DNA	0	
FBti0019320	jockey	jockey	jockey	non-LTR	non-LTR	RNA	0	
FBti0019321	Doc	Doc	Doc	non-LTR	non-LTR	RNA	0	
FBti0019322	micropia	micropia	micropia	LTR	LTR	RNA	0	
FBti0019323	pogo	pogo	pogo	TIR	TIR	DNA	0	
FBti0019324	X	X-element	X-element	non-LTR	non-LTR	RNA	0	
FBti0019326	Doc	Doc	Doc	non-LTR	non-LTR	RNA	0	
FBti0019327	H	hobo	hobo	TIR	TIR	DNA	0	
FBti0019329	invader3	invader3	invader	LTR	LTR	RNA	0	
FBti0019330	1360	1360	1360	TIR	TIR	DNA	0	
FBti0019331	Cr1a	Cr1a	Cr1a	non-LTR	non-LTR	RNA	0	
FBti0019332	BS	BS	BS	non-LTR	non-LTR	RNA	0	
FBti0019333	297	297	297	LTR	LTR	RNA	0	
FBti0019334	Transpac	Transpac	Transpac	LTR	LTR	RNA	0	
FBti0019335	G2	G2	G	non-LTR	non-LTR	RNA	0	
FBti0019336	F	F-element	F-element	non-LTR	non-LTR	RNA	0	
FBti0019337	roo	roo	roo	LTR	LTR	RNA	0	
FBti0019338	HMS-Beagle	HMS-Beagle	HMS-Beagle	LTR	LTR	RNA	0	
FBti0019339	roo	roo	roo	LTR	LTR	RNA	0	
FBti0019340	jockey	jockey	jockey	non-LTR	non-LTR	RNA	0	
FBti0019341	297	297	297	LTR	LTR	RNA	0	
FBti0019343	rover	rover	rover	LTR	LTR	RNA	0	
FBti0019344	Rt1a	Rt1a	Rt1	non-LTR	non-LTR	RNA	0	
FBti0019345	jockey	jockey	jockey	non-LTR	non-LTR	RNA	0	
FBti0019346	pogo	pogo	pogo	TIR	TIR	DNA	0	
FBti0019347	mdg1	mdg1	mdg	LTR	LTR	RNA	0	
FBti0019348	flea	flea	flea	LTR	LTR	RNA	0	
FBti0019349	297	297	297	LTR	LTR	RNA	0	
FBti0019350	mdg3	mdg3	mdg	LTR	LTR	RNA	0	
FBti0019351	I	I-element	I-element	non-LTR	non-LTR	RNA	0	
FBti0019352	I	I-element	I-element	non-LTR	non-LTR	RNA	0	
FBti0019353	297	297	297	LTR	LTR	RNA	0	
FBti0019354	17.6	17.6	17.6	LTR	LTR	RNA	0	
FBti0019355	Rt1b	Rt1b	Rt1	non-LTR	non-LTR	RNA	0	
FBti0019356	297	297	297	LTR	LTR	RNA	0	
FBti0019357	roo	roo	roo	LTR	LTR	RNA	0	
FBti0019358	BS	BS	BS	non-LTR	non-LTR	RNA	0	
FBti0019359	S	S-element	S-element	TIR	TIR	DNA	0	
FBti0019360	pogo	pogo	pogo	TIR	TIR	DNA	0	
FBti0019361	1360	1360	1360	TIR	TIR	DNA	0	
FBti0019362	S	S-element	S-element	TIR	TIR	DNA	0	
FBti0019363	roo	roo	roo	LTR	LTR	RNA	0	
FBti0019364	copia	copia	copia	LTR	LTR	RNA	0	
FBti0019365	pogo	pogo	pogo	TIR	TIR	DNA	0	
FBti0019366	mdg3	mdg3	mdg	LTR	LTR	RNA	0	
FBti0019367	Doc	Doc	Doc	non-LTR	non-LTR	RNA	0	
FBti0019368	I	I-element	I-element	non-LTR	non-LTR	RNA	0	
FBti0019369	jockey	jockey	jockey	non-LTR	non-LTR	RNA	0	
FBti0019370	S	S-element	S-element	TIR	TIR	DNA	0	
FBti0019371	Rt1b	Rt1b	Rt1	non-LTR	non-LTR	RNA	0	
FBti0019372	S	S-element	S-element	TIR	TIR	DNA	0	
FBti0019373	F	F-element	F-element	non-LTR	non-LTR	RNA	0	
FBti0019374	roo	roo	roo	LTR	LTR	RNA	0	
FBti0019375	Idefix	Idefix	Idefix	LTR	LTR	RNA	0	
FBti0019376	jockey	jockey	jockey	non-LTR	non-LTR	RNA	0	
FBti0019377	Doc	Doc	Doc	non-LTR	non-LTR	RNA	0	
FBti0019378	BS	BS	BS	non-LTR	non-LTR	RNA	0	
FBti0019379	pogo	pogo	pogo	TIR	TIR	DNA	0	
FBti0019380	412	412	412	LTR	LTR	RNA	0	
FBti0019381	Juan	Juan	Juan	non-LTR	non-LTR	RNA	0	
FBti0019382	F	F-element	F-element	non-LTR	non-LTR	RNA	0	
FBti0019383	412	412	412	LTR	LTR	RNA	0	
FBti0019384	blood	blood	blood	LTR	LTR	RNA	0	
FBti0019385	F	F-element	F-element	non-LTR	non-LTR	RNA	0	
FBti0019386	invader4	invader4	invader	LTR	LTR	RNA	0	
FBti0019387	diver	diver	diver	LTR	LTR	RNA	0	
FBti0019388	BS	BS	BS	non-LTR	non-LTR	RNA	0	
FBti0019389	F	F-element	F-element	non-LTR	non-LTR	RNA	0	
FBti0019390	412	412	412	LTR	LTR	RNA	0	
FBti0019391	blood	blood	blood	LTR	LTR	RNA	0	
FBti0019392	F	F-element	F-element	non-LTR	non-LTR	RNA	0	
FBti0019393	roo	roo	roo	LTR	LTR	RNA	0	
FBti0019394	roo	roo	roo	LTR	LTR	RNA	0	
FBti0019395	H	hobo	hobo	TIR	TIR	DNA	0	
FBti0019396	opus	opus	opus	LTR	LTR	RNA	0	
FBti0019397	F	F-element	F-element	non-LTR	non-LTR	RNA	0	
FBti0019398	F	F-element	F-element	non-LTR	non-LTR	RNA	0	
FBti0019399	S2	S2	S2	S2	S2	S2	1	
FBti0019400	Bari1	Bari1	Bari	TIR	TIR	DNA	0	
FBti0019401	F	F-element	F-element	non-LTR	non-LTR	RNA	0	
FBti0019402	roo	roo	roo	LTR	LTR	RNA	0	
FBti0019403	blood	blood	blood	LTR	LTR	RNA	0	
FBti0019404	Rt1a	Rt1a	Rt1	non-LTR	non-LTR	RNA	0	
FBti0019405	copia	copia	copia	LTR	LTR	RNA	0	
FBti0019406	roo	roo	roo	LTR	LTR	RNA	0	
FBti0019407	F	F-element	F-element	non-LTR	non-LTR	RNA	0	
FBti0019408	Burdock	Burdock	Burdock	LTR	LTR	RNA	0	
FBti0019409	roo	roo	roo	LTR	LTR	RNA	0	
FBti0019410	BS	BS	BS	non-LTR	non-LTR	RNA	0	
FBti0019411	opus	opus	opus	LTR	LTR	RNA	0	
FBti0019412	Doc	Doc	Doc	non-LTR	non-LTR	RNA	0	
FBti0019413	Tirant	Tirant	Tirant	LTR	LTR	RNA	0	
FBti0019414	mdg1	mdg1	mdg	LTR	LTR	RNA	0	
FBti0019415	pogo	pogo	pogo	TIR	TIR	DNA	0	
FBti0019416	roo	roo	roo	LTR	LTR	RNA	0	
FBti0019417	Doc	Doc	Doc	non-LTR	non-LTR	RNA	0	
FBti0019418	1360	1360	1360	TIR	TIR	DNA	0	
FBti0019419	Bari1	Bari1	Bari	TIR	TIR	DNA	0	
FBti0019420	roo	roo	roo	LTR	LTR	RNA	0	
FBti0019421	roo	roo	roo	LTR	LTR	RNA	0	
FBti0019422	opus	opus	opus	LTR	LTR	RNA	0	
FBti0019423	jockey	jockey	jockey	non-LTR	non-LTR	RNA	0	
FBti0019424	H	hobo	hobo	TIR	TIR	DNA	0	
FBti0019425	flea	flea	flea	LTR	LTR	RNA	0	
FBti0019426	BS	BS	BS	non-LTR	non-LTR	RNA	0	
FBti0019427	pogo	pogo	pogo	TIR	TIR	DNA	0	
FBti0019428	Doc	Doc	Doc	non-LTR	non-LTR	RNA	0	
FBti0019429	Doc	Doc	Doc	non-LTR	non-LTR	RNA	0	
FBti0019430	Doc	Doc	Doc	non-LTR	non-LTR	RNA	0	
FBti0019431	roo	roo	roo	LTR	LTR	RNA	0	
FBti0019432	roo	roo	roo	LTR	LTR	RNA	0	
FBti0019433	Tirant	Tirant	Tirant	LTR	LTR	RNA	0	
FBti0019434	297	297	297	LTR	LTR	RNA	0	
FBti0019435	roo	roo	roo	LTR	LTR	RNA	0	
FBti0019436	roo	roo	roo	LTR	LTR	RNA	0	
FBti0019437	jockey	jockey	jockey	non-LTR	non-LTR	RNA	0	
FBti0019438	roo	roo	roo	LTR	LTR	RNA	0	
FBti0019439	roo	roo	roo	LTR	LTR	RNA	0	
FBti0019440	412	412	412	LTR	LTR	RNA	0	
FBti0019441	Tirant	Tirant	Tirant	LTR	LTR	RNA	0	
FBti0019442	I	I-element	I-element	non-LTR	non-LTR	RNA	0	
FBti0019443	Rt1b	Rt1b	Rt1	non-LTR	non-LTR	RNA	0	
FBti0019444	Transpac	Transpac	Transpac	LTR	LTR	RNA	0	
FBti0019445	297	297	297	LTR	LTR	RNA	0	
FBti0019446	I	I-element	I-element	non-LTR	non-LTR	RNA	0	
FBti0019447	mdg1	mdg1	mdg	LTR	LTR	RNA	0	
FBti0019448	jockey	jockey	jockey	non-LTR	non-LTR	RNA	0	
FBti0019449	jockey	jockey	jockey	non-LTR	non-LTR	RNA	0	
FBti0019450	roo	roo	roo	LTR	LTR	RNA	0	
FBti0019451	jockey	jockey	jockey	non-LTR	non-LTR	RNA	0	
FBti0019452	S	S-element	S-element	TIR	TIR	DNA	0	
FBti0019453	jockey	jockey	jockey	non-LTR	non-LTR	RNA	0	
FBti0019454	jockey	jockey	jockey	non-LTR	non-LTR	RNA	0	
FBti0019455	jockey	jockey	jockey	non-LTR	non-LTR	RNA	0	
FBti0019456	H	hobo	hobo	TIR	TIR	DNA	0	
FBti0019457	pogo	pogo	pogo	TIR	TIR	DNA	0	
FBti0019458	roo	roo	roo	LTR	LTR	RNA	0	
FBti0019459	H	hobo	hobo	TIR	TIR	DNA	0	
FBti0019460	1360	1360	1360	TIR	TIR	DNA	0	
FBti0019461	roo	roo	roo	LTR	LTR	RNA	0	
FBti0019462	412	412	412	LTR	LTR	RNA	0	
FBti0019463	roo	roo	roo	LTR	LTR	RNA	0	
FBti0019464	jockey	jockey	jockey	non-LTR	non-LTR	RNA	0	
FBti0019465	blood	blood	blood	LTR	LTR	RNA	0	
FBti0019466	springer	springer	springer	LTR	LTR	RNA	0	
FBti0019467	diver	diver	diver	LTR	LTR	RNA	0	
FBti0019468	copia	copia	copia	LTR	LTR	RNA	0	
FBti0019469	copia	copia	copia	LTR	LTR	RNA	0	
FBti0019470	Doc	Doc	Doc	non-LTR	non-LTR	RNA	0	
FBti0019471	blood	blood	blood	LTR	LTR	RNA	0	
FBti0019472	1360	1360	1360	TIR	TIR	DNA	0	
FBti0019473	I	I-element	I-element	non-LTR	non-LTR	RNA	0	
FBti0019474	Tc1	Tc1	Tc1	TIR	TIR	DNA	0	
FBti0019475	S2	S2	S2	S2	S2	S2	1	
FBti0019476	I	I-element	I-element	non-LTR	non-LTR	RNA	0	
FBti0019480	S	S-element	S-element	TIR	TIR	DNA	0	
FBti0019482	Cr1a	Cr1a	Cr1a	non-LTR	non-LTR	RNA	0	
FBti0019483	Cr1a	Cr1a	Cr1a	non-LTR	non-LTR	RNA	0	
FBti0019484	1360	1360	1360	TIR	TIR	DNA	0	
FBti0019485	1360	1360	1360	TIR	TIR	DNA	0	
FBti0019486	S	S-element	S-element	TIR	TIR	DNA	0	
FBti0019489	S	S-element	S-element	TIR	TIR	DNA	0	
FBti0019492	F	F-element	F-element	non-LTR	non-LTR	RNA	0	
FBti0019493	R1-element	R1-element	R1-element	non-LTR	non-LTR	RNA	0	
FBti0019494	1360	1360	1360	TIR	TIR	DNA	0	
FBti0019495	Tirant	Tirant	Tirant	LTR	LTR	RNA	0	
FBti0019497	Tc1	Tc1	Tc1	TIR	TIR	DNA	0	
FBti0019498	Tc1	Tc1	Tc1	TIR	TIR	DNA	0	
FBti0019499	Bari1	Bari1	Bari	TIR	TIR	DNA	0	
FBti0019500	1360	1360	1360	TIR	TIR	DNA	0	
FBti0019501	transib3	transib3	transib	TIR	TIR	DNA	0	
FBti0019502	1360	1360	1360	TIR	TIR	DNA	0	
FBti0019503	invader1	invader1	invader	LTR	LTR	RNA	0	
FBti0019504	invader4	invader4	invader	LTR	LTR	RNA	0	
FBti0019507	1360	1360	1360	TIR	TIR	DNA	0	
FBti0019508	Tc1	Tc1	Tc1	TIR	TIR	DNA	0	
FBti0019509	R1-element	R1-element	R1-element	non-LTR	non-LTR	RNA	0	
FBti0019510	Tc1	Tc1	Tc1	TIR	TIR	DNA	0	
FBti0019511	Tc1	Tc1	Tc1	TIR	TIR	DNA	0	
FBti0019512	S	S-element	S-element	TIR	TIR	DNA	0	
FBti0019513	mariner2	mariner2	mariner	TIR	TIR	DNA	0	
FBti0019514	Cr1a	Cr1a	Cr1a	non-LTR	non-LTR	RNA	0	
FBti0019515	Doc3	Doc3-element	Doc	non-LTR	non-LTR	RNA	0	
FBti0019516	1360	1360	1360	TIR	TIR	DNA	0	
FBti0019517	Cr1a	Cr1a	Cr1a	non-LTR	non-LTR	RNA	0	
FBti0019518	1360	1360	1360	TIR	TIR	DNA	0	
FBti0019519	Cr1a	Cr1a	Cr1a	non-LTR	non-LTR	RNA	0	
FBti0019520	G3	G3	G	non-LTR	non-LTR	RNA	0	
FBti0019521	412	412	412	LTR	LTR	RNA	0	
FBti0019522	flea	flea	flea	LTR	LTR	RNA	0	
FBti0019523	3S18	3S18	3S18	LTR	LTR	RNA	0	
FBti0019524	412	412	412	LTR	LTR	RNA	0	
FBti0019525	297	297	297	LTR	LTR	RNA	0	
FBti0019526	roo	roo	roo	LTR	LTR	RNA	0	
FBti0019527	S	S-element	S-element	TIR	TIR	DNA	0	
FBti0019528	FB	FB	FB	foldback	foldback	DNA	0	
FBti0019529	Rt1c	Rt1c	Rt1	non-LTR	non-LTR	RNA	0	
FBti0019530	baggins	baggins	baggins	non-LTR	non-LTR	RNA	0	
FBti0019531	412	412	412	LTR	LTR	RNA	0	
FBti0019532	roo	roo	roo	LTR	LTR	RNA	0	
FBti0019534	Doc	Doc	Doc	non-LTR	non-LTR	RNA	0	
FBti0019536	1360	1360	1360	TIR	TIR	DNA	0	
FBti0019537	I	I-element	I-element	non-LTR	non-LTR	RNA	0	
FBti0019538	gtwin	gtwin	gtwin	LTR	LTR	RNA	0	
FBti0019539	roo	roo	roo	LTR	LTR	RNA	0	
FBti0019540	opus	opus	opus	LTR	LTR	RNA	0	
FBti0019541	Stalker2	Stalker2	Stalker	LTR	LTR	RNA	0	
FBti0019542	FB	FB	FB	foldback	foldback	DNA	0	
FBti0019543	Tirant	Tirant	Tirant	LTR	LTR	RNA	0	
FBti0019544	roo	roo	roo	LTR	LTR	RNA	0	
FBti0019545	HMS-Beagle	HMS-Beagle	HMS-Beagle	LTR	LTR	RNA	0	
FBti0019546	1360	1360	1360	TIR	TIR	DNA	0	
FBti0019547	roo	roo	roo	LTR	LTR	RNA	0	
FBti0019548	mdg1	mdg1	mdg	LTR	LTR	RNA	0	
FBti0019549	pogo	pogo	pogo	TIR	TIR	DNA	0	
FBti0019550	FB	FB	FB	foldback	foldback	DNA	0	
FBti0019551	Transpac	Transpac	Transpac	LTR	LTR	RNA	0	
FBti0019552	opus	opus	opus	LTR	LTR	RNA	0	
FBti0019553	roo	roo	roo	LTR	LTR	RNA	0	
FBti0019554	3S18	3S18	3S18	LTR	LTR	RNA	0	
FBti0019555	hopper	hopper	hopper	TIR	TIR	DNA	0	
FBti0019556	roo	roo	roo	LTR	LTR	RNA	0	
FBti0019557	roo	roo	roo	LTR	LTR	RNA	0	
FBti0019558	roo	roo	roo	LTR	LTR	RNA	0	
FBti0019560	roo	roo	roo	LTR	LTR	RNA	0	
FBti0019562	FB	FB	FB	foldback	foldback	DNA	0	
FBti0019563	17.6	17.6	17.6	LTR	LTR	RNA	0	
FBti0019564	mdg1	mdg1	mdg	LTR	LTR	RNA	0	
FBti0019565	pogo	pogo	pogo	TIR	TIR	DNA	0	
FBti0019566	412	412	412	LTR	LTR	RNA	0	
FBti0019567	297	297	297	LTR	LTR	RNA	0	
FBti0019568	copia	copia	copia	LTR	LTR	RNA	0	
FBti0019569	jockey	jockey	jockey	non-LTR	non-LTR	RNA	0	
FBti0019570	jockey	jockey	jockey	non-LTR	non-LTR	RNA	0	
FBti0019571	Stalker4	Stalker4	Stalker	LTR	LTR	RNA	0	
FBti0019572	roo	roo	roo	LTR	LTR	RNA	0	
FBti0019573	jockey	jockey	jockey	non-LTR	non-LTR	RNA	0	
FBti0019574	Stalker4	Stalker4	Stalker	LTR	LTR	RNA	0	
FBti0019576	roo	roo	roo	LTR	LTR	RNA	0	
FBti0019578	springer	springer	springer	LTR	LTR	RNA	0	
FBti0019579	jockey	jockey	jockey	non-LTR	non-LTR	RNA	0	
FBti0019580	297	297	297	LTR	LTR	RNA	0	
FBti0019581	I	I-element	I-element	non-LTR	non-LTR	RNA	0	
FBti0019582	412	412	412	LTR	LTR	RNA	0	
FBti0019583	Doc	Doc	Doc	non-LTR	non-LTR	RNA	0	
FBti0019584	pogo	pogo	pogo	TIR	TIR	DNA	0	
FBti0019585	pogo	pogo	pogo	TIR	TIR	DNA	0	
FBti0019586	copia	copia	copia	LTR	LTR	RNA	0	
FBti0019587	Quasimodo	Quasimodo	Quasimodo	LTR	LTR	RNA	0	
FBti0019588	Tirant	Tirant	Tirant	LTR	LTR	RNA	0	
FBti0019589	Doc	Doc	Doc	non-LTR	non-LTR	RNA	0	
FBti0019590	Rt1b	Rt1b	Rt1	non-LTR	non-LTR	RNA	0	
FBti0019591	297	297	297	LTR	LTR	RNA	0	
FBti0019592	Tirant	Tirant	Tirant	LTR	LTR	RNA	0	
FBti0019593	Burdock	Burdock	Burdock	LTR	LTR	RNA	0	
FBti0019594	transib4	transib4	transib	TIR	TIR	DNA	0	
FBti0019595	1360	1360	1360	TIR	TIR	DNA	0	
FBti0019596	Tabor	Tabor	Tabor	LTR	LTR	RNA	0	
FBti0019597	roo	roo	roo	LTR	LTR	RNA	0	
FBti0019598	jockey	jockey	jockey	non-LTR	non-LTR	RNA	0	
FBti0019599	jockey	jockey	jockey	non-LTR	non-LTR	RNA	0	
FBti0019600	jockey	jockey	jockey	non-LTR	non-LTR	RNA	0	
FBti0019601	hopper	hopper	hopper	TIR	TIR	DNA	0	
FBti0019602	Juan	Juan	Juan	non-LTR	non-LTR	RNA	0	
FBti0019603	H	hobo	hobo	TIR	TIR	DNA	0	
FBti0019604	BS	BS	BS	non-LTR	non-LTR	RNA	0	
FBti0019605	HB	HB	HB	TIR	TIR	DNA	0	
FBti0019606	jockey	jockey	jockey	non-LTR	non-LTR	RNA	0	
FBti0019608	roo	roo	roo	LTR	LTR	RNA	0	
FBti0019609	jockey	jockey	jockey	non-LTR	non-LTR	RNA	0	
FBti0019610	mdg3	mdg3	mdg	LTR	LTR	RNA	0	
FBti0019611	297	297	297	LTR	LTR	RNA	0	
FBti0019612	297	297	297	LTR	LTR	RNA	0	
FBti0019613	1360	1360	1360	TIR	TIR	DNA	0	
FBti0019614	412	412	412	LTR	LTR	RNA	0	
FBti0019615	roo	roo	roo	LTR	LTR	RNA	0	
FBti0019616	springer	springer	springer	LTR	LTR	RNA	0	
FBti0019617	297	297	297	LTR	LTR	RNA	0	
FBti0019618	H	hobo	hobo	TIR	TIR	DNA	0	
FBti0019619	roo	roo	roo	LTR	LTR	RNA	0	
FBti0019620	HMS-Beagle	HMS-Beagle	HMS-Beagle	LTR	LTR	RNA	0	
FBti0019621	flea	flea	flea	LTR	LTR	RNA	0	
FBti0019622	gypsy5	gypsy5	gypsy	LTR	LTR	RNA	0	
FBti0019623	297	297	297	LTR	LTR	RNA	0	
FBti0019624	hopper	hopper	hopper	TIR	TIR	DNA	0	
FBti0019625	Stalker2	Stalker2	Stalker	LTR	LTR	RNA	0	
FBti0019626	Burdock	Burdock	Burdock	LTR	LTR	RNA	0	
FBti0019627	pogo	pogo	pogo	TIR	TIR	DNA	0	
FBti0019628	297	297	297	LTR	LTR	RNA	0	
FBti0019629	FB	FB	FB	foldback	foldback	DNA	0	
FBti0019630	roo	roo	roo	LTR	LTR	RNA	0	
FBti0019631	I	I-element	I-element	non-LTR	non-LTR	RNA	0	
FBti0019632	X	X-element	X-element	non-LTR	non-LTR	RNA	0	
FBti0019633	flea	flea	flea	LTR	LTR	RNA	0	
FBti0019634	1360	1360	1360	TIR	TIR	DNA	0	
FBti0019635	HMS-Beagle	HMS-Beagle	HMS-Beagle	LTR	LTR	RNA	0	
FBti0019636	HB	HB	HB	TIR	TIR	DNA	0	
FBti0019637	1360	1360	1360	TIR	TIR	DNA	0	
FBti0019638	jockey2	jockey2	jockey	non-LTR	non-LTR	RNA	0	
FBti0019639	1360	1360	1360	TIR	TIR	DNA	0	
FBti0019644	NOF	NOF	NOF	TIR	TIR	DNA	0	
FBti0019646	Stalker	Stalker	Stalker	LTR	LTR	RNA	0	
FBti0019647	Rt1c	Rt1c	Rt1	non-LTR	non-LTR	RNA	0	
FBti0019648	297	297	297	LTR	LTR	RNA	0	
FBti0019649	3S18	3S18	3S18	LTR	LTR	RNA	0	
FBti0019650	Rt1c	Rt1c	Rt1	non-LTR	non-LTR	RNA	0	
FBti0019651	Rt1c	Rt1c	Rt1	non-LTR	non-LTR	RNA	0	
FBti0019652	Rt1c	Rt1c	Rt1	non-LTR	non-LTR	RNA	0	
FBti0019653	Rt1c	Rt1c	Rt1	non-LTR	non-LTR	RNA	0	
FBti0019654	H	hobo	hobo	TIR	TIR	DNA	0	
FBti0019655	3S18	3S18	3S18	LTR	LTR	RNA	0	
FBti0019656	Rt1b	Rt1b	Rt1	non-LTR	non-LTR	RNA	0	
FBti0019657	transib2	transib2	transib	TIR	TIR	DNA	0	
FBti0019658	roo	roo	roo	LTR	LTR	RNA	0	
FBti0019659	H	hobo	hobo	TIR	TIR	DNA	0	
FBti0019660	I	I-element	I-element	non-LTR	non-LTR	RNA	0	
FBti0019661	Quasimodo	Quasimodo	Quasimodo	LTR	LTR	RNA	0	
FBti0019662	1360	1360	1360	TIR	TIR	DNA	0	
FBti0019663	Rt1c	Rt1c	Rt1	non-LTR	non-LTR	RNA	0	
FBti0019664	Rt1c	Rt1c	Rt1	non-LTR	non-LTR	RNA	0	
FBti0019665	roo	roo	roo	LTR	LTR	RNA	0	
FBti0019666	jockey	jockey	jockey	non-LTR	non-LTR	RNA	0	
FBti0019667	S	S-element	S-element	TIR	TIR	DNA	0	
FBti0019668	R1-element	R1-element	R1-element	non-LTR	non-LTR	RNA	0	
FBti0019669	Rt1c	Rt1c	Rt1	non-LTR	non-LTR	RNA	0	
FBti0019670	mariner2	mariner2	mariner	TIR	TIR	DNA	0	
FBti0019671	R1-element	R1-element	R1-element	non-LTR	non-LTR	RNA	0	
FBti0019672	Rt1c	Rt1c	Rt1	non-LTR	non-LTR	RNA	0	
FBti0019673	mariner2	mariner2	mariner	TIR	TIR	DNA	0	
FBti0019675	FB	FB	FB	foldback	foldback	DNA	0	
FBti0019677	hopper	hopper	hopper	TIR	TIR	DNA	0	
FBti0019678	Ivk	Ivk	Ivk	non-LTR	non-LTR	RNA	0	
FBti0019679	1731	1731	1731	LTR	LTR	RNA	0	
FBti0019680	rooA	rooA	rooA	LTR	LTR	RNA	0	
FBti0019683	GATE	GATE	GATE	LTR	LTR	RNA	0	
FBti0019685	Stalker	Stalker	Stalker	LTR	LTR	RNA	0	
FBti0019687	G	G-element	G	non-LTR	non-LTR	RNA	0	
FBti0019690	blood	blood	blood	LTR	LTR	RNA	0	
FBti0019697	mariner2	mariner2	mariner	TIR	TIR	DNA	0	
FBti0019698	micropia	micropia	micropia	LTR	LTR	RNA	0	
FBti0019699	HB	HB	HB	TIR	TIR	DNA	0	
FBti0019700	Cr1a	Cr1a	Cr1a	non-LTR	non-LTR	RNA	0	
FBti0019701	jockey2	jockey2	jockey	non-LTR	non-LTR	RNA	0	
FBti0019702	gtwin	gtwin	gtwin	LTR	LTR	RNA	0	
FBti0019704	412	412	412	LTR	LTR	RNA	0	
FBti0019706	Helena	Helena	Helena	non-LTR	non-LTR	RNA	0	
FBti0019707	gypsy2	gypsy2	gypsy	LTR	LTR	RNA	0	
FBti0019708	H	hobo	hobo	TIR	TIR	DNA	0	
FBti0019709	1360	1360	1360	TIR	TIR	DNA	0	
FBti0019710	invader2	invader2	invader	LTR	LTR	RNA	0	
FBti0019711	G	G-element	G	non-LTR	non-LTR	RNA	0	
FBti0019712	invader3	invader3	invader	LTR	LTR	RNA	0	
FBti0019713	G2	G2	G	non-LTR	non-LTR	RNA	0	
FBti0019714	looper1	looper1	looper1	TIR	TIR	DNA	0	
FBti0019715	rover	rover	rover	LTR	LTR	RNA	0	
FBti0019718	hopper	hopper	hopper	TIR	TIR	DNA	0	
FBti0019720	HB	HB	HB	TIR	TIR	DNA	0	
FBti0019721	S2	S2	S2	S2	S2	S2	1	
FBti0019722	FB	FB	FB	foldback	foldback	DNA	0	
FBti0019723	transib4	transib4	transib	TIR	TIR	DNA	0	
FBti0019724	mariner2	mariner2	mariner	TIR	TIR	DNA	0	
FBti0019726	NOF	NOF	NOF	TIR	TIR	DNA	0	
FBti0019729	Juan	Juan	Juan	non-LTR	non-LTR	RNA	0	
FBti0019731	transib2	transib2	transib	TIR	TIR	DNA	0	
FBti0019732	S	S-element	S-element	TIR	TIR	DNA	0	
FBti0019733	jockey	jockey	jockey	non-LTR	non-LTR	RNA	0	
FBti0019734	297	297	297	LTR	LTR	RNA	0	
FBti0019735	297	297	297	LTR	LTR	RNA	0	
FBti0019736	Tc1	Tc1	Tc1	TIR	TIR	DNA	0	
FBti0019737	HMS-Beagle2	HMS-Beagle	HMS-Beagle	LTR	LTR	RNA	0	
FBti0019738	Juan	Juan	Juan	non-LTR	non-LTR	RNA	0	
FBti0019739	invader5	invader5	invader	LTR	LTR	RNA	0	
FBti0019740	Rt1b	Rt1b	Rt1	non-LTR	non-LTR	RNA	0	
FBti0019741	Rt1c	Rt1c	Rt1	non-LTR	non-LTR	RNA	0	
FBti0019742	Helena	Helena	Helena	non-LTR	non-LTR	RNA	0	
FBti0019743	X	X-element	X-element	non-LTR	non-LTR	RNA	0	
FBti0019744	297	297	297	LTR	LTR	RNA	0	
FBti0019745	297	297	297	LTR	LTR	RNA	0	
FBti0019746	mariner2	mariner2	mariner	TIR	TIR	DNA	0	
FBti0019747	F	F-element	F-element	non-LTR	non-LTR	RNA	0	
FBti0019748	HB	HB	HB	TIR	TIR	DNA	0	
FBti0019749	297	297	297	LTR	LTR	RNA	0	
FBti0019750	297	297	297	LTR	LTR	RNA	0	
FBti0019752	roo	roo	roo	LTR	LTR	RNA	0	
FBti0019754	297	297	297	LTR	LTR	RNA	0	
FBti0019755	G4	G4	G	non-LTR	non-LTR	RNA	0	
FBti0019756	297	297	297	LTR	LTR	RNA	0	
FBti0019757	hopper	hopper	hopper	TIR	TIR	DNA	0	
FBti0019758	297	297	297	LTR	LTR	RNA	0	
FBti0019760	hopper	hopper	hopper	TIR	TIR	DNA	0	
FBti0019762	297	297	297	LTR	LTR	RNA	0	
FBti0019763	H	hobo	hobo	TIR	TIR	DNA	0	
FBti0019766	H	hobo	hobo	TIR	TIR	DNA	0	
FBti0019768	H	hobo	hobo	TIR	TIR	DNA	0	
FBti0019770	1360	1360	1360	TIR	TIR	DNA	0	
FBti0019771	1360	1360	1360	TIR	TIR	DNA	0	
FBti0019773	blood	blood	blood	LTR	LTR	RNA	0	
FBti0019776	opus	opus	opus	LTR	LTR	RNA	0	
FBti0019778	Doc	Doc	Doc	non-LTR	non-LTR	RNA	0	
FBti0019780	1360	1360	1360	TIR	TIR	DNA	0	
FBti0019781	G4	G4	G	non-LTR	non-LTR	RNA	0	
FBti0019782	G	G-element	G	non-LTR	non-LTR	RNA	0	
FBti0019783	X	X-element	X-element	non-LTR	non-LTR	RNA	0	
FBti0019784	BS	BS	BS	non-LTR	non-LTR	RNA	0	
FBti0019785	G2	G2	G	non-LTR	non-LTR	RNA	0	
FBti0019786	G2	G2	G	non-LTR	non-LTR	RNA	0	
FBti0019787	G5	G5	G	non-LTR	non-LTR	RNA	0	
FBti0019788	jockey2	jockey2	jockey	non-LTR	non-LTR	RNA	0	
FBti0019789	G	G-element	G	non-LTR	non-LTR	RNA	0	
FBti0019791	pogo	pogo	pogo	TIR	TIR	DNA	0	
FBti0019792	copia	copia	copia	LTR	LTR	RNA	0	
FBti0019793	pogo	pogo	pogo	TIR	TIR	DNA	0	
FBti0019795	pogo	pogo	pogo	TIR	TIR	DNA	0	
FBti0019797	Helena	Helena	Helena	non-LTR	non-LTR	RNA	0	
FBti0019798	invader3	invader3	invader	LTR	LTR	RNA	0	
FBti0019799	1360	1360	1360	TIR	TIR	DNA	0	
FBti0019800	hopper2	hopper2	hopper	TIR	TIR	DNA	0	
FBti0019805	S	S-element	S-element	TIR	TIR	DNA	0	
FBti0019806	Ivk	Ivk	Ivk	non-LTR	non-LTR	RNA	0	
FBti0019807	S2	S2	S2	S2	S2	S2	1	
FBti0019817	mdg3	mdg3	mdg	LTR	LTR	RNA	0	
FBti0019818	hopper2	hopper2	hopper	TIR	TIR	DNA	0	
FBti0019819	hopper2	hopper2	hopper	TIR	TIR	DNA	0	
FBti0019820	G2	G2	G	non-LTR	non-LTR	RNA	0	
FBti0019822	copia	copia	copia	LTR	LTR	RNA	0	
FBti0019824	Stalker4	Stalker4	Stalker	LTR	LTR	RNA	0	
FBti0019825	1360	1360	1360	TIR	TIR	DNA	0	
FBti0019826	FB	FB	FB	foldback	foldback	DNA	0	
FBti0019827	HB	HB	HB	TIR	TIR	DNA	0	
FBti0019828	1360	1360	1360	TIR	TIR	DNA	0	
FBti0019829	HB	HB	HB	TIR	TIR	DNA	0	
FBti0019830	G5	G5	G	non-LTR	non-LTR	RNA	0	
FBti0019831	1360	1360	1360	TIR	TIR	DNA	0	
FBti0019832	G5	G5	G	non-LTR	non-LTR	RNA	0	
FBti0019833	Idefix	Idefix	Idefix	LTR	LTR	RNA	0	
FBti0019834	BS	BS	BS	non-LTR	non-LTR	RNA	0	
FBti0019836	invader2	invader2	invader	LTR	LTR	RNA	0	
FBti0019838	roo	roo	roo	LTR	LTR	RNA	0	
FBti0019839	1360	1360	1360	TIR	TIR	DNA	0	
FBti0019840	1360	1360	1360	TIR	TIR	DNA	0	
FBti0019841	1360	1360	1360	TIR	TIR	DNA	0	
FBti0019842	1360	1360	1360	TIR	TIR	DNA	0	
FBti0019843	Bari2	Bari2	Bari	TIR	TIR	DNA	0	
FBti0019844	HB	HB	HB	TIR	TIR	DNA	0	
FBti0019845	HB	HB	HB	TIR	TIR	DNA	0	
FBti0019846	FB	FB	FB	foldback	foldback	DNA	0	
FBti0019847	1360	1360	1360	TIR	TIR	DNA	0	
FBti0019848	HB	HB	HB	TIR	TIR	DNA	0	
FBti0019849	G4	G4	G	non-LTR	non-LTR	RNA	0	
FBti0019850	HB	HB	HB	TIR	TIR	DNA	0	
FBti0019851	G4	G4	G	non-LTR	non-LTR	RNA	0	
FBti0019852	HB	HB	HB	TIR	TIR	DNA	0	
FBti0019853	FB	FB	FB	foldback	foldback	DNA	0	
FBti0019854	jockey2	jockey2	jockey	non-LTR	non-LTR	RNA	0	
FBti0019855	FB	FB	FB	foldback	foldback	DNA	0	
FBti0019857	1360	1360	1360	TIR	TIR	DNA	0	
FBti0019858	invader4	invader4	invader	LTR	LTR	RNA	0	
FBti0019860	G5	G5	G	non-LTR	non-LTR	RNA	0	
FBti0019861	1360	1360	1360	TIR	TIR	DNA	0	
FBti0019862	G6	G6	G	non-LTR	non-LTR	RNA	0	
FBti0019864	1360	1360	1360	TIR	TIR	DNA	0	
FBti0019866	G5	G5	G	non-LTR	non-LTR	RNA	0	
FBti0019868	transib2	transib2	transib	TIR	TIR	DNA	0	
FBti0019870	invader2	invader2	invader	LTR	LTR	RNA	0	
FBti0019874	transib3	transib3	transib	TIR	TIR	DNA	0	
FBti0019876	1360	1360	1360	TIR	TIR	DNA	0	
FBti0019877	G4	G4	G	non-LTR	non-LTR	RNA	0	
FBti0019878	Bari2	Bari2	Bari	TIR	TIR	DNA	0	
FBti0019880	F	F-element	F-element	non-LTR	non-LTR	RNA	0	
FBti0019882	diver2	diver2	diver	LTR	LTR	RNA	0	
FBti0019883	R1-element	R1-element	R1-element	non-LTR	non-LTR	RNA	0	
FBti0019884	R1-element	R1-element	R1-element	non-LTR	non-LTR	RNA	0	
FBti0019886	Cr1a	Cr1a	Cr1a	non-LTR	non-LTR	RNA	0	
FBti0019888	Helena	Helena	Helena	non-LTR	non-LTR	RNA	0	
FBti0019889	Rt1b	Rt1b	Rt1	non-LTR	non-LTR	RNA	0	
FBti0019890	Rt1b	Rt1b	Rt1	non-LTR	non-LTR	RNA	0	
FBti0019891	Rt1b	Rt1b	Rt1	non-LTR	non-LTR	RNA	0	
FBti0019893	Rt1b	Rt1b	Rt1	non-LTR	non-LTR	RNA	0	
FBti0019896	1360	1360	1360	TIR	TIR	DNA	0	
FBti0019898	gypsy	gypsy	gypsy	LTR	LTR	RNA	0	
FBti0019900	accord2	accord2	accord	LTR	LTR	RNA	0	
FBti0019901	hopper	hopper	hopper	TIR	TIR	DNA	0	
FBti0019902	1360	1360	1360	TIR	TIR	DNA	0	
FBti0019903	FB	FB	FB	foldback	foldback	DNA	0	
FBti0019904	hopper	hopper	hopper	TIR	TIR	DNA	0	
FBti0019905	1360	1360	1360	TIR	TIR	DNA	0	
FBti0019906	springer	springer	springer	LTR	LTR	RNA	0	
FBti0019907	Doc3	Doc3-element	Doc	non-LTR	non-LTR	RNA	0	
FBti0019908	Doc3-element	Doc3-element	Doc	non-LTR	non-LTR	RNA	0	
FBti0019910	GATE	GATE	GATE	LTR	LTR	RNA	0	
FBti0019914	opus	opus	opus	LTR	LTR	RNA	0	
FBti0019915	Stalker2	Stalker2	Stalker	LTR	LTR	RNA	0	
FBti0019916	1360	1360	1360	TIR	TIR	DNA	0	
FBti0019917	1360	1360	1360	TIR	TIR	DNA	0	
FBti0019918	HB	HB	HB	TIR	TIR	DNA	0	
FBti0019919	HB	HB	HB	TIR	TIR	DNA	0	
FBti0019920	1360	1360	1360	TIR	TIR	DNA	0	
FBti0019922	1360	1360	1360	TIR	TIR	DNA	0	
FBti0019924	baggins	baggins	baggins	non-LTR	non-LTR	RNA	0	
FBti0019926	baggins	baggins	baggins	non-LTR	non-LTR	RNA	0	
FBti0019927	baggins	baggins	baggins	non-LTR	non-LTR	RNA	0	
FBti0019928	baggins	baggins	baggins	non-LTR	non-LTR	RNA	0	
FBti0019929	baggins	baggins	baggins	non-LTR	non-LTR	RNA	0	
FBti0019931	springer	springer	springer	LTR	LTR	RNA	0	
FBti0019932	springer	springer	springer	LTR	LTR	RNA	0	
FBti0019935	diver2	diver2	diver	LTR	LTR	RNA	0	
FBti0019937	1360	1360	1360	TIR	TIR	DNA	0	
FBti0019939	1360	1360	1360	TIR	TIR	DNA	0	
FBti0019940	HB	HB	HB	TIR	TIR	DNA	0	
FBti0019946	rover	rover	rover	LTR	LTR	RNA	0	
FBti0019949	GATE	GATE	GATE	LTR	LTR	RNA	0	
FBti0019951	GATE	GATE	GATE	LTR	LTR	RNA	0	
FBti0019954	NOF	NOF	NOF	TIR	TIR	DNA	0	
FBti0019957	BS	BS	BS	non-LTR	non-LTR	RNA	0	
FBti0019963	GATE	GATE	GATE	LTR	LTR	RNA	0	
FBti0019966	S	S-element	S-element	TIR	TIR	DNA	0	
FBti0019967	Rt1b	Rt1b	Rt1	non-LTR	non-LTR	RNA	0	
FBti0019968	S	S-element	S-element	TIR	TIR	DNA	0	
FBti0019969	1360	1360	1360	TIR	TIR	DNA	0	
FBti0019972	invader3	invader3	invader	LTR	LTR	RNA	0	
FBti0019973	HB	HB	HB	TIR	TIR	DNA	0	
FBti0019974	hopper	hopper	hopper	TIR	TIR	DNA	0	
FBti0019975	297	297	297	LTR	LTR	RNA	0	
FBti0019976	FB	FB	FB	foldback	foldback	DNA	0	
FBti0019977	297	297	297	LTR	LTR	RNA	0	
FBti0019978	1360	1360	1360	TIR	TIR	DNA	0	
FBti0019984	S	S-element	S-element	TIR	TIR	DNA	0	
FBti0019985	roo	roo	roo	LTR	LTR	RNA	0	
FBti0019987	mdg1	mdg1	mdg	LTR	LTR	RNA	0	
FBti0019992	1360	1360	1360	TIR	TIR	DNA	0	
FBti0019993	1360	1360	1360	TIR	TIR	DNA	0	
FBti0019994	Stalker4	Stalker4	Stalker	LTR	LTR	RNA	0	
FBti0019996	roo	roo	roo	LTR	LTR	RNA	0	
FBti0019998	HB	HB	HB	TIR	TIR	DNA	0	
FBti0020003	HB	HB	HB	TIR	TIR	DNA	0	
FBti0020006	pogo	pogo	pogo	TIR	TIR	DNA	0	
FBti0020007	roo	roo	roo	LTR	LTR	RNA	0	
FBti0020008	297	297	297	LTR	LTR	RNA	0	
FBti0020009	roo	roo	roo	LTR	LTR	RNA	0	
FBti0020010	Tirant	Tirant	Tirant	LTR	LTR	RNA	0	
FBti0020011	mdg1	mdg1	mdg	LTR	LTR	RNA	0	
FBti0020012	jockey	jockey	jockey	non-LTR	non-LTR	RNA	0	
FBti0020013	412	412	412	LTR	LTR	RNA	0	
FBti0020014	roo	roo	roo	LTR	LTR	RNA	0	
FBti0020015	412	412	412	LTR	LTR	RNA	0	
FBti0020016	Rt1a	Rt1a	Rt1	non-LTR	non-LTR	RNA	0	
FBti0020017	1360	1360	1360	TIR	TIR	DNA	0	
FBti0020018	1360	1360	1360	TIR	TIR	DNA	0	
FBti0020019	17.6	17.6	17.6	LTR	LTR	RNA	0	
FBti0020020	pogo	pogo	pogo	TIR	TIR	DNA	0	
FBti0020021	copia	copia	copia	LTR	LTR	RNA	0	
FBti0020022	roo	roo	roo	LTR	LTR	RNA	0	
FBti0020023	F	F-element	F-element	non-LTR	non-LTR	RNA	0	
FBti0020024	Tirant	Tirant	Tirant	LTR	LTR	RNA	0	
FBti0020025	mdg1	mdg1	mdg	LTR	LTR	RNA	0	
FBti0020026	S	S-element	S-element	TIR	TIR	DNA	0	
FBti0020027	pogo	pogo	pogo	TIR	TIR	DNA	0	
FBti0020028	Tirant	Tirant	Tirant	LTR	LTR	RNA	0	
FBti0020029	Doc	Doc	Doc	non-LTR	non-LTR	RNA	0	
FBti0020030	jockey	jockey	jockey	non-LTR	non-LTR	RNA	0	
FBti0020031	copia	copia	copia	LTR	LTR	RNA	0	
FBti0020032	pogo	pogo	pogo	TIR	TIR	DNA	0	
FBti0020033	412	412	412	LTR	LTR	RNA	0	
FBti0020034	FB	FB	FB	foldback	foldback	DNA	0	
FBti0020035	X	X-element	X-element	non-LTR	non-LTR	RNA	0	
FBti0020036	Rt1a	Rt1a	Rt1	non-LTR	non-LTR	RNA	0	
FBti0020037	diver	diver	diver	LTR	LTR	RNA	0	
FBti0020038	roo	roo	roo	LTR	LTR	RNA	0	
FBti0020039	Doc	Doc	Doc	non-LTR	non-LTR	RNA	0	
FBti0020040	I	I-element	I-element	non-LTR	non-LTR	RNA	0	
FBti0020041	Quasimodo	Quasimodo	Quasimodo	LTR	LTR	RNA	0	
FBti0020042	jockey	jockey	jockey	non-LTR	non-LTR	RNA	0	
FBti0020043	pogo	pogo	pogo	TIR	TIR	DNA	0	
FBti0020044	BS	BS	BS	non-LTR	non-LTR	RNA	0	
FBti0020045	jockey	jockey	jockey	non-LTR	non-LTR	RNA	0	
FBti0020046	Doc	Doc	Doc	non-LTR	non-LTR	RNA	0	
FBti0020047	roo	roo	roo	LTR	LTR	RNA	0	
FBti0020048	297	297	297	LTR	LTR	RNA	0	
FBti0020052	Rt1b	Rt1b	Rt1	non-LTR	non-LTR	RNA	0	
FBti0020053	Doc	Doc	Doc	non-LTR	non-LTR	RNA	0	
FBti0020054	Doc	Doc	Doc	non-LTR	non-LTR	RNA	0	
FBti0020055	roo	roo	roo	LTR	LTR	RNA	0	
FBti0020056	BS	BS	BS	non-LTR	non-LTR	RNA	0	
FBti0020057	BS	BS	BS	non-LTR	non-LTR	RNA	0	
FBti0020058	Quasimodo	Quasimodo	Quasimodo	LTR	LTR	RNA	0	
FBti0020059	297	297	297	LTR	LTR	RNA	0	
FBti0020060	F	F-element	F-element	non-LTR	non-LTR	RNA	0	
FBti0020061	297	297	297	LTR	LTR	RNA	0	
FBti0020062	Stalker	Stalker	Stalker	LTR	LTR	RNA	0	
FBti0020063	roo	roo	roo	LTR	LTR	RNA	0	
FBti0020064	FB	FB	FB	foldback	foldback	DNA	0	
FBti0020066	NOF	NOF	NOF	TIR	TIR	DNA	0	
FBti0020068	Rt1a	Rt1a	Rt1	non-LTR	non-LTR	RNA	0	
FBti0020069	roo	roo	roo	LTR	LTR	RNA	0	
FBti0020070	blood	blood	blood	LTR	LTR	RNA	0	
FBti0020071	I	I-element	I-element	non-LTR	non-LTR	RNA	0	
FBti0020072	412	412	412	LTR	LTR	RNA	0	
FBti0020073	412	412	412	LTR	LTR	RNA	0	
FBti0020074	H	hobo	hobo	TIR	TIR	DNA	0	
FBti0020075	jockey	jockey	jockey	non-LTR	non-LTR	RNA	0	
FBti0020076	roo	roo	roo	LTR	LTR	RNA	0	
FBti0020077	Doc	Doc	Doc	non-LTR	non-LTR	RNA	0	
FBti0020078	S	S-element	S-element	TIR	TIR	DNA	0	
FBti0020079	Cr1a	Cr1a	Cr1a	non-LTR	non-LTR	RNA	0	
FBti0020080	roo	roo	roo	LTR	LTR	RNA	0	
FBti0020081	Doc	Doc	Doc	non-LTR	non-LTR	RNA	0	
FBti0020082	412	412	412	LTR	LTR	RNA	0	
FBti0020083	jockey	jockey	jockey	non-LTR	non-LTR	RNA	0	
FBti0020084	jockey	jockey	jockey	non-LTR	non-LTR	RNA	0	
FBti0020085	roo	roo	roo	LTR	LTR	RNA	0	
FBti0020086	17.6	17.6	17.6	LTR	LTR	RNA	0	
FBti0020087	Doc	Doc	Doc	non-LTR	non-LTR	RNA	0	
FBti0020088	S	S-element	S-element	TIR	TIR	DNA	0	
FBti0020089	X	X-element	X-element	non-LTR	non-LTR	RNA	0	
FBti0020090	17.6	17.6	17.6	LTR	LTR	RNA	0	
FBti0020091	Rt1a	Rt1a	Rt1	non-LTR	non-LTR	RNA	0	
FBti0020092	jockey	jockey	jockey	non-LTR	non-LTR	RNA	0	
FBti0020093	roo	roo	roo	LTR	LTR	RNA	0	
FBti0020094	412	412	412	LTR	LTR	RNA	0	
FBti0020095	Doc	Doc	Doc	non-LTR	non-LTR	RNA	0	
FBti0020096	pogo	pogo	pogo	TIR	TIR	DNA	0	
FBti0020097	jockey	jockey	jockey	non-LTR	non-LTR	RNA	0	
FBti0020098	Rt1b	Rt1b	Rt1	non-LTR	non-LTR	RNA	0	
FBti0020099	copia	copia	copia	LTR	LTR	RNA	0	
FBti0020100	roo	roo	roo	LTR	LTR	RNA	0	
FBti0020101	Rt1b	Rt1b	Rt1	non-LTR	non-LTR	RNA	0	
FBti0020103	roo	roo	roo	LTR	LTR	RNA	0	
FBti0020105	F	F-element	F-element	non-LTR	non-LTR	RNA	0	
FBti0020106	roo	roo	roo	LTR	LTR	RNA	0	
FBti0020107	X	X-element	X-element	non-LTR	non-LTR	RNA	0	
FBti0020108	copia	copia	copia	LTR	LTR	RNA	0	
FBti0020109	F	F-element	F-element	non-LTR	non-LTR	RNA	0	
FBti0020110	Rt1b	Rt1b	Rt1	non-LTR	non-LTR	RNA	0	
FBti0020111	Doc	Doc	Doc	non-LTR	non-LTR	RNA	0	
FBti0020112	Stalker2	Stalker2	Stalker	LTR	LTR	RNA	0	
FBti0020113	transib2	transib2	transib	TIR	TIR	DNA	0	
FBti0020114	transib2	transib2	transib	TIR	TIR	DNA	0	
FBti0020115	F	F-element	F-element	non-LTR	non-LTR	RNA	0	
FBti0020116	1360	1360	1360	TIR	TIR	DNA	0	
FBti0020117	gypsy5	gypsy5	gypsy	LTR	LTR	RNA	0	
FBti0020118	opus	opus	opus	LTR	LTR	RNA	0	
FBti0020119	S	S-element	S-element	TIR	TIR	DNA	0	
FBti0020120	jockey	jockey	jockey	non-LTR	non-LTR	RNA	0	
FBti0020121	roo	roo	roo	LTR	LTR	RNA	0	
FBti0020122	X	X-element	X-element	non-LTR	non-LTR	RNA	0	
FBti0020123	Doc	Doc	Doc	non-LTR	non-LTR	RNA	0	
FBti0020124	jockey	jockey	jockey	non-LTR	non-LTR	RNA	0	
FBti0020125	BS	BS	BS	non-LTR	non-LTR	RNA	0	
FBti0020126	297	297	297	LTR	LTR	RNA	0	
FBti0020127	copia	copia	copia	LTR	LTR	RNA	0	
FBti0020128	BS	BS	BS	non-LTR	non-LTR	RNA	0	
FBti0020129	roo	roo	roo	LTR	LTR	RNA	0	
FBti0020130	G2	G2	G	non-LTR	non-LTR	RNA	0	
FBti0020131	roo	roo	roo	LTR	LTR	RNA	0	
FBti0020132	412	412	412	LTR	LTR	RNA	0	
FBti0020133	Juan	Juan	Juan	non-LTR	non-LTR	RNA	0	
FBti0020134	mdg1	mdg1	mdg	LTR	LTR	RNA	0	
FBti0020136	mdg1	mdg1	mdg	LTR	LTR	RNA	0	
FBti0020137	S	S-element	S-element	TIR	TIR	DNA	0	
FBti0020138	invader4	invader4	invader	LTR	LTR	RNA	0	
FBti0020139	hopper2	hopper2	hopper	TIR	TIR	DNA	0	
FBti0020140	Doc	Doc	Doc	non-LTR	non-LTR	RNA	0	
FBti0020141	hopper2	hopper2	hopper	TIR	TIR	DNA	0	
FBti0020142	hopper	hopper	hopper	TIR	TIR	DNA	0	
FBti0020143	1360	1360	1360	TIR	TIR	DNA	0	
FBti0020144	opus	opus	opus	LTR	LTR	RNA	0	
FBti0020145	roo	roo	roo	LTR	LTR	RNA	0	
FBti0020146	S	S-element	S-element	TIR	TIR	DNA	0	
FBti0020147	gypsy2	gypsy2	gypsy	LTR	LTR	RNA	0	
FBti0020148	F	F-element	F-element	non-LTR	non-LTR	RNA	0	
FBti0020149	BS	BS	BS	non-LTR	non-LTR	RNA	0	
FBti0020150	roo	roo	roo	LTR	LTR	RNA	0	
FBti0020151	Cr1a	Cr1a	Cr1a	non-LTR	non-LTR	RNA	0	
FBti0020152	Doc	Doc	Doc	non-LTR	non-LTR	RNA	0	
FBti0020153	Stalker2	Stalker2	Stalker	LTR	LTR	RNA	0	
FBti0020154	roo	roo	roo	LTR	LTR	RNA	0	
FBti0020155	1360	1360	1360	TIR	TIR	DNA	0	
FBti0020156	jockey	jockey	jockey	non-LTR	non-LTR	RNA	0	
FBti0020157	BS	BS	BS	non-LTR	non-LTR	RNA	0	
FBti0020158	mdg1	mdg1	mdg	LTR	LTR	RNA	0	
FBti0020159	Doc	Doc	Doc	non-LTR	non-LTR	RNA	0	
FBti0020160	F	F-element	F-element	non-LTR	non-LTR	RNA	0	
FBti0020161	Cr1a	Cr1a	Cr1a	non-LTR	non-LTR	RNA	0	
FBti0020162	Stalker4	Stalker4	Stalker	LTR	LTR	RNA	0	
FBti0020163	Doc	Doc	Doc	non-LTR	non-LTR	RNA	0	
FBti0020164	Doc	Doc	Doc	non-LTR	non-LTR	RNA	0	
FBti0020165	412	412	412	LTR	LTR	RNA	0	
FBti0020166	roo	roo	roo	LTR	LTR	RNA	0	
FBti0020167	S	S-element	S-element	TIR	TIR	DNA	0	
FBti0020168	Cr1a	Cr1a	Cr1a	non-LTR	non-LTR	RNA	0	
FBti0020169	invader3	invader3	invader	LTR	LTR	RNA	0	
FBti0020170	roo	roo	roo	LTR	LTR	RNA	0	
FBti0020171	mdg3	mdg3	mdg	LTR	LTR	RNA	0	
FBti0020172	pogo	pogo	pogo	TIR	TIR	DNA	0	
FBti0020173	Rt1b	Rt1b	Rt1	non-LTR	non-LTR	RNA	0	
FBti0020174	17.6	17.6	17.6	LTR	LTR	RNA	0	
FBti0020176	mdg3	mdg3	mdg	LTR	LTR	RNA	0	
FBti0020178	springer	springer	springer	LTR	LTR	RNA	0	
FBti0020179	412	412	412	LTR	LTR	RNA	0	
FBti0020181	NOF	NOF	NOF	TIR	TIR	DNA	0	
FBti0020183	invader3	invader3	invader	LTR	LTR	RNA	0	
FBti0020184	Tirant	Tirant	Tirant	LTR	LTR	RNA	0	
FBti0020185	flea	flea	flea	LTR	LTR	RNA	0	
FBti0020186	412	412	412	LTR	LTR	RNA	0	
FBti0020187	roo	roo	roo	LTR	LTR	RNA	0	
FBti0020188	G2	G2	G	non-LTR	non-LTR	RNA	0	
FBti0020189	I	I-element	I-element	non-LTR	non-LTR	RNA	0	
FBti0020190	McClintock	McClintock	McClintock	LTR	LTR	RNA	0	
FBti0020191	Tc1	Tc1	Tc1	TIR	TIR	DNA	0	
FBti0020192	Cr1a	Cr1a	Cr1a	non-LTR	non-LTR	RNA	0	
FBti0020195	F	F-element	F-element	non-LTR	non-LTR	RNA	0	
FBti0020196	Doc	Doc	Doc	non-LTR	non-LTR	RNA	0	
FBti0020197	jockey	jockey	jockey	non-LTR	non-LTR	RNA	0	
FBti0020198	invader2	invader2	invader	LTR	LTR	RNA	0	
FBti0020200	Idefix	Idefix	Idefix	LTR	LTR	RNA	0	
FBti0020201	3S18	3S18	3S18	LTR	LTR	RNA	0	
FBti0020202	Cr1a	Cr1a	Cr1a	non-LTR	non-LTR	RNA	0	
FBti0020203	blood	blood	blood	LTR	LTR	RNA	0	
FBti0020204	Doc	Doc	Doc	non-LTR	non-LTR	RNA	0	
FBti0020205	blood	blood	blood	LTR	LTR	RNA	0	
FBti0020206	G4	G4	G	non-LTR	non-LTR	RNA	0	
FBti0020207	1360	1360	1360	TIR	TIR	DNA	0	
FBti0020209	Ivk	Ivk	Ivk	non-LTR	non-LTR	RNA	0	
FBti0020210	opus	opus	opus	LTR	LTR	RNA	0	
FBti0020211	Quasimodo	Quasimodo	Quasimodo	LTR	LTR	RNA	0	
FBti0020212	Doc	Doc	Doc	non-LTR	non-LTR	RNA	0	
FBti0020213	Cr1a	Cr1a	Cr1a	non-LTR	non-LTR	RNA	0	
FBti0020214	X	X-element	X-element	non-LTR	non-LTR	RNA	0	
FBti0020215	G5	G5	G	non-LTR	non-LTR	RNA	0	
FBti0020216	297	297	297	LTR	LTR	RNA	0	
FBti0020217	S	S-element	S-element	TIR	TIR	DNA	0	
FBti0020218	297	297	297	LTR	LTR	RNA	0	
FBti0020219	FB	FB	FB	foldback	foldback	DNA	0	
FBti0020221	Cr1a	Cr1a	Cr1a	non-LTR	non-LTR	RNA	0	
FBti0020222	Cr1a	Cr1a	Cr1a	non-LTR	non-LTR	RNA	0	
FBti0020223	transib3	transib3	transib	TIR	TIR	DNA	0	
FBti0020224	1360	1360	1360	TIR	TIR	DNA	0	
FBti0020225	1360	1360	1360	TIR	TIR	DNA	0	
FBti0020226	mariner2	mariner2	mariner	TIR	TIR	DNA	0	
FBti0020227	17.6	17.6	17.6	LTR	LTR	RNA	0	
FBti0020229	1360	1360	1360	TIR	TIR	DNA	0	
FBti0020230	1360	1360	1360	TIR	TIR	DNA	0	
FBti0020231	S2	S2	S2	S2	S2	S2	1	
FBti0020232	S	S-element	S-element	TIR	TIR	DNA	0	
FBti0020233	G4	G4	G	non-LTR	non-LTR	RNA	0	
FBti0020234	Cr1a	Cr1a	Cr1a	non-LTR	non-LTR	RNA	0	
FBti0020235	R1-element	R1-element	R1-element	non-LTR	non-LTR	RNA	0	
FBti0020236	Cr1a	Cr1a	Cr1a	non-LTR	non-LTR	RNA	0	
FBti0020237	rooA	rooA	rooA	LTR	LTR	RNA	0	
FBti0020238	HB	HB	HB	TIR	TIR	DNA	0	
FBti0020239	gtwin	gtwin	gtwin	LTR	LTR	RNA	0	
FBti0020240	1360	1360	1360	TIR	TIR	DNA	0	
FBti0020241	mariner2	mariner2	mariner	TIR	TIR	DNA	0	
FBti0020242	gtwin	gtwin	gtwin	LTR	LTR	RNA	0	
FBti0020243	1360	1360	1360	TIR	TIR	DNA	0	
FBti0020244	1360	1360	1360	TIR	TIR	DNA	0	
FBti0020246	Stalker	Stalker	Stalker	LTR	LTR	RNA	0	
FBti0020247	invader1	invader1	invader	LTR	LTR	RNA	0	
FBti0020249	1360	1360	1360	TIR	TIR	DNA	0	
FBti0020251	Quasimodo	Quasimodo	Quasimodo	LTR	LTR	RNA	0	
FBti0020252	Stalker	Stalker	Stalker	LTR	LTR	RNA	0	
FBti0020253	Cr1a	Cr1a	Cr1a	non-LTR	non-LTR	RNA	0	
FBti0020254	R1-element	R1-element	R1-element	non-LTR	non-LTR	RNA	0	
FBti0020255	Rt1b	Rt1b	Rt1	non-LTR	non-LTR	RNA	0	
FBti0020256	Stalker	Stalker	Stalker	LTR	LTR	RNA	0	
FBti0020257	opus	opus	opus	LTR	LTR	RNA	0	
FBti0020258	invader5	invader5	invader	LTR	LTR	RNA	0	
FBti0020259	Doc3-element	Doc3-element	Doc	non-LTR	non-LTR	RNA	0	
FBti0020260	opus	opus	opus	LTR	LTR	RNA	0	
FBti0020261	S	S-element	S-element	TIR	TIR	DNA	0	
FBti0020262	HB	HB	HB	TIR	TIR	DNA	0	
FBti0020263	F	F-element	F-element	non-LTR	non-LTR	RNA	0	
FBti0020264	gypsy2	gypsy2	gypsy	LTR	LTR	RNA	0	
FBti0020265	F	F-element	F-element	non-LTR	non-LTR	RNA	0	
FBti0020266	HB	HB	HB	TIR	TIR	DNA	0	
FBti0020267	S	S-element	S-element	TIR	TIR	DNA	0	
FBti0020268	opus	opus	opus	LTR	LTR	RNA	0	
FBti0020269	aurora	aurora-element	aurora-element	LTR	LTR	RNA	0	
FBti0020270	Cr1a	Cr1a	Cr1a	non-LTR	non-LTR	RNA	0	
FBti0020271	1360	1360	1360	TIR	TIR	DNA	0	
FBti0020272	Cr1a	Cr1a	Cr1a	non-LTR	non-LTR	RNA	0	
FBti0020273	1360	1360	1360	TIR	TIR	DNA	0	
FBti0020275	Rt1a	Rt1a	Rt1	non-LTR	non-LTR	RNA	0	
FBti0020276	Rt1b	Rt1b	Rt1	non-LTR	non-LTR	RNA	0	
FBti0020278	X	X-element	X-element	non-LTR	non-LTR	RNA	0	
FBti0020280	invader2	invader2	invader	LTR	LTR	RNA	0	
FBti0020281	Cr1a	Cr1a	Cr1a	non-LTR	non-LTR	RNA	0	
FBti0020282	1360	1360	1360	TIR	TIR	DNA	0	
FBti0020283	S2	S2	S2	S2	S2	S2	1	
FBti0020284	X	X-element	X-element	non-LTR	non-LTR	RNA	0	
FBti0020286	Helena	Helena	Helena	non-LTR	non-LTR	RNA	0	
FBti0020287	Cr1a	Cr1a	Cr1a	non-LTR	non-LTR	RNA	0	
FBti0020288	Cr1a	Cr1a	Cr1a	non-LTR	non-LTR	RNA	0	
FBti0020289	G6	G6	G	non-LTR	non-LTR	RNA	0	
FBti0020290	invader1	invader1	invader	LTR	LTR	RNA	0	
FBti0020291	1360	1360	1360	TIR	TIR	DNA	0	
FBti0020292	hopper	hopper	hopper	TIR	TIR	DNA	0	
FBti0020293	invader1	invader1	invader	LTR	LTR	RNA	0	
FBti0020294	HB	HB	HB	TIR	TIR	DNA	0	
FBti0020295	HB	HB	HB	TIR	TIR	DNA	0	
FBti0020296	rooA	rooA	rooA	LTR	LTR	RNA	0	
FBti0020297	jockey2	jockey2	jockey	non-LTR	non-LTR	RNA	0	
FBti0020298	HB	HB	HB	TIR	TIR	DNA	0	
FBti0020301	1360	1360	1360	TIR	TIR	DNA	0	
FBti0020302	HB	HB	HB	TIR	TIR	DNA	0	
FBti0020303	Bari2	Bari2	Bari	TIR	TIR	DNA	0	
FBti0020304	Helena	Helena	Helena	non-LTR	non-LTR	RNA	0	
FBti0020305	1360	1360	1360	TIR	TIR	DNA	0	
FBti0020306	hopper	hopper	hopper	TIR	TIR	DNA	0	
FBti0020307	HB	HB	HB	TIR	TIR	DNA	0	
FBti0020308	G4	G4	G	non-LTR	non-LTR	RNA	0	
FBti0020309	Stalker4	Stalker4	Stalker	LTR	LTR	RNA	0	
FBti0020310	G5	G5	G	non-LTR	non-LTR	RNA	0	
FBti0020311	G4	G4	G	non-LTR	non-LTR	RNA	0	
FBti0020312	G4	G4	G	non-LTR	non-LTR	RNA	0	
FBti0020313	HB	HB	HB	TIR	TIR	DNA	0	
FBti0020314	Helena	Helena	Helena	non-LTR	non-LTR	RNA	0	
FBti0020316	gypsy3	gypsy3	gypsy	LTR	LTR	RNA	0	
FBti0020317	springer	springer	springer	LTR	LTR	RNA	0	
FBti0020320	invader3	invader3	invader	LTR	LTR	RNA	0	
FBti0020321	Stalker2	Stalker2	Stalker	LTR	LTR	RNA	0	
FBti0020322	1360	1360	1360	TIR	TIR	DNA	0	
FBti0020323	1360	1360	1360	TIR	TIR	DNA	0	
FBti0020325	1731	1731	1731	LTR	LTR	RNA	0	
FBti0020328	Stalker	Stalker	Stalker	LTR	LTR	RNA	0	
FBti0020329	G5	G5	G	non-LTR	non-LTR	RNA	0	
FBti0020330	Dm88	Dm88	Dm88	LTR	LTR	RNA	0	
FBti0020332	invader1	invader1	invader	LTR	LTR	RNA	0	
FBti0020335	invader1	invader1	invader	LTR	LTR	RNA	0	
FBti0020345	DM88	Dm88	Dm88	LTR	LTR	RNA	0	
FBti0020349	invader1	invader1	invader	LTR	LTR	RNA	0	
FBti0020352	invader1	invader1	invader	LTR	LTR	RNA	0	
FBti0020355	invader1	invader1	invader	LTR	LTR	RNA	0	
FBti0020358	invader1	invader1	invader	LTR	LTR	RNA	0	
FBti0020359	micropia	micropia	micropia	LTR	LTR	RNA	0	
FBti0020362	invader1	invader1	invader	LTR	LTR	RNA	0	
FBti0020365	invader1	invader1	invader	LTR	LTR	RNA	0	
FBti0020368	invader1	invader1	invader	LTR	LTR	RNA	0	
FBti0020371	invader1	invader1	invader	LTR	LTR	RNA	0	
FBti0020372	micropia	micropia	micropia	LTR	LTR	RNA	0	
FBti0020375	invader1	invader1	invader	LTR	LTR	RNA	0	
FBti0020376	micropia	micropia	micropia	LTR	LTR	RNA	0	
FBti0020379	invader1	invader1	invader	LTR	LTR	RNA	0	
FBti0020381	hopper	hopper	hopper	TIR	TIR	DNA	0	
FBti0020383	NOF	NOF	NOF	TIR	TIR	DNA	0	
FBti0020385	FB	FB	FB	foldback	foldback	DNA	0	
FBti0020386	Stalker	Stalker	Stalker	LTR	LTR	RNA	0	
FBti0020388	roo	roo	roo	LTR	LTR	RNA	0	
FBti0020390	hopper	hopper	hopper	TIR	TIR	DNA	0	
FBti0020391	Stalker4	Stalker4	Stalker	LTR	LTR	RNA	0	
FBti0020392	FB	FB	FB	foldback	foldback	DNA	0	
FBti0020393	1360	1360	1360	TIR	TIR	DNA	0	
FBti0020395	baggins	baggins	baggins	non-LTR	non-LTR	RNA	0	
FBti0020396	Rt1c	Rt1c	Rt1	non-LTR	non-LTR	RNA	0	
FBti0020398	GATE	GATE	GATE	LTR	LTR	RNA	0	
FBti0020400	1360	1360	1360	TIR	TIR	DNA	0	
FBti0020401	Rt1b	Rt1b	Rt1	non-LTR	non-LTR	RNA	0	
FBti0020402	McClintock	McClintock	McClintock	LTR	LTR	RNA	0	
FBti0020403	1360	1360	1360	TIR	TIR	DNA	0	
FBti0020404	1360	1360	1360	TIR	TIR	DNA	0	
FBti0020405	1360	1360	1360	TIR	TIR	DNA	0	
FBti0020406	G5	G5	G	non-LTR	non-LTR	RNA	0	
FBti0020407	G4	G4	G	non-LTR	non-LTR	RNA	0	
FBti0020410	rooA	rooA	rooA	LTR	LTR	RNA	0	
FBti0020412	Tc1	Tc1	Tc1	TIR	TIR	DNA	0	
FBti0020414	1360	1360	1360	TIR	TIR	DNA	0	
FBti0020415	1360	1360	1360	TIR	TIR	DNA	0	
FBti0020416	Stalker2	Stalker2	Stalker	LTR	LTR	RNA	0	
FBti0020417	rooA	rooA	rooA	LTR	LTR	RNA	0	
FBti0020418	1360	1360	1360	TIR	TIR	DNA	0	
FBti0020419	1360	1360	1360	TIR	TIR	DNA	0	
FBti0020420	jockey	jockey	jockey	non-LTR	non-LTR	RNA	0	
FBti0020421	jockey	jockey	jockey	non-LTR	non-LTR	RNA	0	
FBti0020422	1360	1360	1360	TIR	TIR	DNA	0	
FBti0020423	1360	1360	1360	TIR	TIR	DNA	0	
FBti0020424	HB	HB	HB	TIR	TIR	DNA	0	
FBti0020425	FB	FB	FB	foldback	foldback	DNA	0	
FBti0020426	jockey2	jockey2	jockey	non-LTR	non-LTR	RNA	0	
FBti0020427	mariner2	mariner2	mariner	TIR	TIR	DNA	0	
FBti0020428	mariner2	mariner2	mariner	TIR	TIR	DNA	0	
FBti0020430	R1-element	R1-element	R1-element	non-LTR	non-LTR	RNA	0	
FBti0020432	1360	1360	1360	TIR	TIR	DNA	0	
FBti0020433	FB	FB	FB	foldback	foldback	DNA	0	
FBti0020434	1360	1360	1360	TIR	TIR	DNA	0	
FBti0020435	HB	HB	HB	TIR	TIR	DNA	0	
FBti0020436	Bari2	Bari2	Bari	TIR	TIR	DNA	0	
FBti0020437	1360	1360	1360	TIR	TIR	DNA	0	
FBti0020438	1360	1360	1360	TIR	TIR	DNA	0	
FBti0020439	HB	HB	HB	TIR	TIR	DNA	0	
FBti0020440	HB	HB	HB	TIR	TIR	DNA	0	
FBti0020441	Tc1	Tc1	Tc1	TIR	TIR	DNA	0	
FBti0020442	Tc1	Tc1	Tc1	TIR	TIR	DNA	0	
FBti0020446	1360	1360	1360	TIR	TIR	DNA	0	
FBti0020450	Cr1a	Cr1a	Cr1a	non-LTR	non-LTR	RNA	0	
FBti0020451	1360	1360	1360	TIR	TIR	DNA	0	
FBti0020452	1360	1360	1360	TIR	TIR	DNA	0	
FBti0020453	F	F-element	F-element	non-LTR	non-LTR	RNA	0	
FBti0059634	Rt1c	Rt1c	Rt1	non-LTR	non-LTR	RNA	0	
FBti0059635	Cr1a	Cr1a	Cr1a	non-LTR	non-LTR	RNA	0	
FBti0059636	Cr1a	Cr1a	Cr1a	non-LTR	non-LTR	RNA	0	
FBti0059637	412	412	412	LTR	LTR	RNA	0	
FBti0059638	1360	1360	1360	TIR	TIR	DNA	0	
FBti0059639	transib2	transib2	transib	TIR	TIR	DNA	0	
FBti0059640	transib4	transib4	transib	TIR	TIR	DNA	0	
FBti0059641	INE-1	INE-1	INE-1	TIR	TIR	DNA	0	
FBti0059642	F	F-element	F-element	non-LTR	non-LTR	RNA	0	
FBti0059643	roo	roo	roo	LTR	LTR	RNA	0	
FBti0059644	roo	roo	roo	LTR	LTR	RNA	0	
FBti0059645	rooA	rooA	rooA	LTR	LTR	RNA	0	
FBti0059646	Doc	Doc	Doc	non-LTR	non-LTR	RNA	0	
FBti0059647	1360	1360	1360	TIR	TIR	DNA	0	
FBti0059648	297	297	297	LTR	LTR	RNA	0	
FBti0059649	1360	1360	1360	TIR	TIR	DNA	0	
FBti0059650	1360	1360	1360	TIR	TIR	DNA	0	
FBti0059651	1360	1360	1360	TIR	TIR	DNA	0	
FBti0059652	Cr1a	Cr1a	Cr1a	non-LTR	non-LTR	RNA	0	
FBti0059653	Cr1a	Cr1a	Cr1a	non-LTR	non-LTR	RNA	0	
FBti0059654	baggins	baggins	baggins	non-LTR	non-LTR	RNA	0	
FBti0059655	Cr1a	Cr1a	Cr1a	non-LTR	non-LTR	RNA	0	
FBti0059656	Fw2	Fw2	Fw	non-LTR	non-LTR	RNA	0	
FBti0059657	Cr1a	Cr1a	Cr1a	non-LTR	non-LTR	RNA	0	
FBti0059658	X	X-element	X-element	non-LTR	non-LTR	RNA	0	
FBti0059659	roo	roo	roo	LTR	LTR	RNA	0	
FBti0059660	NOF	NOF	NOF	TIR	TIR	DNA	0	
FBti0059661	INE-1	INE-1	INE-1	TIR	TIR	DNA	0	
FBti0059662	roo	roo	roo	LTR	LTR	RNA	0	
FBti0059663	roo	roo	roo	LTR	LTR	RNA	0	
FBti0059664	S2	S2	S2	S2	S2	S2	1	
FBti0059665	FB	FB	FB	foldback	foldback	DNA	0	
FBti0059666	HB	HB	HB	TIR	TIR	DNA	0	
FBti0059667	X	X-element	X-element	non-LTR	non-LTR	RNA	0	
FBti0059668	Cr1a	Cr1a	Cr1a	non-LTR	non-LTR	RNA	0	
FBti0059669	G2	G2	G	non-LTR	non-LTR	RNA	0	
FBti0059670	G2	G2	G	non-LTR	non-LTR	RNA	0	
FBti0059671	mdg1	mdg1	mdg	LTR	LTR	RNA	0	
FBti0059672	mdg1	mdg1	mdg	LTR	LTR	RNA	0	
FBti0059673	H	hobo	hobo	TIR	TIR	DNA	0	
FBti0059674	FB	FB	FB	foldback	foldback	DNA	0	
FBti0059675	baggins	baggins	baggins	non-LTR	non-LTR	RNA	0	
FBti0059676	baggins	baggins	baggins	non-LTR	non-LTR	RNA	0	
FBti0059677	Rt1c	Rt1c	Rt1	non-LTR	non-LTR	RNA	0	
FBti0059678	1360	1360	1360	TIR	TIR	DNA	0	
FBti0059679	1360	1360	1360	TIR	TIR	DNA	0	
FBti0059680	1360	1360	1360	TIR	TIR	DNA	0	
FBti0059681	1360	1360	1360	TIR	TIR	DNA	0	
FBti0059682	Cr1a	Cr1a	Cr1a	non-LTR	non-LTR	RNA	0	
FBti0059683	Cr1a	Cr1a	Cr1a	non-LTR	non-LTR	RNA	0	
FBti0059684	S	S-element	S-element	TIR	TIR	DNA	0	
FBti0059685	1360	1360	1360	TIR	TIR	DNA	0	
FBti0059686	1360	1360	1360	TIR	TIR	DNA	0	
FBti0059687	FB	FB	FB	foldback	foldback	DNA	0	
FBti0059688	1360	1360	1360	TIR	TIR	DNA	0	
FBti0059689	1360	1360	1360	TIR	TIR	DNA	0	
FBti0059690	X	X-element	X-element	non-LTR	non-LTR	RNA	0	
FBti0059691	jockey	jockey	jockey	non-LTR	non-LTR	RNA	0	
FBti0059692	roo	roo	roo	LTR	LTR	RNA	0	
FBti0059693	diver2	diver2	diver	LTR	LTR	RNA	0	
FBti0059694	Tc1	Tc1	Tc1	TIR	TIR	DNA	0	
FBti0059695	Rt1c	Rt1c	Rt1	non-LTR	non-LTR	RNA	0	
FBti0059696	FB	FB	FB	foldback	foldback	DNA	0	
FBti0059697	mdg1	mdg1	mdg	LTR	LTR	RNA	0	
FBti0059698	Stalker2	Stalker2	Stalker	LTR	LTR	RNA	0	
FBti0059699	S	S-element	S-element	TIR	TIR	DNA	0	
FBti0059700	invader4	invader4	invader	LTR	LTR	RNA	0	
FBti0059701	G2	G2	G	non-LTR	non-LTR	RNA	0	
FBti0059702	invader3	invader3	invader	LTR	LTR	RNA	0	
FBti0059703	mdg3	mdg3	mdg	LTR	LTR	RNA	0	
FBti0059704	GATE	GATE	GATE	LTR	LTR	RNA	0	
FBti0059705	invader5	invader5	invader	LTR	LTR	RNA	0	
FBti0059706	297	297	297	LTR	LTR	RNA	0	
FBti0059707	297	297	297	LTR	LTR	RNA	0	
FBti0059708	S	S-element	S-element	TIR	TIR	DNA	0	
FBti0059709	FB	FB	FB	foldback	foldback	DNA	0	
FBti0059710	roo	roo	roo	LTR	LTR	RNA	0	
FBti0059711	Rt1b	Rt1b	Rt1	non-LTR	non-LTR	RNA	0	
FBti0059712	mariner2	mariner2	mariner	TIR	TIR	DNA	0	
FBti0059713	Doc	Doc	Doc	non-LTR	non-LTR	RNA	0	
FBti0059714	roo	roo	roo	LTR	LTR	RNA	0	
FBti0059715	Quasimodo	Quasimodo	Quasimodo	LTR	LTR	RNA	0	
FBti0059716	Quasimodo	Quasimodo	Quasimodo	LTR	LTR	RNA	0	
FBti0059717	invader1	invader1	invader	LTR	LTR	RNA	0	
FBti0059718	invader1	invader1	invader	LTR	LTR	RNA	0	
FBti0059719	invader1	invader1	invader	LTR	LTR	RNA	0	
FBti0059720	Dm88	Dm88	Dm88	LTR	LTR	RNA	0	
FBti0059721	Dm88	Dm88	Dm88	LTR	LTR	RNA	0	
FBti0059722	Dm88	Dm88	Dm88	LTR	LTR	RNA	0	
FBti0059723	Dm88	Dm88	Dm88	LTR	LTR	RNA	0	
FBti0059724	Dm88	Dm88	Dm88	LTR	LTR	RNA	0	
FBti0059725	Dm88	Dm88	Dm88	LTR	LTR	RNA	0	
FBti0059726	roo	roo	roo	LTR	LTR	RNA	0	
FBti0059727	Rt1b	Rt1b	Rt1	non-LTR	non-LTR	RNA	0	
FBti0059728	I	I-element	I-element	non-LTR	non-LTR	RNA	0	
FBti0059729	roo	roo	roo	LTR	LTR	RNA	0	
FBti0059730	invader4	invader4	invader	LTR	LTR	RNA	0	
FBti0059731	roo	roo	roo	LTR	LTR	RNA	0	
FBti0059732	H	hobo	hobo	TIR	TIR	DNA	0	
FBti0059733	GATE	GATE	GATE	LTR	LTR	RNA	0	
FBti0059734	Stalker2	Stalker2	Stalker	LTR	LTR	RNA	0	
FBti0059735	Doc	Doc	Doc	non-LTR	non-LTR	RNA	0	
FBti0059736	FB	FB	FB	foldback	foldback	DNA	0	
FBti0059737	roo	roo	roo	LTR	LTR	RNA	0	
FBti0059738	I	I-element	I-element	non-LTR	non-LTR	RNA	0	
FBti0059739	mdg1	mdg1	mdg	LTR	LTR	RNA	0	
FBti0059740	looper1	looper1	looper1	TIR	TIR	DNA	0	
FBti0059741	Cr1a	Cr1a	Cr1a	non-LTR	non-LTR	RNA	0	
FBti0059742	Cr1a	Cr1a	Cr1a	non-LTR	non-LTR	RNA	0	
FBti0059743	jockey2	jockey2	jockey	non-LTR	non-LTR	RNA	0	
FBti0059744	mdg3	mdg3	mdg	LTR	LTR	RNA	0	
FBti0059745	copia	copia	copia	LTR	LTR	RNA	0	
FBti0059747	gtwin	gtwin	gtwin	LTR	LTR	RNA	0	
FBti0059748	invader3	invader3	invader	LTR	LTR	RNA	0	
FBti0059749	transib2	transib2	transib	TIR	TIR	DNA	0	
FBti0059750	Dm88	Dm88	Dm88	LTR	LTR	RNA	0	
FBti0059751	Dm88	Dm88	Dm88	LTR	LTR	RNA	0	
FBti0059752	Dm88	Dm88	Dm88	LTR	LTR	RNA	0	
FBti0059753	Dm88	Dm88	Dm88	LTR	LTR	RNA	0	
FBti0059754	Dm88	Dm88	Dm88	LTR	LTR	RNA	0	
FBti0059755	Dm88	Dm88	Dm88	LTR	LTR	RNA	0	
FBti0059756	Dm88	Dm88	Dm88	LTR	LTR	RNA	0	
FBti0059757	Dm88	Dm88	Dm88	LTR	LTR	RNA	0	
FBti0059758	GATE	GATE	GATE	LTR	LTR	RNA	0	
FBti0059759	FB	FB	FB	foldback	foldback	DNA	0	
FBti0059760	gypsy3	gypsy3	gypsy	LTR	LTR	RNA	0	
FBti0059761	Cr1a	Cr1a	Cr1a	non-LTR	non-LTR	RNA	0	
FBti0059762	roo	roo	roo	LTR	LTR	RNA	0	
FBti0059763	Idefix	Idefix	Idefix	LTR	LTR	RNA	0	
FBti0059764	Cr1a	Cr1a	Cr1a	non-LTR	non-LTR	RNA	0	
FBti0059765	Ivk	Ivk	Ivk	non-LTR	non-LTR	RNA	0	
FBti0059766	transib3	transib3	transib	TIR	TIR	DNA	0	
FBti0059767	roo	roo	roo	LTR	LTR	RNA	0	
FBti0059768	roo	roo	roo	LTR	LTR	RNA	0	
FBti0059769	roo	roo	roo	LTR	LTR	RNA	0	
FBti0059770	F	F-element	F-element	non-LTR	non-LTR	RNA	0	
FBti0059771	S2	S2	S2	S2	S2	S2	1	
FBti0059772	jockey2	jockey2	jockey	non-LTR	non-LTR	RNA	0	
FBti0059773	FB	FB	FB	foldback	foldback	DNA	0	
FBti0059774	GATE	GATE	GATE	LTR	LTR	RNA	0	
FBti0059775	invader3	invader3	invader	LTR	LTR	RNA	0	
FBti0059776	diver2	diver2	diver	LTR	LTR	RNA	0	
FBti0059777	roo	roo	roo	LTR	LTR	RNA	0	
FBti0059778	transib1	transib1	transib	TIR	TIR	DNA	0	
FBti0059779	1360	1360	1360	TIR	TIR	DNA	0	
FBti0059780	diver2	diver2	diver	LTR	LTR	RNA	0	
FBti0059781	mdg1	mdg1	mdg	LTR	LTR	RNA	0	
FBti0059782	297	297	297	LTR	LTR	RNA	0	
FBti0059783	INE-1	INE-1	INE-1	TIR	TIR	DNA	0	
FBti0059785	INE-1	INE-1	INE-1	TIR	TIR	DNA	0	
FBti0059789	INE-1	INE-1	INE-1	TIR	TIR	DNA	0	
FBti0059791	Tc1-2	Tc1-2	Tc1	TIR	TIR	DNA	0	
FBti0059793	H	hobo	hobo	TIR	TIR	DNA	0	
FBti0059794	Doc	Doc	Doc	non-LTR	non-LTR	RNA	0	
FBti0059796	H	hobo	hobo	TIR	TIR	DNA	0	
FBti0059797	X	X-element	X-element	non-LTR	non-LTR	RNA	0	
FBti0059798	H	hobo	hobo	TIR	TIR	DNA	0	
FBti0059799	H	hobo	hobo	TIR	TIR	DNA	0	
FBti0059801	G5A	G5A	G	non-LTR	non-LTR	RNA	0	
FBti0059802	INE-1	INE-1	INE-1	TIR	TIR	DNA	0	
FBti0059803	gtwin	gtwin	gtwin	LTR	LTR	RNA	0	
FBti0059804	INE-1	INE-1	INE-1	TIR	TIR	DNA	0	
FBti0059805	INE-1	INE-1	INE-1	TIR	TIR	DNA	0	
FBti0059807	INE-1	INE-1	INE-1	TIR	TIR	DNA	0	
FBti0059809	INE-1	INE-1	INE-1	TIR	TIR	DNA	0	
FBti0059810	INE-1	INE-1	INE-1	TIR	TIR	DNA	0	
FBti0059811	INE-1	INE-1	INE-1	TIR	TIR	DNA	0	
FBti0059812	INE-1	INE-1	INE-1	TIR	TIR	DNA	0	
FBti0059813	INE-1	INE-1	INE-1	TIR	TIR	DNA	0	
FBti0059814	INE-1	INE-1	INE-1	TIR	TIR	DNA	0	
FBti0059815	INE-1	INE-1	INE-1	TIR	TIR	DNA	0	
FBti0059816	INE-1	INE-1	INE-1	TIR	TIR	DNA	0	
FBti0059817	INE-1	INE-1	INE-1	TIR	TIR	DNA	0	
FBti0059818	INE-1	INE-1	INE-1	TIR	TIR	DNA	0	
FBti0059821	INE-1	INE-1	INE-1	TIR	TIR	DNA	0	
FBti0059824	INE-1	INE-1	INE-1	TIR	TIR	DNA	0	
FBti0059825	INE-1	INE-1	INE-1	TIR	TIR	DNA	0	
FBti0059826	INE-1	INE-1	INE-1	TIR	TIR	DNA	0	
FBti0059827	INE-1	INE-1	INE-1	TIR	TIR	DNA	0	
FBti0059830	roo	roo	roo	LTR	LTR	RNA	0	
FBti0059831	F	F-element	F-element	non-LTR	non-LTR	RNA	0	
FBti0059833	F	F-element	F-element	non-LTR	non-LTR	RNA	0	
FBti0059835	INE-1	INE-1	INE-1	TIR	TIR	DNA	0	
FBti0059836	G	G-element	G	non-LTR	non-LTR	RNA	0	
FBti0059837	G	G-element	G	non-LTR	non-LTR	RNA	0	
FBti0059838	G5	G5	G	non-LTR	non-LTR	RNA	0	
FBti0059840	Tc1-2	Tc1-2	Tc1	TIR	TIR	DNA	0	
FBti0059841	gtwin	gtwin	gtwin	LTR	LTR	RNA	0	
FBti0059843	invader3	invader3	invader	LTR	LTR	RNA	0	
FBti0059844	INE-1	INE-1	INE-1	TIR	TIR	DNA	0	
FBti0059845	invader4	invader4	invader	LTR	LTR	RNA	0	
FBti0059846	H	hobo	hobo	TIR	TIR	DNA	0	
FBti0059847	INE-1	INE-1	INE-1	TIR	TIR	DNA	0	
FBti0059848	Stalker	Stalker	Stalker	LTR	LTR	RNA	0	
FBti0059849	H	hobo	hobo	TIR	TIR	DNA	0	
FBti0059850	INE-1	INE-1	INE-1	TIR	TIR	DNA	0	
FBti0059851	H	hobo	hobo	TIR	TIR	DNA	0	
FBti0059854	Stalker	Stalker	Stalker	LTR	LTR	RNA	0	
FBti0059855	INE-1	INE-1	INE-1	TIR	TIR	DNA	0	
FBti0059856	Stalker	Stalker	Stalker	LTR	LTR	RNA	0	
FBti0059857	INE-1	INE-1	INE-1	TIR	TIR	DNA	0	
FBti0059858	Rt1c	Rt1c	Rt1	non-LTR	non-LTR	RNA	0	
FBti0059859	Stalker4	Stalker4	Stalker	LTR	LTR	RNA	0	
FBti0059860	Stalker4	Stalker4	Stalker	LTR	LTR	RNA	0	
FBti0059861	Stalker4	Stalker4	Stalker	LTR	LTR	RNA	0	
FBti0059862	BS3	BS3	BS	non-LTR	non-LTR	RNA	0	
FBti0059863	HB	HB	HB	TIR	TIR	DNA	0	
FBti0059864	HB	HB	HB	TIR	TIR	DNA	0	
FBti0059865	1360	1360	1360	TIR	TIR	DNA	0	
FBti0059867	baggins	baggins	baggins	non-LTR	non-LTR	RNA	0	
FBti0059868	1360	1360	1360	TIR	TIR	DNA	0	
FBti0059869	invader3	invader3	invader	LTR	LTR	RNA	0	
FBti0059870	invader3	invader3	invader	LTR	LTR	RNA	0	
FBti0059871	invader3	invader3	invader	LTR	LTR	RNA	0	
FBti0059872	invader3	invader3	invader	LTR	LTR	RNA	0	
FBti0059873	baggins	baggins	baggins	non-LTR	non-LTR	RNA	0	
FBti0059875	1360	1360	1360	TIR	TIR	DNA	0	
FBti0059876	INE-1	INE-1	INE-1	TIR	TIR	DNA	0	
FBti0059877	INE-1	INE-1	INE-1	TIR	TIR	DNA	0	
FBti0059878	Idefix	Idefix	Idefix	LTR	LTR	RNA	0	
FBti0059879	INE-1	INE-1	INE-1	TIR	TIR	DNA	0	
FBti0059880	mariner2	mariner2	mariner	TIR	TIR	DNA	0	
FBti0059881	invader3	invader3	invader	LTR	LTR	RNA	0	
FBti0059882	mariner2	mariner2	mariner	TIR	TIR	DNA	0	
FBti0059883	invader3	invader3	invader	LTR	LTR	RNA	0	
FBti0059884	Rt1c	Rt1c	Rt1	non-LTR	non-LTR	RNA	0	
FBti0059885	GATE	GATE	GATE	LTR	LTR	RNA	0	
FBti0059886	FB	FB	FB	foldback	foldback	DNA	0	
FBti0059887	FB	FB	FB	foldback	foldback	DNA	0	
FBti0059889	Max	Max-element	Max-element	LTR	LTR	RNA	0	
FBti0059890	Max	Max-element	Max-element	LTR	LTR	RNA	0	
FBti0059891	INE-1	INE-1	INE-1	TIR	TIR	DNA	0	
FBti0059892	HB	HB	HB	TIR	TIR	DNA	0	
FBti0059893	gypsy12	gypsy12	gypsy	LTR	LTR	RNA	0	
FBti0059894	gypsy12	gypsy12	gypsy	LTR	LTR	RNA	0	
FBti0059896	R1	R1-element	R1-element	non-LTR	non-LTR	RNA	0	
FBti0059897	micropia	micropia	micropia	LTR	LTR	RNA	0	
FBti0059898	G3	G3	G	non-LTR	non-LTR	RNA	0	
FBti0059899	INE-1	INE-1	INE-1	TIR	TIR	DNA	0	
FBti0059900	diver2	diver2	diver	LTR	LTR	RNA	0	
FBti0059901	INE-1	INE-1	INE-1	TIR	TIR	DNA	0	
FBti0059902	diver2	diver2	diver	LTR	LTR	RNA	0	
FBti0059903	INE-1	INE-1	INE-1	TIR	TIR	DNA	0	
FBti0059904	diver2	diver2	diver	LTR	LTR	RNA	0	
FBti0059906	gypsy8	gypsy8	gypsy	LTR	LTR	RNA	0	
FBti0059908	gypsy8	gypsy8	gypsy	LTR	LTR	RNA	0	
FBti0059914	INE-1	INE-1	INE-1	TIR	TIR	DNA	0	
FBti0059915	Rt1a	Rt1a	Rt1	non-LTR	non-LTR	RNA	0	
FBti0059916	Rt1a	Rt1a	Rt1	non-LTR	non-LTR	RNA	0	
FBti0059917	transib1	transib1	transib	TIR	TIR	DNA	0	
FBti0059918	rooA	rooA	rooA	LTR	LTR	RNA	0	
FBti0059921	accord2	accord2	accord	LTR	LTR	RNA	0	
FBti0059922	412	412	412	LTR	LTR	RNA	0	
FBti0059923	412	412	412	LTR	LTR	RNA	0	
FBti0059924	Porto1	Porto1	Porto1	non-LTR	non-LTR	RNA	0	
FBti0059925	INE-1	INE-1	INE-1	TIR	TIR	DNA	0	
FBti0059926	INE-1	INE-1	INE-1	TIR	TIR	DNA	0	
FBti0059927	gypsy10	gypsy10	gypsy	LTR	LTR	RNA	0	
FBti0059928	gypsy3	gypsy3	gypsy	LTR	LTR	RNA	0	
FBti0059929	gypsy3	gypsy3	gypsy	LTR	LTR	RNA	0	
FBti0059930	gypsy3	gypsy3	gypsy	LTR	LTR	RNA	0	
FBti0059931	3S18	3S18	3S18	LTR	LTR	RNA	0	
FBti0059932	gypsy5	gypsy5	gypsy	LTR	LTR	RNA	0	
FBti0059933	gypsy5	gypsy5	gypsy	LTR	LTR	RNA	0	
FBti0059934	ZAM	ZAM	ZAM	LTR	LTR	RNA	0	
FBti0059938	gypsy	gypsy	gypsy	LTR	LTR	RNA	0	
FBti0059939	jockey	jockey	jockey	non-LTR	non-LTR	RNA	0	
FBti0059940	X	X-element	X-element	non-LTR	non-LTR	RNA	0	
FBti0059941	X	X-element	X-element	non-LTR	non-LTR	RNA	0	
FBti0059942	INE-1	INE-1	INE-1	TIR	TIR	DNA	0	
FBti0059943	INE-1	INE-1	INE-1	TIR	TIR	DNA	0	
FBti0059944	INE-1	INE-1	INE-1	TIR	TIR	DNA	0	
FBti0059945	INE-1	INE-1	INE-1	TIR	TIR	DNA	0	
FBti0059946	S2	S2	S2	S2	S2	S2	1	
FBti0059947	1360	1360	1360	TIR	TIR	DNA	0	
FBti0059948	INE-1	INE-1	INE-1	TIR	TIR	DNA	0	
FBti0059949	INE-1	INE-1	INE-1	TIR	TIR	DNA	0	
FBti0059950	INE-1	INE-1	INE-1	TIR	TIR	DNA	0	
FBti0059951	INE-1	INE-1	INE-1	TIR	TIR	DNA	0	
FBti0059952	INE-1	INE-1	INE-1	TIR	TIR	DNA	0	
FBti0059953	INE-1	INE-1	INE-1	TIR	TIR	DNA	0	
FBti0059954	INE-1	INE-1	INE-1	TIR	TIR	DNA	0	
FBti0059955	INE-1	INE-1	INE-1	TIR	TIR	DNA	0	
FBti0059956	INE-1	INE-1	INE-1	TIR	TIR	DNA	0	
FBti0059957	INE-1	INE-1	INE-1	TIR	TIR	DNA	0	
FBti0059958	INE-1	INE-1	INE-1	TIR	TIR	DNA	0	
FBti0059959	INE-1	INE-1	INE-1	TIR	TIR	DNA	0	
FBti0059960	INE-1	INE-1	INE-1	TIR	TIR	DNA	0	
FBti0059961	INE-1	INE-1	INE-1	TIR	TIR	DNA	0	
FBti0059962	INE-1	INE-1	INE-1	TIR	TIR	DNA	0	
FBti0059963	INE-1	INE-1	INE-1	TIR	TIR	DNA	0	
FBti0059964	INE-1	INE-1	INE-1	TIR	TIR	DNA	0	
FBti0059965	INE-1	INE-1	INE-1	TIR	TIR	DNA	0	
FBti0059966	INE-1	INE-1	INE-1	TIR	TIR	DNA	0	
FBti0059967	INE-1	INE-1	INE-1	TIR	TIR	DNA	0	
FBti0059968	INE-1	INE-1	INE-1	TIR	TIR	DNA	0	
FBti0059969	INE-1	INE-1	INE-1	TIR	TIR	DNA	0	
FBti0059971	gypsy12	gypsy12	gypsy	LTR	LTR	RNA	0	
FBti0059972	gypsy12	gypsy12	gypsy	LTR	LTR	RNA	0	
FBti0059973	gypsy12	gypsy12	gypsy	LTR	LTR	RNA	0	
FBti0059975	17.6	17.6	17.6	LTR	LTR	RNA	0	
FBti0059976	diver2	diver2	diver	LTR	LTR	RNA	0	
FBti0059977	INE-1	INE-1	INE-1	TIR	TIR	DNA	0	
FBti0059978	INE-1	INE-1	INE-1	TIR	TIR	DNA	0	
FBti0059980	INE-1	INE-1	INE-1	TIR	TIR	DNA	0	
FBti0059981	INE-1	INE-1	INE-1	TIR	TIR	DNA	0	
FBti0059982	INE-1	INE-1	INE-1	TIR	TIR	DNA	0	
FBti0059983	297	297	297	LTR	LTR	RNA	0	
FBti0059984	INE-1	INE-1	INE-1	TIR	TIR	DNA	0	
FBti0059985	INE-1	INE-1	INE-1	TIR	TIR	DNA	0	
FBti0059986	1360	1360	1360	TIR	TIR	DNA	0	
FBti0059987	INE-1	INE-1	INE-1	TIR	TIR	DNA	0	
FBti0059988	INE-1	INE-1	INE-1	TIR	TIR	DNA	0	
FBti0059990	INE-1	INE-1	INE-1	TIR	TIR	DNA	0	
FBti0059991	INE-1	INE-1	INE-1	TIR	TIR	DNA	0	
FBti0059992	gypsy4	gypsy4	gypsy	LTR	LTR	RNA	0	
FBti0059993	G6	G6	G	non-LTR	non-LTR	RNA	0	
FBti0059994	Stalker2	Stalker2	Stalker	LTR	LTR	RNA	0	
FBti0059995	gypsy8	gypsy8	gypsy	LTR	LTR	RNA	0	
FBti0059996	INE-1	INE-1	INE-1	TIR	TIR	DNA	0	
FBti0059998	X	X-element	X-element	non-LTR	non-LTR	RNA	0	
FBti0059999	INE-1	INE-1	INE-1	TIR	TIR	DNA	0	
FBti0060000	INE-1	INE-1	INE-1	TIR	TIR	DNA	0	
FBti0060001	INE-1	INE-1	INE-1	TIR	TIR	DNA	0	
FBti0060002	INE-1	INE-1	INE-1	TIR	TIR	DNA	0	
FBti0060003	INE-1	INE-1	INE-1	TIR	TIR	DNA	0	
FBti0060004	INE-1	INE-1	INE-1	TIR	TIR	DNA	0	
FBti0060005	INE-1	INE-1	INE-1	TIR	TIR	DNA	0	
FBti0060006	INE-1	INE-1	INE-1	TIR	TIR	DNA	0	
FBti0060007	INE-1	INE-1	INE-1	TIR	TIR	DNA	0	
FBti0060009	INE-1	INE-1	INE-1	TIR	TIR	DNA	0	
FBti0060010	INE-1	INE-1	INE-1	TIR	TIR	DNA	0	
FBti0060011	gypsy8	gypsy8	gypsy	LTR	LTR	RNA	0	
FBti0060012	gypsy8	gypsy8	gypsy	LTR	LTR	RNA	0	
FBti0060013	gypsy8	gypsy8	gypsy	LTR	LTR	RNA	0	
FBti0060014	INE-1	INE-1	INE-1	TIR	TIR	DNA	0	
FBti0060016	INE-1	INE-1	INE-1	TIR	TIR	DNA	0	
FBti0060017	INE-1	INE-1	INE-1	TIR	TIR	DNA	0	
FBti0060018	INE-1	INE-1	INE-1	TIR	TIR	DNA	0	
FBti0060019	INE-1	INE-1	INE-1	TIR	TIR	DNA	0	
FBti0060020	INE-1	INE-1	INE-1	TIR	TIR	DNA	0	
FBti0060021	INE-1	INE-1	INE-1	TIR	TIR	DNA	0	
FBti0060022	BS3	BS3	BS	non-LTR	non-LTR	RNA	0	
FBti0060023	1360	1360	1360	TIR	TIR	DNA	0	
FBti0060026	1360	1360	1360	TIR	TIR	DNA	0	
FBti0060027	HMS-Beagle2	HMS-Beagle	HMS-Beagle	LTR	LTR	RNA	0	
FBti0060029	Rt1a	Rt1a	Rt1	non-LTR	non-LTR	RNA	0	
FBti0060030	1360	1360	1360	TIR	TIR	DNA	0	
FBti0060031	Rt1a	Rt1a	Rt1	non-LTR	non-LTR	RNA	0	
FBti0060032	Doc2	Doc2-element	Doc	non-LTR	non-LTR	RNA	0	
FBti0060033	INE-1	INE-1	INE-1	TIR	TIR	DNA	0	
FBti0060035	INE-1	INE-1	INE-1	TIR	TIR	DNA	0	
FBti0060036	INE-1	INE-1	INE-1	TIR	TIR	DNA	0	
FBti0060037	INE-1	INE-1	INE-1	TIR	TIR	DNA	0	
FBti0060038	INE-1	INE-1	INE-1	TIR	TIR	DNA	0	
FBti0060039	INE-1	INE-1	INE-1	TIR	TIR	DNA	0	
FBti0060040	INE-1	INE-1	INE-1	TIR	TIR	DNA	0	
FBti0060041	INE-1	INE-1	INE-1	TIR	TIR	DNA	0	
FBti0060042	INE-1	INE-1	INE-1	TIR	TIR	DNA	0	
FBti0060043	INE-1	INE-1	INE-1	TIR	TIR	DNA	0	
FBti0060045	INE-1	INE-1	INE-1	TIR	TIR	DNA	0	
FBti0060047	INE-1	INE-1	INE-1	TIR	TIR	DNA	0	
FBti0060048	INE-1	INE-1	INE-1	TIR	TIR	DNA	0	
FBti0060049	invader1	invader1	invader	LTR	LTR	RNA	0	
FBti0060050	gypsy8	gypsy8	gypsy	LTR	LTR	RNA	0	
FBti0060051	rooA	rooA	rooA	LTR	LTR	RNA	0	
FBti0060052	Cr1a	Cr1a	Cr1a	non-LTR	non-LTR	RNA	0	
FBti0060053	Cr1a	Cr1a	Cr1a	non-LTR	non-LTR	RNA	0	
FBti0060055	accord2	accord2	accord	LTR	LTR	RNA	0	
FBti0060056	Cr1a	Cr1a	Cr1a	non-LTR	non-LTR	RNA	0	
FBti0060057	accord2	accord2	accord	LTR	LTR	RNA	0	
FBti0060058	Porto1	Porto1	Porto1	non-LTR	non-LTR	RNA	0	
FBti0060059	flea	flea	flea	LTR	LTR	RNA	0	
FBti0060060	INE-1	INE-1	INE-1	TIR	TIR	DNA	0	
FBti0060061	INE-1	INE-1	INE-1	TIR	TIR	DNA	0	
FBti0060062	INE-1	INE-1	INE-1	TIR	TIR	DNA	0	
FBti0060063	INE-1	INE-1	INE-1	TIR	TIR	DNA	0	
FBti0060065	INE-1	INE-1	INE-1	TIR	TIR	DNA	0	
FBti0060066	INE-1	INE-1	INE-1	TIR	TIR	DNA	0	
FBti0060069	1360	1360	1360	TIR	TIR	DNA	0	
FBti0060070	Porto1	Porto1	Porto1	non-LTR	non-LTR	RNA	0	
FBti0060071	G7	G7	G	non-LTR	non-LTR	RNA	0	
FBti0060072	G7	G7	G	non-LTR	non-LTR	RNA	0	
FBti0060073	G5	G5	G	non-LTR	non-LTR	RNA	0	
FBti0060074	G7	G7	G	non-LTR	non-LTR	RNA	0	
FBti0060075	gypsy9	gypsy9	gypsy	LTR	LTR	RNA	0	
FBti0060076	INE-1	INE-1	INE-1	TIR	TIR	DNA	0	
FBti0060077	F	F-element	F-element	non-LTR	non-LTR	RNA	0	
FBti0060078	gypsy3	gypsy3	gypsy	LTR	LTR	RNA	0	
FBti0060079	accord	accord	accord	LTR	LTR	RNA	0	
FBti0060080	gypsy5	gypsy5	gypsy	LTR	LTR	RNA	0	
FBti0060081	gypsy5	gypsy5	gypsy	LTR	LTR	RNA	0	
FBti0060082	INE-1	INE-1	INE-1	TIR	TIR	DNA	0	
FBti0060083	FB	FB	FB	foldback	foldback	DNA	0	
FBti0060087	Quasimodo	Quasimodo	Quasimodo	LTR	LTR	RNA	0	
FBti0060088	G5A	G5A	G	non-LTR	non-LTR	RNA	0	
FBti0060089	INE-1	INE-1	INE-1	TIR	TIR	DNA	0	
FBti0060090	INE-1	INE-1	INE-1	TIR	TIR	DNA	0	
FBti0060093	jockey	jockey	jockey	non-LTR	non-LTR	RNA	0	
FBti0060094	invader1	invader1	invader	LTR	LTR	RNA	0	
FBti0060095	invader1	invader1	invader	LTR	LTR	RNA	0	
FBti0060096	INE-1	INE-1	INE-1	TIR	TIR	DNA	0	
FBti0060097	invader1	invader1	invader	LTR	LTR	RNA	0	
FBti0060098	INE-1	INE-1	INE-1	TIR	TIR	DNA	0	
FBti0060099	INE-1	INE-1	INE-1	TIR	TIR	DNA	0	
FBti0060101	INE-1	INE-1	INE-1	TIR	TIR	DNA	0	
FBti0060102	INE-1	INE-1	INE-1	TIR	TIR	DNA	0	
FBti0060103	1360	1360	1360	TIR	TIR	DNA	0	
FBti0060105	INE-1	INE-1	INE-1	TIR	TIR	DNA	0	
FBti0060106	gypsy9	gypsy9	gypsy	LTR	LTR	RNA	0	
FBti0060109	Stalker	Stalker	Stalker	LTR	LTR	RNA	0	
FBti0060111	Stalker4	Stalker4	Stalker	LTR	LTR	RNA	0	
FBti0060112	INE-1	INE-1	INE-1	TIR	TIR	DNA	0	
FBti0060113	Stalker4	Stalker4	Stalker	LTR	LTR	RNA	0	
FBti0060114	INE-1	INE-1	INE-1	TIR	TIR	DNA	0	
FBti0060119	INE-1	INE-1	INE-1	TIR	TIR	DNA	0	
FBti0060120	INE-1	INE-1	INE-1	TIR	TIR	DNA	0	
FBti0060121	17.6	17.6	17.6	LTR	LTR	RNA	0	
FBti0060123	INE-1	INE-1	INE-1	TIR	TIR	DNA	0	
FBti0060125	INE-1	INE-1	INE-1	TIR	TIR	DNA	0	
FBti0060126	R1	R1-element	R1-element	non-LTR	non-LTR	RNA	0	
FBti0060127	INE-1	INE-1	INE-1	TIR	TIR	DNA	0	
FBti0060128	INE-1	INE-1	INE-1	TIR	TIR	DNA	0	
FBti0060129	INE-1	INE-1	INE-1	TIR	TIR	DNA	0	
FBti0060130	INE-1	INE-1	INE-1	TIR	TIR	DNA	0	
FBti0060131	diver2	diver2	diver	LTR	LTR	RNA	0	
FBti0060132	INE-1	INE-1	INE-1	TIR	TIR	DNA	0	
FBti0060133	Stalker4	Stalker4	Stalker	LTR	LTR	RNA	0	
FBti0060134	INE-1	INE-1	INE-1	TIR	TIR	DNA	0	
FBti0060135	INE-1	INE-1	INE-1	TIR	TIR	DNA	0	
FBti0060136	Idefix	Idefix	Idefix	LTR	LTR	RNA	0	
FBti0060137	INE-1	INE-1	INE-1	TIR	TIR	DNA	0	
FBti0060138	INE-1	INE-1	INE-1	TIR	TIR	DNA	0	
FBti0060139	INE-1	INE-1	INE-1	TIR	TIR	DNA	0	
FBti0060140	INE-1	INE-1	INE-1	TIR	TIR	DNA	0	
FBti0060141	INE-1	INE-1	INE-1	TIR	TIR	DNA	0	
FBti0060142	INE-1	INE-1	INE-1	TIR	TIR	DNA	0	
FBti0060143	INE-1	INE-1	INE-1	TIR	TIR	DNA	0	
FBti0060144	INE-1	INE-1	INE-1	TIR	TIR	DNA	0	
FBti0060147	INE-1	INE-1	INE-1	TIR	TIR	DNA	0	
FBti0060148	INE-1	INE-1	INE-1	TIR	TIR	DNA	0	
FBti0060149	Tc3	Tc3	Tc3	TIR	TIR	DNA	0	
FBti0060150	INE-1	INE-1	INE-1	TIR	TIR	DNA	0	
FBti0060151	INE-1	INE-1	INE-1	TIR	TIR	DNA	0	
FBti0060152	INE-1	INE-1	INE-1	TIR	TIR	DNA	0	
FBti0060153	INE-1	INE-1	INE-1	TIR	TIR	DNA	0	
FBti0060155	gypsy8	gypsy8	gypsy	LTR	LTR	RNA	0	
FBti0060156	gypsy8	gypsy8	gypsy	LTR	LTR	RNA	0	
FBti0060157	INE-1	INE-1	INE-1	TIR	TIR	DNA	0	
FBti0060159	ninja-Dsim-like	ninja-Dsim-like	ninja	ninja	ninja	ninja	1	
FBti0060160	gypsy3	gypsy3	gypsy	LTR	LTR	RNA	0	
FBti0060161	1731	1731	1731	LTR	LTR	RNA	0	
FBti0060162	ZAM	ZAM	ZAM	LTR	LTR	RNA	0	
FBti0060165	INE-1	INE-1	INE-1	TIR	TIR	DNA	0	
FBti0060166	INE-1	INE-1	INE-1	TIR	TIR	DNA	0	
FBti0060167	INE-1	INE-1	INE-1	TIR	TIR	DNA	0	
FBti0060168	INE-1	INE-1	INE-1	TIR	TIR	DNA	0	
FBti0060169	INE-1	INE-1	INE-1	TIR	TIR	DNA	0	
FBti0060173	I	I-element	I-element	non-LTR	non-LTR	RNA	0	
FBti0060174	jockey	jockey	jockey	non-LTR	non-LTR	RNA	0	
FBti0060175	jockey	jockey	jockey	non-LTR	non-LTR	RNA	0	
FBti0060176	INE-1	INE-1	INE-1	TIR	TIR	DNA	0	
FBti0060177	INE-1	INE-1	INE-1	TIR	TIR	DNA	0	
FBti0060178	INE-1	INE-1	INE-1	TIR	TIR	DNA	0	
FBti0060179	gypsy	gypsy	gypsy	LTR	LTR	RNA	0	
FBti0060180	F	F-element	F-element	non-LTR	non-LTR	RNA	0	
FBti0060181	mdg1	mdg1	mdg	LTR	LTR	RNA	0	
FBti0060182	mdg1	mdg1	mdg	LTR	LTR	RNA	0	
FBti0060184	INE-1	INE-1	INE-1	TIR	TIR	DNA	0	
FBti0060186	INE-1	INE-1	INE-1	TIR	TIR	DNA	0	
FBti0060187	G2	G2	G	non-LTR	non-LTR	RNA	0	
FBti0060188	INE-1	INE-1	INE-1	TIR	TIR	DNA	0	
FBti0060189	INE-1	INE-1	INE-1	TIR	TIR	DNA	0	
FBti0060191	INE-1	INE-1	INE-1	TIR	TIR	DNA	0	
FBti0060192	INE-1	INE-1	INE-1	TIR	TIR	DNA	0	
FBti0060193	INE-1	INE-1	INE-1	TIR	TIR	DNA	0	
FBti0060194	INE-1	INE-1	INE-1	TIR	TIR	DNA	0	
FBti0060195	INE-1	INE-1	INE-1	TIR	TIR	DNA	0	
FBti0060196	INE-1	INE-1	INE-1	TIR	TIR	DNA	0	
FBti0060197	mdg1	mdg1	mdg	LTR	LTR	RNA	0	
FBti0060198	mdg1	mdg1	mdg	LTR	LTR	RNA	0	
FBti0060199	mdg1	mdg1	mdg	LTR	LTR	RNA	0	
FBti0060200	mdg1	mdg1	mdg	LTR	LTR	RNA	0	
FBti0060201	springer	springer	springer	LTR	LTR	RNA	0	
FBti0060202	springer	springer	springer	LTR	LTR	RNA	0	
FBti0060203	Doc	Doc	Doc	non-LTR	non-LTR	RNA	0	
FBti0060204	G4	G4	G	non-LTR	non-LTR	RNA	0	
FBti0060206	INE-1	INE-1	INE-1	TIR	TIR	DNA	0	
FBti0060208	INE-1	INE-1	INE-1	TIR	TIR	DNA	0	
FBti0060209	INE-1	INE-1	INE-1	TIR	TIR	DNA	0	
FBti0060210	INE-1	INE-1	INE-1	TIR	TIR	DNA	0	
FBti0060211	INE-1	INE-1	INE-1	TIR	TIR	DNA	0	
FBti0060212	INE-1	INE-1	INE-1	TIR	TIR	DNA	0	
FBti0060213	INE-1	INE-1	INE-1	TIR	TIR	DNA	0	
FBti0060215	INE-1	INE-1	INE-1	TIR	TIR	DNA	0	
FBti0060216	INE-1	INE-1	INE-1	TIR	TIR	DNA	0	
FBti0060217	F	F-element	F-element	non-LTR	non-LTR	RNA	0	
FBti0060218	H	hobo	hobo	TIR	TIR	DNA	0	
FBti0060219	G2	G2	G	non-LTR	non-LTR	RNA	0	
FBti0060220	Quasimodo	Quasimodo	Quasimodo	LTR	LTR	RNA	0	
FBti0060221	1360	1360	1360	TIR	TIR	DNA	0	
FBti0060222	INE-1	INE-1	INE-1	TIR	TIR	DNA	0	
FBti0060223	INE-1	INE-1	INE-1	TIR	TIR	DNA	0	
FBti0060224	INE-1	INE-1	INE-1	TIR	TIR	DNA	0	
FBti0060225	INE-1	INE-1	INE-1	TIR	TIR	DNA	0	
FBti0060226	INE-1	INE-1	INE-1	TIR	TIR	DNA	0	
FBti0060227	INE-1	INE-1	INE-1	TIR	TIR	DNA	0	
FBti0060228	INE-1	INE-1	INE-1	TIR	TIR	DNA	0	
FBti0060230	INE-1	INE-1	INE-1	TIR	TIR	DNA	0	
FBti0060231	INE-1	INE-1	INE-1	TIR	TIR	DNA	0	
FBti0060232	INE-1	INE-1	INE-1	TIR	TIR	DNA	0	
FBti0060234	INE-1	INE-1	INE-1	TIR	TIR	DNA	0	
FBti0060235	HeT-A	HeT-A	HeT-A	non-LTR	non-LTR	RNA	0	
FBti0060239	hopper2	hopper2	hopper	TIR	TIR	DNA	0	
FBti0060241	HB	HB	HB	TIR	TIR	DNA	0	
FBti0060243	INE-1	INE-1	INE-1	TIR	TIR	DNA	0	
FBti0060244	H	hobo	hobo	TIR	TIR	DNA	0	
FBti0060245	INE-1	INE-1	INE-1	TIR	TIR	DNA	0	
FBti0060249	INE-1	INE-1	INE-1	TIR	TIR	DNA	0	
FBti0060250	1360	1360	1360	TIR	TIR	DNA	0	
FBti0060251	1360	1360	1360	TIR	TIR	DNA	0	
FBti0060252	H	hobo	hobo	TIR	TIR	DNA	0	
FBti0060253	invader1	invader1	invader	LTR	LTR	RNA	0	
FBti0060254	invader1	invader1	invader	LTR	LTR	RNA	0	
FBti0060255	H	hobo	hobo	TIR	TIR	DNA	0	
FBti0060256	Dm88	Dm88	Dm88	LTR	LTR	RNA	0	
FBti0060257	INE-1	INE-1	INE-1	TIR	TIR	DNA	0	
FBti0060258	Dm88	Dm88	Dm88	LTR	LTR	RNA	0	
FBti0060260	Dm88	Dm88	Dm88	LTR	LTR	RNA	0	
FBti0060261	Dm88	Dm88	Dm88	LTR	LTR	RNA	0	
FBti0060262	jockey	jockey	jockey	non-LTR	non-LTR	RNA	0	
FBti0060263	Dm88	Dm88	Dm88	LTR	LTR	RNA	0	
FBti0060264	INE-1	INE-1	INE-1	TIR	TIR	DNA	0	
FBti0060266	INE-1	INE-1	INE-1	TIR	TIR	DNA	0	
FBti0060267	Max	Max-element	Max-element	LTR	LTR	RNA	0	
FBti0060268	INE-1	INE-1	INE-1	TIR	TIR	DNA	0	
FBti0060269	INE-1	INE-1	INE-1	TIR	TIR	DNA	0	
FBti0060270	INE-1	INE-1	INE-1	TIR	TIR	DNA	0	
FBti0060271	INE-1	INE-1	INE-1	TIR	TIR	DNA	0	
FBti0060272	1360	1360	1360	TIR	TIR	DNA	0	
FBti0060273	INE-1	INE-1	INE-1	TIR	TIR	DNA	0	
FBti0060274	gypsy12	gypsy12	gypsy	LTR	LTR	RNA	0	
FBti0060275	gypsy12	gypsy12	gypsy	LTR	LTR	RNA	0	
FBti0060276	Tc3	Tc3	Tc3	TIR	TIR	DNA	0	
FBti0060277	HMS-Beagle2	HMS-Beagle	HMS-Beagle	LTR	LTR	RNA	0	
FBti0060278	INE-1	INE-1	INE-1	TIR	TIR	DNA	0	
FBti0060279	1731	1731	1731	LTR	LTR	RNA	0	
FBti0060280	1731	1731	1731	LTR	LTR	RNA	0	
FBti0060281	INE-1	INE-1	INE-1	TIR	TIR	DNA	0	
FBti0060282	FB	FB	FB	foldback	foldback	DNA	0	
FBti0060283	INE-1	INE-1	INE-1	TIR	TIR	DNA	0	
FBti0060284	INE-1	INE-1	INE-1	TIR	TIR	DNA	0	
FBti0060285	INE-1	INE-1	INE-1	TIR	TIR	DNA	0	
FBti0060286	INE-1	INE-1	INE-1	TIR	TIR	DNA	0	
FBti0060287	INE-1	INE-1	INE-1	TIR	TIR	DNA	0	
FBti0060288	INE-1	INE-1	INE-1	TIR	TIR	DNA	0	
FBti0060289	NOF	NOF	NOF	TIR	TIR	DNA	0	
FBti0060290	INE-1	INE-1	INE-1	TIR	TIR	DNA	0	
FBti0060291	INE-1	INE-1	INE-1	TIR	TIR	DNA	0	
FBti0060293	INE-1	INE-1	INE-1	TIR	TIR	DNA	0	
FBti0060294	INE-1	INE-1	INE-1	TIR	TIR	DNA	0	
FBti0060295	gypsy11	gypsy11	gypsy	LTR	LTR	RNA	0	
FBti0060296	INE-1	INE-1	INE-1	TIR	TIR	DNA	0	
FBti0060297	INE-1	INE-1	INE-1	TIR	TIR	DNA	0	
FBti0060298	F	F-element	F-element	non-LTR	non-LTR	RNA	0	
FBti0060299	INE-1	INE-1	INE-1	TIR	TIR	DNA	0	
FBti0060300	INE-1	INE-1	INE-1	TIR	TIR	DNA	0	
FBti0060301	INE-1	INE-1	INE-1	TIR	TIR	DNA	0	
FBti0060302	invader4	invader4	invader	LTR	LTR	RNA	0	
FBti0060303	INE-1	INE-1	INE-1	TIR	TIR	DNA	0	
FBti0060304	INE-1	INE-1	INE-1	TIR	TIR	DNA	0	
FBti0060305	INE-1	INE-1	INE-1	TIR	TIR	DNA	0	
FBti0060308	INE-1	INE-1	INE-1	TIR	TIR	DNA	0	
FBti0060309	copia	copia	copia	LTR	LTR	RNA	0	
FBti0060310	INE-1	INE-1	INE-1	TIR	TIR	DNA	0	
FBti0060311	copia	copia	copia	LTR	LTR	RNA	0	
FBti0060312	Juan	Juan	Juan	non-LTR	non-LTR	RNA	0	
FBti0060314	INE-1	INE-1	INE-1	TIR	TIR	DNA	0	
FBti0060316	INE-1	INE-1	INE-1	TIR	TIR	DNA	0	
FBti0060317	INE-1	INE-1	INE-1	TIR	TIR	DNA	0	
FBti0060318	INE-1	INE-1	INE-1	TIR	TIR	DNA	0	
FBti0060319	Cr1a	Cr1a	Cr1a	non-LTR	non-LTR	RNA	0	
FBti0060320	INE-1	INE-1	INE-1	TIR	TIR	DNA	0	
FBti0060321	INE-1	INE-1	INE-1	TIR	TIR	DNA	0	
FBti0060322	INE-1	INE-1	INE-1	TIR	TIR	DNA	0	
FBti0060323	INE-1	INE-1	INE-1	TIR	TIR	DNA	0	
FBti0060324	INE-1	INE-1	INE-1	TIR	TIR	DNA	0	
FBti0060325	G4	G4	G	non-LTR	non-LTR	RNA	0	
FBti0060326	Tabor	Tabor	Tabor	LTR	LTR	RNA	0	
FBti0060327	1360	1360	1360	TIR	TIR	DNA	0	
FBti0060328	1360	1360	1360	TIR	TIR	DNA	0	
FBti0060329	INE-1	INE-1	INE-1	TIR	TIR	DNA	0	
FBti0060330	HB	HB	HB	TIR	TIR	DNA	0	
FBti0060331	INE-1	INE-1	INE-1	TIR	TIR	DNA	0	
FBti0060332	INE-1	INE-1	INE-1	TIR	TIR	DNA	0	
FBti0060333	INE-1	INE-1	INE-1	TIR	TIR	DNA	0	
FBti0060334	INE-1	INE-1	INE-1	TIR	TIR	DNA	0	
FBti0060335	INE-1	INE-1	INE-1	TIR	TIR	DNA	0	
FBti0060336	INE-1	INE-1	INE-1	TIR	TIR	DNA	0	
FBti0060337	1360	1360	1360	TIR	TIR	DNA	0	
FBti0060338	INE-1	INE-1	INE-1	TIR	TIR	DNA	0	
FBti0060339	Tc1-2	Tc1-2	Tc1	TIR	TIR	DNA	0	
FBti0060340	Tc3	Tc3	Tc3	TIR	TIR	DNA	0	
FBti0060341	flea	flea	flea	LTR	LTR	RNA	0	
FBti0060342	jockey2	jockey2	jockey	non-LTR	non-LTR	RNA	0	
FBti0060343	INE-1	INE-1	INE-1	TIR	TIR	DNA	0	
FBti0060344	INE-1	INE-1	INE-1	TIR	TIR	DNA	0	
FBti0060345	invader4	invader4	invader	LTR	LTR	RNA	0	
FBti0060346	INE-1	INE-1	INE-1	TIR	TIR	DNA	0	
FBti0060347	GATE	GATE	GATE	LTR	LTR	RNA	0	
FBti0060348	FB	FB	FB	foldback	foldback	DNA	0	
FBti0060350	INE-1	INE-1	INE-1	TIR	TIR	DNA	0	
FBti0060351	INE-1	INE-1	INE-1	TIR	TIR	DNA	0	
FBti0060352	INE-1	INE-1	INE-1	TIR	TIR	DNA	0	
FBti0060353	INE-1	INE-1	INE-1	TIR	TIR	DNA	0	
FBti0060354	INE-1	INE-1	INE-1	TIR	TIR	DNA	0	
FBti0060355	INE-1	INE-1	INE-1	TIR	TIR	DNA	0	
FBti0060356	diver2	diver2	diver	LTR	LTR	RNA	0	
FBti0060357	FB	FB	FB	foldback	foldback	DNA	0	
FBti0060358	Cr1a	Cr1a	Cr1a	non-LTR	non-LTR	RNA	0	
FBti0060359	invader1	invader1	invader	LTR	LTR	RNA	0	
FBti0060361	invader1	invader1	invader	LTR	LTR	RNA	0	
FBti0060362	invader1	invader1	invader	LTR	LTR	RNA	0	
FBti0060363	invader6	invader6	invader	LTR	LTR	RNA	0	
FBti0060364	invader6	invader6	invader	LTR	LTR	RNA	0	
FBti0060366	frogger	frogger	frogger	LTR	LTR	RNA	0	
FBti0060368	jockey	jockey	jockey	non-LTR	non-LTR	RNA	0	
FBti0060369	INE-1	INE-1	INE-1	TIR	TIR	DNA	0	
FBti0060370	INE-1	INE-1	INE-1	TIR	TIR	DNA	0	
FBti0060371	INE-1	INE-1	INE-1	TIR	TIR	DNA	0	
FBti0060372	INE-1	INE-1	INE-1	TIR	TIR	DNA	0	
FBti0060373	1360	1360	1360	TIR	TIR	DNA	0	
FBti0060374	INE-1	INE-1	INE-1	TIR	TIR	DNA	0	
FBti0060375	INE-1	INE-1	INE-1	TIR	TIR	DNA	0	
FBti0060376	INE-1	INE-1	INE-1	TIR	TIR	DNA	0	
FBti0060377	INE-1	INE-1	INE-1	TIR	TIR	DNA	0	
FBti0060378	gypsy8	gypsy8	gypsy	LTR	LTR	RNA	0	
FBti0060379	INE-1	INE-1	INE-1	TIR	TIR	DNA	0	
FBti0060380	INE-1	INE-1	INE-1	TIR	TIR	DNA	0	
FBti0060381	G6	G6	G	non-LTR	non-LTR	RNA	0	
FBti0060382	INE-1	INE-1	INE-1	TIR	TIR	DNA	0	
FBti0060383	INE-1	INE-1	INE-1	TIR	TIR	DNA	0	
FBti0060384	INE-1	INE-1	INE-1	TIR	TIR	DNA	0	
FBti0060385	INE-1	INE-1	INE-1	TIR	TIR	DNA	0	
FBti0060386	INE-1	INE-1	INE-1	TIR	TIR	DNA	0	
FBti0060387	Circe	Circe	Circe	LTR	LTR	RNA	0	
FBti0060388	S	S-element	S-element	TIR	TIR	DNA	0	
FBti0060389	1360	1360	1360	TIR	TIR	DNA	0	
FBti0060390	HMS-Beagle2	HMS-Beagle	HMS-Beagle	LTR	LTR	RNA	0	
FBti0060391	HMS-Beagle	HMS-Beagle	HMS-Beagle	LTR	LTR	RNA	0	
FBti0060392	I	I-element	I-element	non-LTR	non-LTR	RNA	0	
FBti0060393	INE-1	INE-1	INE-1	TIR	TIR	DNA	0	
FBti0060394	INE-1	INE-1	INE-1	TIR	TIR	DNA	0	
FBti0060395	INE-1	INE-1	INE-1	TIR	TIR	DNA	0	
FBti0060396	mdg1	mdg1	mdg	LTR	LTR	RNA	0	
FBti0060397	INE-1	INE-1	INE-1	TIR	TIR	DNA	0	
FBti0060398	INE-1	INE-1	INE-1	TIR	TIR	DNA	0	
FBti0060399	INE-1	INE-1	INE-1	TIR	TIR	DNA	0	
FBti0060400	micropia	micropia	micropia	LTR	LTR	RNA	0	
FBti0060401	INE-1	INE-1	INE-1	TIR	TIR	DNA	0	
FBti0060402	micropia	micropia	micropia	LTR	LTR	RNA	0	
FBti0060403	INE-1	INE-1	INE-1	TIR	TIR	DNA	0	
FBti0060404	1731	1731	1731	LTR	LTR	RNA	0	
FBti0060405	INE-1	INE-1	INE-1	TIR	TIR	DNA	0	
FBti0060406	looper1	looper1	looper1	TIR	TIR	DNA	0	
FBti0060407	INE-1	INE-1	INE-1	TIR	TIR	DNA	0	
FBti0060409	INE-1	INE-1	INE-1	TIR	TIR	DNA	0	
FBti0060410	INE-1	INE-1	INE-1	TIR	TIR	DNA	0	
FBti0060411	INE-1	INE-1	INE-1	TIR	TIR	DNA	0	
FBti0060412	INE-1	INE-1	INE-1	TIR	TIR	DNA	0	
FBti0060413	invader6	invader6	invader	LTR	LTR	RNA	0	
FBti0060414	gypsy4	gypsy4	gypsy	LTR	LTR	RNA	0	
FBti0060415	gypsy8	gypsy8	gypsy	LTR	LTR	RNA	0	
FBti0060416	roo	roo	roo	LTR	LTR	RNA	0	
FBti0060417	INE-1	INE-1	INE-1	TIR	TIR	DNA	0	
FBti0060418	gypsy	gypsy	gypsy	LTR	LTR	RNA	0	
FBti0060419	springer	springer	springer	LTR	LTR	RNA	0	
FBti0060420	Rt1b	Rt1b	Rt1	non-LTR	non-LTR	RNA	0	
FBti0060421	INE-1	INE-1	INE-1	TIR	TIR	DNA	0	
FBti0060422	INE-1	INE-1	INE-1	TIR	TIR	DNA	0	
FBti0060426	INE-1	INE-1	INE-1	TIR	TIR	DNA	0	
FBti0060427	opus	opus	opus	LTR	LTR	RNA	0	
FBti0060428	297	297	297	LTR	LTR	RNA	0	
FBti0060431	297	297	297	LTR	LTR	RNA	0	
FBti0060432	297	297	297	LTR	LTR	RNA	0	
FBti0060433	H	hobo	hobo	TIR	TIR	DNA	0	
FBti0060434	mdg1	mdg1	mdg	LTR	LTR	RNA	0	
FBti0060435	springer	springer	springer	LTR	LTR	RNA	0	
FBti0060436	Doc	Doc	Doc	non-LTR	non-LTR	RNA	0	
FBti0060437	Doc	Doc	Doc	non-LTR	non-LTR	RNA	0	
FBti0060438	S	S-element	S-element	TIR	TIR	DNA	0	
FBti0060442	G4	G4	G	non-LTR	non-LTR	RNA	0	
FBti0060444	G4	G4	G	non-LTR	non-LTR	RNA	0	
FBti0060445	G4	G4	G	non-LTR	non-LTR	RNA	0	
FBti0060446	Rt1b	Rt1b	Rt1	non-LTR	non-LTR	RNA	0	
FBti0060447	INE-1	INE-1	INE-1	TIR	TIR	DNA	0	
FBti0060448	G5A	G5A	G	non-LTR	non-LTR	RNA	0	
FBti0060449	G5A	G5A	G	non-LTR	non-LTR	RNA	0	
FBti0060450	BS3	BS3	BS	non-LTR	non-LTR	RNA	0	
FBti0060452	BS3	BS3	BS	non-LTR	non-LTR	RNA	0	
FBti0060453	BS3	BS3	BS	non-LTR	non-LTR	RNA	0	
FBti0060454	BS3	BS3	BS	non-LTR	non-LTR	RNA	0	
FBti0060455	INE-1	INE-1	INE-1	TIR	TIR	DNA	0	
FBti0060456	INE-1	INE-1	INE-1	TIR	TIR	DNA	0	
FBti0060458	1360	1360	1360	TIR	TIR	DNA	0	
FBti0060459	TART-A	TART-A	TART	TART	TART	TART	1	
FBti0060460	1360	1360	1360	TIR	TIR	DNA	0	
FBti0060461	1360	1360	1360	TIR	TIR	DNA	0	
FBti0060462	1360	1360	1360	TIR	TIR	DNA	0	
FBti0060463	Juan	Juan	Juan	non-LTR	non-LTR	RNA	0	
FBti0060466	INE-1	INE-1	INE-1	TIR	TIR	DNA	0	
FBti0060467	1360	1360	1360	TIR	TIR	DNA	0	
FBti0060468	1360	1360	1360	TIR	TIR	DNA	0	
FBti0060470	Cr1a	Cr1a	Cr1a	non-LTR	non-LTR	RNA	0	
FBti0060471	Cr1a	Cr1a	Cr1a	non-LTR	non-LTR	RNA	0	
FBti0060472	Cr1a	Cr1a	Cr1a	non-LTR	non-LTR	RNA	0	
FBti0060473	17.6	17.6	17.6	LTR	LTR	RNA	0	
FBti0060474	Stalker4	Stalker4	Stalker	LTR	LTR	RNA	0	
FBti0060475	flea	flea	flea	LTR	LTR	RNA	0	
FBti0060476	G	G-element	G	non-LTR	non-LTR	RNA	0	
FBti0060477	R1	R1-element	R1-element	non-LTR	non-LTR	RNA	0	
FBti0060478	R1	R1-element	R1-element	non-LTR	non-LTR	RNA	0	
FBti0060479	HMS-Beagle	HMS-Beagle	HMS-Beagle	LTR	LTR	RNA	0	
FBti0060480	Cr1a	Cr1a	Cr1a	non-LTR	non-LTR	RNA	0	
FBti0060481	Cr1a	Cr1a	Cr1a	non-LTR	non-LTR	RNA	0	
FBti0060482	Cr1a	Cr1a	Cr1a	non-LTR	non-LTR	RNA	0	
FBti0060483	Cr1a	Cr1a	Cr1a	non-LTR	non-LTR	RNA	0	
FBti0060484	jockey2	jockey2	jockey	non-LTR	non-LTR	RNA	0	
FBti0060485	G	G-element	G	non-LTR	non-LTR	RNA	0	
FBti0060486	R1	R1-element	R1-element	non-LTR	non-LTR	RNA	0	
FBti0060487	flea	flea	flea	LTR	LTR	RNA	0	
FBti0060488	baggins	baggins	baggins	non-LTR	non-LTR	RNA	0	
FBti0060489	ninja-Dsim-like	ninja-Dsim-like	ninja	ninja	ninja	ninja	1	
FBti0060490	INE-1	INE-1	INE-1	TIR	TIR	DNA	0	
FBti0060491	ninja-Dsim-like	ninja-Dsim-like	ninja	ninja	ninja	ninja	1	
FBti0060493	INE-1	INE-1	INE-1	TIR	TIR	DNA	0	
FBti0060494	INE-1	INE-1	INE-1	TIR	TIR	DNA	0	
FBti0060495	INE-1	INE-1	INE-1	TIR	TIR	DNA	0	
FBti0060496	INE-1	INE-1	INE-1	TIR	TIR	DNA	0	
FBti0060497	INE-1	INE-1	INE-1	TIR	TIR	DNA	0	
FBti0060498	INE-1	INE-1	INE-1	TIR	TIR	DNA	0	
FBti0060499	blood	blood	blood	LTR	LTR	RNA	0	
FBti0060500	INE-1	INE-1	INE-1	TIR	TIR	DNA	0	
FBti0060501	Stalker4	Stalker4	Stalker	LTR	LTR	RNA	0	
FBti0060502	INE-1	INE-1	INE-1	TIR	TIR	DNA	0	
FBti0060503	Stalker4	Stalker4	Stalker	LTR	LTR	RNA	0	
FBti0060504	Stalker4	Stalker4	Stalker	LTR	LTR	RNA	0	
FBti0060505	INE-1	INE-1	INE-1	TIR	TIR	DNA	0	
FBti0060506	invader1	invader1	invader	LTR	LTR	RNA	0	
FBti0060508	Cr1a	Cr1a	Cr1a	non-LTR	non-LTR	RNA	0	
FBti0060509	INE-1	INE-1	INE-1	TIR	TIR	DNA	0	
FBti0060510	INE-1	INE-1	INE-1	TIR	TIR	DNA	0	
FBti0060511	INE-1	INE-1	INE-1	TIR	TIR	DNA	0	
FBti0060512	INE-1	INE-1	INE-1	TIR	TIR	DNA	0	
FBti0060513	INE-1	INE-1	INE-1	TIR	TIR	DNA	0	
FBti0060514	INE-1	INE-1	INE-1	TIR	TIR	DNA	0	
FBti0060515	INE-1	INE-1	INE-1	TIR	TIR	DNA	0	
FBti0060516	H	hobo	hobo	TIR	TIR	DNA	0	
FBti0060517	H	hobo	hobo	TIR	TIR	DNA	0	
FBti0060518	INE-1	INE-1	INE-1	TIR	TIR	DNA	0	
FBti0060519	INE-1	INE-1	INE-1	TIR	TIR	DNA	0	
FBti0060520	1360	1360	1360	TIR	TIR	DNA	0	
FBti0060521	1360	1360	1360	TIR	TIR	DNA	0	
FBti0060522	INE-1	INE-1	INE-1	TIR	TIR	DNA	0	
FBti0060523	INE-1	INE-1	INE-1	TIR	TIR	DNA	0	
FBti0060524	INE-1	INE-1	INE-1	TIR	TIR	DNA	0	
FBti0060525	INE-1	INE-1	INE-1	TIR	TIR	DNA	0	
FBti0060526	INE-1	INE-1	INE-1	TIR	TIR	DNA	0	
FBti0060527	INE-1	INE-1	INE-1	TIR	TIR	DNA	0	
FBti0060528	INE-1	INE-1	INE-1	TIR	TIR	DNA	0	
FBti0060529	INE-1	INE-1	INE-1	TIR	TIR	DNA	0	
FBti0060530	INE-1	INE-1	INE-1	TIR	TIR	DNA	0	
FBti0060531	INE-1	INE-1	INE-1	TIR	TIR	DNA	0	
FBti0060532	INE-1	INE-1	INE-1	TIR	TIR	DNA	0	
FBti0060533	INE-1	INE-1	INE-1	TIR	TIR	DNA	0	
FBti0060534	H	hobo	hobo	TIR	TIR	DNA	0	
FBti0060535	INE-1	INE-1	INE-1	TIR	TIR	DNA	0	
FBti0060536	Doc4	Doc4-element	Doc	non-LTR	non-LTR	RNA	0	
FBti0060537	INE-1	INE-1	INE-1	TIR	TIR	DNA	0	
FBti0060538	INE-1	INE-1	INE-1	TIR	TIR	DNA	0	
FBti0060539	INE-1	INE-1	INE-1	TIR	TIR	DNA	0	
FBti0060540	Doc	Doc	Doc	non-LTR	non-LTR	RNA	0	
FBti0060541	INE-1	INE-1	INE-1	TIR	TIR	DNA	0	
FBti0060542	INE-1	INE-1	INE-1	TIR	TIR	DNA	0	
FBti0060543	INE-1	INE-1	INE-1	TIR	TIR	DNA	0	
FBti0060544	INE-1	INE-1	INE-1	TIR	TIR	DNA	0	
FBti0060545	HMS-Beagle	HMS-Beagle	HMS-Beagle	LTR	LTR	RNA	0	
FBti0060546	INE-1	INE-1	INE-1	TIR	TIR	DNA	0	
FBti0060547	HMS-Beagle	HMS-Beagle	HMS-Beagle	LTR	LTR	RNA	0	
FBti0060549	HMS-Beagle	HMS-Beagle	HMS-Beagle	LTR	LTR	RNA	0	
FBti0060551	HMS-Beagle	HMS-Beagle	HMS-Beagle	LTR	LTR	RNA	0	
FBti0060552	F	F-element	F-element	non-LTR	non-LTR	RNA	0	
FBti0060553	1360	1360	1360	TIR	TIR	DNA	0	
FBti0060554	1360	1360	1360	TIR	TIR	DNA	0	
FBti0060555	1360	1360	1360	TIR	TIR	DNA	0	
FBti0060556	1360	1360	1360	TIR	TIR	DNA	0	
FBti0060557	INE-1	INE-1	INE-1	TIR	TIR	DNA	0	
FBti0060560	INE-1	INE-1	INE-1	TIR	TIR	DNA	0	
FBti0060561	INE-1	INE-1	INE-1	TIR	TIR	DNA	0	
FBti0060562	McClintock	McClintock	McClintock	LTR	LTR	RNA	0	
FBti0060563	F	F-element	F-element	non-LTR	non-LTR	RNA	0	
FBti0060565	HMS-Beagle	HMS-Beagle	HMS-Beagle	LTR	LTR	RNA	0	
FBti0060566	F	F-element	F-element	non-LTR	non-LTR	RNA	0	
FBti0060568	opus	opus	opus	LTR	LTR	RNA	0	
FBti0060570	HMS-Beagle	HMS-Beagle	HMS-Beagle	LTR	LTR	RNA	0	
FBti0060571	opus	opus	opus	LTR	LTR	RNA	0	
FBti0060572	opus	opus	opus	LTR	LTR	RNA	0	
FBti0060575	mdg1	mdg1	mdg	LTR	LTR	RNA	0	
FBti0060576	mdg1	mdg1	mdg	LTR	LTR	RNA	0	
FBti0060577	mdg1	mdg1	mdg	LTR	LTR	RNA	0	
FBti0060578	G	G-element	G	non-LTR	non-LTR	RNA	0	
FBti0060579	G	G-element	G	non-LTR	non-LTR	RNA	0	
FBti0060580	Idefix	Idefix	Idefix	LTR	LTR	RNA	0	
FBti0060583	S	S-element	S-element	TIR	TIR	DNA	0	
FBti0060584	Rt1b	Rt1b	Rt1	non-LTR	non-LTR	RNA	0	
FBti0060585	INE-1	INE-1	INE-1	TIR	TIR	DNA	0	
FBti0060586	Rt1b	Rt1b	Rt1	non-LTR	non-LTR	RNA	0	
FBti0060587	G2	G2	G	non-LTR	non-LTR	RNA	0	
FBti0060588	hopper	hopper	hopper	TIR	TIR	DNA	0	
FBti0060589	G2	G2	G	non-LTR	non-LTR	RNA	0	
FBti0060590	G5A	G5A	G	non-LTR	non-LTR	RNA	0	
FBti0060591	Tabor	Tabor	Tabor	LTR	LTR	RNA	0	
FBti0060592	Quasimodo	Quasimodo	Quasimodo	LTR	LTR	RNA	0	
FBti0060594	invader3	invader3	invader	LTR	LTR	RNA	0	
FBti0060595	Stalker	Stalker	Stalker	LTR	LTR	RNA	0	
FBti0060597	BS3	BS3	BS	non-LTR	non-LTR	RNA	0	
FBti0060598	1360	1360	1360	TIR	TIR	DNA	0	
FBti0060599	BS3	BS3	BS	non-LTR	non-LTR	RNA	0	
FBti0060600	1360	1360	1360	TIR	TIR	DNA	0	
FBti0060601	1360	1360	1360	TIR	TIR	DNA	0	
FBti0060602	1360	1360	1360	TIR	TIR	DNA	0	
FBti0060603	1360	1360	1360	TIR	TIR	DNA	0	
FBti0060604	1360	1360	1360	TIR	TIR	DNA	0	
FBti0060605	Stalker	Stalker	Stalker	LTR	LTR	RNA	0	
FBti0060606	Stalker	Stalker	Stalker	LTR	LTR	RNA	0	
FBti0060607	Stalker	Stalker	Stalker	LTR	LTR	RNA	0	
FBti0060608	Stalker	Stalker	Stalker	LTR	LTR	RNA	0	
FBti0060609	INE-1	INE-1	INE-1	TIR	TIR	DNA	0	
FBti0060610	INE-1	INE-1	INE-1	TIR	TIR	DNA	0	
FBti0060611	INE-1	INE-1	INE-1	TIR	TIR	DNA	0	
FBti0060612	INE-1	INE-1	INE-1	TIR	TIR	DNA	0	
FBti0060613	1360	1360	1360	TIR	TIR	DNA	0	
FBti0060614	Cr1a	Cr1a	Cr1a	non-LTR	non-LTR	RNA	0	
FBti0060615	Cr1a	Cr1a	Cr1a	non-LTR	non-LTR	RNA	0	
FBti0060616	Doc4	Doc4-element	Doc	non-LTR	non-LTR	RNA	0	
FBti0060617	Cr1a	Cr1a	Cr1a	non-LTR	non-LTR	RNA	0	
FBti0060618	Cr1a	Cr1a	Cr1a	non-LTR	non-LTR	RNA	0	
FBti0060619	Cr1a	Cr1a	Cr1a	non-LTR	non-LTR	RNA	0	
FBti0060620	Cr1a	Cr1a	Cr1a	non-LTR	non-LTR	RNA	0	
FBti0060621	Cr1a	Cr1a	Cr1a	non-LTR	non-LTR	RNA	0	
FBti0060622	Cr1a	Cr1a	Cr1a	non-LTR	non-LTR	RNA	0	
FBti0060623	Cr1a	Cr1a	Cr1a	non-LTR	non-LTR	RNA	0	
FBti0060624	G	G-element	G	non-LTR	non-LTR	RNA	0	
FBti0060625	Stalker4	Stalker4	Stalker	LTR	LTR	RNA	0	
FBti0060626	Stalker4	Stalker4	Stalker	LTR	LTR	RNA	0	
FBti0060628	Stalker4	Stalker4	Stalker	LTR	LTR	RNA	0	
FBti0060629	G5	G5	G	non-LTR	non-LTR	RNA	0	
FBti0060630	Cr1a	Cr1a	Cr1a	non-LTR	non-LTR	RNA	0	
FBti0060631	Cr1a	Cr1a	Cr1a	non-LTR	non-LTR	RNA	0	
FBti0060632	Cr1a	Cr1a	Cr1a	non-LTR	non-LTR	RNA	0	
FBti0060633	gtwin	gtwin	gtwin	LTR	LTR	RNA	0	
FBti0060634	G	G-element	G	non-LTR	non-LTR	RNA	0	
FBti0060635	invader2	invader2	invader	LTR	LTR	RNA	0	
FBti0060637	flea	flea	flea	LTR	LTR	RNA	0	
FBti0060638	jockey2	jockey2	jockey	non-LTR	non-LTR	RNA	0	
FBti0060639	invader4	invader4	invader	LTR	LTR	RNA	0	
FBti0060640	Tc1-2	Tc1-2	Tc1	TIR	TIR	DNA	0	
FBti0060641	gtwin	gtwin	gtwin	LTR	LTR	RNA	0	
FBti0060642	FB	FB	FB	foldback	foldback	DNA	0	
FBti0060643	FB	FB	FB	foldback	foldback	DNA	0	
FBti0060645	baggins	baggins	baggins	non-LTR	non-LTR	RNA	0	
FBti0060646	baggins	baggins	baggins	non-LTR	non-LTR	RNA	0	
FBti0060649	X	X-element	X-element	non-LTR	non-LTR	RNA	0	
FBti0060650	INE-1	INE-1	INE-1	TIR	TIR	DNA	0	
FBti0060651	INE-1	INE-1	INE-1	TIR	TIR	DNA	0	
FBti0060652	INE-1	INE-1	INE-1	TIR	TIR	DNA	0	
FBti0060653	Stalker4	Stalker4	Stalker	LTR	LTR	RNA	0	
FBti0060654	INE-1	INE-1	INE-1	TIR	TIR	DNA	0	
FBti0060655	INE-1	INE-1	INE-1	TIR	TIR	DNA	0	
FBti0060656	INE-1	INE-1	INE-1	TIR	TIR	DNA	0	
FBti0060657	INE-1	INE-1	INE-1	TIR	TIR	DNA	0	
FBti0060658	baggins	baggins	baggins	non-LTR	non-LTR	RNA	0	
FBti0060659	INE-1	INE-1	INE-1	TIR	TIR	DNA	0	
FBti0060660	invader3	invader3	invader	LTR	LTR	RNA	0	
FBti0060661	baggins	baggins	baggins	non-LTR	non-LTR	RNA	0	
FBti0060662	Stalker4	Stalker4	Stalker	LTR	LTR	RNA	0	
FBti0060664	Idefix	Idefix	Idefix	LTR	LTR	RNA	0	
FBti0060665	Idefix	Idefix	Idefix	LTR	LTR	RNA	0	
FBti0060666	baggins	baggins	baggins	non-LTR	non-LTR	RNA	0	
FBti0060667	baggins	baggins	baggins	non-LTR	non-LTR	RNA	0	
FBti0060668	baggins	baggins	baggins	non-LTR	non-LTR	RNA	0	
FBti0060669	invader1	invader1	invader	LTR	LTR	RNA	0	
FBti0060670	Dm88	Dm88	Dm88	LTR	LTR	RNA	0	
FBti0060671	Dm88	Dm88	Dm88	LTR	LTR	RNA	0	
FBti0060672	R1	R1-element	R1-element	non-LTR	non-LTR	RNA	0	
FBti0060673	INE-1	INE-1	INE-1	TIR	TIR	DNA	0	
FBti0060674	INE-1	INE-1	INE-1	TIR	TIR	DNA	0	
FBti0060675	INE-1	INE-1	INE-1	TIR	TIR	DNA	0	
FBti0060676	INE-1	INE-1	INE-1	TIR	TIR	DNA	0	
FBti0060677	invader1	invader1	invader	LTR	LTR	RNA	0	
FBti0060678	INE-1	INE-1	INE-1	TIR	TIR	DNA	0	
FBti0060679	invader1	invader1	invader	LTR	LTR	RNA	0	
FBti0060681	roo	roo	roo	LTR	LTR	RNA	0	
FBti0060682	invader1	invader1	invader	LTR	LTR	RNA	0	
FBti0060683	INE-1	INE-1	INE-1	TIR	TIR	DNA	0	
FBti0060684	invader1	invader1	invader	LTR	LTR	RNA	0	
FBti0060685	INE-1	INE-1	INE-1	TIR	TIR	DNA	0	
FBti0060686	invader1	invader1	invader	LTR	LTR	RNA	0	
FBti0060688	invader1	invader1	invader	LTR	LTR	RNA	0	
FBti0060689	invader1	invader1	invader	LTR	LTR	RNA	0	
FBti0060690	gypsy12	gypsy12	gypsy	LTR	LTR	RNA	0	
FBti0060691	R1	R1-element	R1-element	non-LTR	non-LTR	RNA	0	
FBti0060692	R1	R1-element	R1-element	non-LTR	non-LTR	RNA	0	
FBti0060693	R1	R1-element	R1-element	non-LTR	non-LTR	RNA	0	
FBti0060694	gypsy6	gypsy6	gypsy	LTR	LTR	RNA	0	
FBti0060695	gypsy6	gypsy6	gypsy	LTR	LTR	RNA	0	
FBti0060696	gypsy6	gypsy6	gypsy	LTR	LTR	RNA	0	
FBti0060697	gypsy6	gypsy6	gypsy	LTR	LTR	RNA	0	
FBti0060698	INE-1	INE-1	INE-1	TIR	TIR	DNA	0	
FBti0060699	INE-1	INE-1	INE-1	TIR	TIR	DNA	0	
FBti0060700	INE-1	INE-1	INE-1	TIR	TIR	DNA	0	
FBti0060701	INE-1	INE-1	INE-1	TIR	TIR	DNA	0	
FBti0060702	INE-1	INE-1	INE-1	TIR	TIR	DNA	0	
FBti0060705	17.6	17.6	17.6	LTR	LTR	RNA	0	
FBti0060706	diver2	diver2	diver	LTR	LTR	RNA	0	
FBti0060707	diver2	diver2	diver	LTR	LTR	RNA	0	
FBti0060708	diver2	diver2	diver	LTR	LTR	RNA	0	
FBti0060709	gypsy6	gypsy6	gypsy	LTR	LTR	RNA	0	
FBti0060710	gypsy6	gypsy6	gypsy	LTR	LTR	RNA	0	
FBti0060711	G6	G6	G	non-LTR	non-LTR	RNA	0	
FBti0060712	Stalker2	Stalker2	Stalker	LTR	LTR	RNA	0	
FBti0060713	rover	rover	rover	LTR	LTR	RNA	0	
FBti0060716	diver2	diver2	diver	LTR	LTR	RNA	0	
FBti0060717	297	297	297	LTR	LTR	RNA	0	
FBti0060721	Quasimodo	Quasimodo	Quasimodo	LTR	LTR	RNA	0	
FBti0060722	gypsy4	gypsy4	gypsy	LTR	LTR	RNA	0	
FBti0060728	gypsy5	gypsy5	gypsy	LTR	LTR	RNA	0	
FBti0060729	gypsy5	gypsy5	gypsy	LTR	LTR	RNA	0	
FBti0060732	INE-1	INE-1	INE-1	TIR	TIR	DNA	0	
FBti0060733	INE-1	INE-1	INE-1	TIR	TIR	DNA	0	
FBti0060734	1360	1360	1360	TIR	TIR	DNA	0	
FBti0060736	G5A	G5A	G	non-LTR	non-LTR	RNA	0	
FBti0060740	INE-1	INE-1	INE-1	TIR	TIR	DNA	0	
FBti0060741	INE-1	INE-1	INE-1	TIR	TIR	DNA	0	
FBti0060742	INE-1	INE-1	INE-1	TIR	TIR	DNA	0	
FBti0060743	INE-1	INE-1	INE-1	TIR	TIR	DNA	0	
FBti0060744	INE-1	INE-1	INE-1	TIR	TIR	DNA	0	
FBti0060746	INE-1	INE-1	INE-1	TIR	TIR	DNA	0	
FBti0060751	jockey	jockey	jockey	non-LTR	non-LTR	RNA	0	
FBti0060753	INE-1	INE-1	INE-1	TIR	TIR	DNA	0	
FBti0060754	INE-1	INE-1	INE-1	TIR	TIR	DNA	0	
FBti0060755	INE-1	INE-1	INE-1	TIR	TIR	DNA	0	
FBti0060756	INE-1	INE-1	INE-1	TIR	TIR	DNA	0	
FBti0060757	INE-1	INE-1	INE-1	TIR	TIR	DNA	0	
FBti0060758	INE-1	INE-1	INE-1	TIR	TIR	DNA	0	
FBti0060759	INE-1	INE-1	INE-1	TIR	TIR	DNA	0	
FBti0060760	H	hobo	hobo	TIR	TIR	DNA	0	
FBti0060761	INE-1	INE-1	INE-1	TIR	TIR	DNA	0	
FBti0060762	INE-1	INE-1	INE-1	TIR	TIR	DNA	0	
FBti0060763	INE-1	INE-1	INE-1	TIR	TIR	DNA	0	
FBti0060764	INE-1	INE-1	INE-1	TIR	TIR	DNA	0	
FBti0060765	INE-1	INE-1	INE-1	TIR	TIR	DNA	0	
FBti0060766	INE-1	INE-1	INE-1	TIR	TIR	DNA	0	
FBti0060767	INE-1	INE-1	INE-1	TIR	TIR	DNA	0	
FBti0060768	INE-1	INE-1	INE-1	TIR	TIR	DNA	0	
FBti0060769	INE-1	INE-1	INE-1	TIR	TIR	DNA	0	
FBti0060770	INE-1	INE-1	INE-1	TIR	TIR	DNA	0	
FBti0060771	INE-1	INE-1	INE-1	TIR	TIR	DNA	0	
FBti0060772	INE-1	INE-1	INE-1	TIR	TIR	DNA	0	
FBti0060773	INE-1	INE-1	INE-1	TIR	TIR	DNA	0	
FBti0060774	INE-1	INE-1	INE-1	TIR	TIR	DNA	0	
FBti0060775	INE-1	INE-1	INE-1	TIR	TIR	DNA	0	
FBti0060776	INE-1	INE-1	INE-1	TIR	TIR	DNA	0	
FBti0060777	INE-1	INE-1	INE-1	TIR	TIR	DNA	0	
FBti0060778	INE-1	INE-1	INE-1	TIR	TIR	DNA	0	
FBti0060779	INE-1	INE-1	INE-1	TIR	TIR	DNA	0	
FBti0060780	INE-1	INE-1	INE-1	TIR	TIR	DNA	0	
FBti0060781	INE-1	INE-1	INE-1	TIR	TIR	DNA	0	
FBti0060782	INE-1	INE-1	INE-1	TIR	TIR	DNA	0	
FBti0060783	INE-1	INE-1	INE-1	TIR	TIR	DNA	0	
FBti0060784	INE-1	INE-1	INE-1	TIR	TIR	DNA	0	
FBti0060785	INE-1	INE-1	INE-1	TIR	TIR	DNA	0	
FBti0060786	INE-1	INE-1	INE-1	TIR	TIR	DNA	0	
FBti0060787	INE-1	INE-1	INE-1	TIR	TIR	DNA	0	
FBti0060789	INE-1	INE-1	INE-1	TIR	TIR	DNA	0	
FBti0060790	INE-1	INE-1	INE-1	TIR	TIR	DNA	0	
FBti0060791	INE-1	INE-1	INE-1	TIR	TIR	DNA	0	
FBti0060792	INE-1	INE-1	INE-1	TIR	TIR	DNA	0	
FBti0060793	Rt1b	Rt1b	Rt1	non-LTR	non-LTR	RNA	0	
FBti0060794	1360	1360	1360	TIR	TIR	DNA	0	
FBti0060795	diver2	diver2	diver	LTR	LTR	RNA	0	
FBti0060796	diver2	diver2	diver	LTR	LTR	RNA	0	
FBti0060797	Quasimodo	Quasimodo	Quasimodo	LTR	LTR	RNA	0	
FBti0060798	INE-1	INE-1	INE-1	TIR	TIR	DNA	0	
FBti0060799	INE-1	INE-1	INE-1	TIR	TIR	DNA	0	
FBti0060800	INE-1	INE-1	INE-1	TIR	TIR	DNA	0	
FBti0060801	INE-1	INE-1	INE-1	TIR	TIR	DNA	0	
FBti0060802	INE-1	INE-1	INE-1	TIR	TIR	DNA	0	
FBti0060803	INE-1	INE-1	INE-1	TIR	TIR	DNA	0	
FBti0060804	INE-1	INE-1	INE-1	TIR	TIR	DNA	0	
FBti0060805	INE-1	INE-1	INE-1	TIR	TIR	DNA	0	
FBti0060806	INE-1	INE-1	INE-1	TIR	TIR	DNA	0	
FBti0060807	INE-1	INE-1	INE-1	TIR	TIR	DNA	0	
FBti0060808	INE-1	INE-1	INE-1	TIR	TIR	DNA	0	
FBti0060809	INE-1	INE-1	INE-1	TIR	TIR	DNA	0	
FBti0060810	INE-1	INE-1	INE-1	TIR	TIR	DNA	0	
FBti0060811	INE-1	INE-1	INE-1	TIR	TIR	DNA	0	
FBti0060812	INE-1	INE-1	INE-1	TIR	TIR	DNA	0	
FBti0060813	INE-1	INE-1	INE-1	TIR	TIR	DNA	0	
FBti0060815	INE-1	INE-1	INE-1	TIR	TIR	DNA	0	
FBti0060816	INE-1	INE-1	INE-1	TIR	TIR	DNA	0	
FBti0060818	INE-1	INE-1	INE-1	TIR	TIR	DNA	0	
FBti0060819	INE-1	INE-1	INE-1	TIR	TIR	DNA	0	
FBti0060820	INE-1	INE-1	INE-1	TIR	TIR	DNA	0	
FBti0060821	INE-1	INE-1	INE-1	TIR	TIR	DNA	0	
FBti0060823	INE-1	INE-1	INE-1	TIR	TIR	DNA	0	
FBti0060827	297	297	297	LTR	LTR	RNA	0	
FBti0060828	Rt1a	Rt1a	Rt1	non-LTR	non-LTR	RNA	0	
FBti0060829	gypsy4	gypsy4	gypsy	LTR	LTR	RNA	0	
FBti0060830	Rt1b	Rt1b	Rt1	non-LTR	non-LTR	RNA	0	
FBti0060831	INE-1	INE-1	INE-1	TIR	TIR	DNA	0	
FBti0060832	1360	1360	1360	TIR	TIR	DNA	0	
FBti0060833	INE-1	INE-1	INE-1	TIR	TIR	DNA	0	
FBti0060834	S	S-element	S-element	TIR	TIR	DNA	0	
FBti0060835	INE-1	INE-1	INE-1	TIR	TIR	DNA	0	
FBti0060836	1360	1360	1360	TIR	TIR	DNA	0	
FBti0060837	INE-1	INE-1	INE-1	TIR	TIR	DNA	0	
FBti0060839	INE-1	INE-1	INE-1	TIR	TIR	DNA	0	
FBti0060842	INE-1	INE-1	INE-1	TIR	TIR	DNA	0	
FBti0060843	INE-1	INE-1	INE-1	TIR	TIR	DNA	0	
FBti0060844	INE-1	INE-1	INE-1	TIR	TIR	DNA	0	
FBti0060845	INE-1	INE-1	INE-1	TIR	TIR	DNA	0	
FBti0060848	1360	1360	1360	TIR	TIR	DNA	0	
FBti0060849	1360	1360	1360	TIR	TIR	DNA	0	
FBti0060850	INE-1	INE-1	INE-1	TIR	TIR	DNA	0	
FBti0060851	X	X-element	X-element	non-LTR	non-LTR	RNA	0	
FBti0060852	X	X-element	X-element	non-LTR	non-LTR	RNA	0	
FBti0060853	1360	1360	1360	TIR	TIR	DNA	0	
FBti0060854	1360	1360	1360	TIR	TIR	DNA	0	
FBti0060858	INE-1	INE-1	INE-1	TIR	TIR	DNA	0	
FBti0060861	INE-1	INE-1	INE-1	TIR	TIR	DNA	0	
FBti0060865	H	hobo	hobo	TIR	TIR	DNA	0	
FBti0060866	G5A	G5A	G	non-LTR	non-LTR	RNA	0	
FBti0060867	INE-1	INE-1	INE-1	TIR	TIR	DNA	0	
FBti0060868	Burdock	Burdock	Burdock	LTR	LTR	RNA	0	
FBti0060869	Cr1a	Cr1a	Cr1a	non-LTR	non-LTR	RNA	0	
FBti0060870	invader2	invader2	invader	LTR	LTR	RNA	0	
FBti0060871	invader2	invader2	invader	LTR	LTR	RNA	0	
FBti0060872	baggins	baggins	baggins	non-LTR	non-LTR	RNA	0	
FBti0060873	gtwin	gtwin	gtwin	LTR	LTR	RNA	0	
FBti0060874	gypsy	gypsy	gypsy	LTR	LTR	RNA	0	
FBti0060875	HMS-Beagle2	HMS-Beagle	HMS-Beagle	LTR	LTR	RNA	0	
FBti0060876	1360	1360	1360	TIR	TIR	DNA	0	
FBti0060877	1360	1360	1360	TIR	TIR	DNA	0	
FBti0060878	INE-1	INE-1	INE-1	TIR	TIR	DNA	0	
FBti0060879	1360	1360	1360	TIR	TIR	DNA	0	
FBti0060885	297	297	297	LTR	LTR	RNA	0	
FBti0060886	1360	1360	1360	TIR	TIR	DNA	0	
FBti0060887	INE-1	INE-1	INE-1	TIR	TIR	DNA	0	
FBti0060888	INE-1	INE-1	INE-1	TIR	TIR	DNA	0	
FBti0060889	Tc3	Tc3	Tc3	TIR	TIR	DNA	0	
FBti0060890	Cr1a	Cr1a	Cr1a	non-LTR	non-LTR	RNA	0	
FBti0060891	Doc3	Doc3-element	Doc	non-LTR	non-LTR	RNA	0	
FBti0060892	INE-1	INE-1	INE-1	TIR	TIR	DNA	0	
FBti0060894	Cr1a	Cr1a	Cr1a	non-LTR	non-LTR	RNA	0	
FBti0060895	Cr1a	Cr1a	Cr1a	non-LTR	non-LTR	RNA	0	
FBti0060896	H	hobo	hobo	TIR	TIR	DNA	0	
FBti0060897	Tc1-2	Tc1-2	Tc1	TIR	TIR	DNA	0	
FBti0060900	INE-1	INE-1	INE-1	TIR	TIR	DNA	0	
FBti0060901	INE-1	INE-1	INE-1	TIR	TIR	DNA	0	
FBti0060902	INE-1	INE-1	INE-1	TIR	TIR	DNA	0	
FBti0060903	gypsy8	gypsy8	gypsy	LTR	LTR	RNA	0	
FBti0060905	Max	Max-element	Max-element	LTR	LTR	RNA	0	
FBti0060906	Max	Max-element	Max-element	LTR	LTR	RNA	0	
FBti0060907	Max	Max-element	Max-element	LTR	LTR	RNA	0	
FBti0060908	1360	1360	1360	TIR	TIR	DNA	0	
FBti0060909	Max	Max-element	Max-element	LTR	LTR	RNA	0	
FBti0060910	HB	HB	HB	TIR	TIR	DNA	0	
FBti0060911	transib2	transib2	transib	TIR	TIR	DNA	0	
FBti0060912	gypsy5	gypsy5	gypsy	LTR	LTR	RNA	0	
FBti0060913	INE-1	INE-1	INE-1	TIR	TIR	DNA	0	
FBti0060916	diver2	diver2	diver	LTR	LTR	RNA	0	
FBti0060917	INE-1	INE-1	INE-1	TIR	TIR	DNA	0	
FBti0060918	INE-1	INE-1	INE-1	TIR	TIR	DNA	0	
FBti0060919	gypsy8	gypsy8	gypsy	LTR	LTR	RNA	0	
FBti0060920	297	297	297	LTR	LTR	RNA	0	
FBti0060921	Tabor	Tabor	Tabor	LTR	LTR	RNA	0	
FBti0060922	Rt1c	Rt1c	Rt1	non-LTR	non-LTR	RNA	0	
FBti0060923	gypsy12	gypsy12	gypsy	LTR	LTR	RNA	0	
FBti0060924	gypsy11	gypsy11	gypsy	LTR	LTR	RNA	0	
FBti0060925	ninja-Dsim-like	ninja-Dsim-like	ninja	ninja	ninja	ninja	1	
FBti0060927	INE-1	INE-1	INE-1	TIR	TIR	DNA	0	
FBti0060934	INE-1	INE-1	INE-1	TIR	TIR	DNA	0	
FBti0060935	BS3	BS3	BS	non-LTR	non-LTR	RNA	0	
FBti0060936	INE-1	INE-1	INE-1	TIR	TIR	DNA	0	
FBti0060937	INE-1	INE-1	INE-1	TIR	TIR	DNA	0	
FBti0060938	INE-1	INE-1	INE-1	TIR	TIR	DNA	0	
FBti0060939	INE-1	INE-1	INE-1	TIR	TIR	DNA	0	
FBti0060940	INE-1	INE-1	INE-1	TIR	TIR	DNA	0	
FBti0060941	I	I-element	I-element	non-LTR	non-LTR	RNA	0	
FBti0060942	INE-1	INE-1	INE-1	TIR	TIR	DNA	0	
FBti0060944	jockey2	jockey2	jockey	non-LTR	non-LTR	RNA	0	
FBti0060945	diver2	diver2	diver	LTR	LTR	RNA	0	
FBti0060946	INE-1	INE-1	INE-1	TIR	TIR	DNA	0	
FBti0060947	invader2	invader2	invader	LTR	LTR	RNA	0	
FBti0060948	Doc2	Doc2-element	Doc	non-LTR	non-LTR	RNA	0	
FBti0060949	invader4	invader4	invader	LTR	LTR	RNA	0	
FBti0060950	rooA	rooA	rooA	LTR	LTR	RNA	0	
FBti0060952	transib2	transib2	transib	TIR	TIR	DNA	0	
FBti0060953	Stalker	Stalker	Stalker	LTR	LTR	RNA	0	
FBti0060954	INE-1	INE-1	INE-1	TIR	TIR	DNA	0	
FBti0060955	Stalker4	Stalker4	Stalker	LTR	LTR	RNA	0	
FBti0060956	INE-1	INE-1	INE-1	TIR	TIR	DNA	0	
FBti0060957	Stalker4	Stalker4	Stalker	LTR	LTR	RNA	0	
FBti0060958	INE-1	INE-1	INE-1	TIR	TIR	DNA	0	
FBti0060959	Stalker4	Stalker4	Stalker	LTR	LTR	RNA	0	
FBti0060960	INE-1	INE-1	INE-1	TIR	TIR	DNA	0	
FBti0060961	Stalker4	Stalker4	Stalker	LTR	LTR	RNA	0	
FBti0060962	INE-1	INE-1	INE-1	TIR	TIR	DNA	0	
FBti0060964	INE-1	INE-1	INE-1	TIR	TIR	DNA	0	
FBti0060965	INE-1	INE-1	INE-1	TIR	TIR	DNA	0	
FBti0060968	INE-1	INE-1	INE-1	TIR	TIR	DNA	0	
FBti0060969	INE-1	INE-1	INE-1	TIR	TIR	DNA	0	
FBti0060970	Cr1a	Cr1a	Cr1a	non-LTR	non-LTR	RNA	0	
FBti0060971	gypsy8	gypsy8	gypsy	LTR	LTR	RNA	0	
FBti0060972	jockey2	jockey2	jockey	non-LTR	non-LTR	RNA	0	
FBti0060973	INE-1	INE-1	INE-1	TIR	TIR	DNA	0	
FBti0060974	baggins	baggins	baggins	non-LTR	non-LTR	RNA	0	
FBti0060975	1360	1360	1360	TIR	TIR	DNA	0	
FBti0060976	INE-1	INE-1	INE-1	TIR	TIR	DNA	0	
FBti0060977	Idefix	Idefix	Idefix	LTR	LTR	RNA	0	
FBti0060978	INE-1	INE-1	INE-1	TIR	TIR	DNA	0	
FBti0060979	H	hobo	hobo	TIR	TIR	DNA	0	
FBti0060980	Idefix	Idefix	Idefix	LTR	LTR	RNA	0	
FBti0060981	Fw2	Fw2	Fw	non-LTR	non-LTR	RNA	0	
FBti0060982	mariner2	mariner2	mariner	TIR	TIR	DNA	0	
FBti0060983	3S18	3S18	3S18	LTR	LTR	RNA	0	
FBti0060985	GATE	GATE	GATE	LTR	LTR	RNA	0	
FBti0060986	GATE	GATE	GATE	LTR	LTR	RNA	0	
FBti0060987	Max	Max-element	Max-element	LTR	LTR	RNA	0	
FBti0060988	gypsy12	gypsy12	gypsy	LTR	LTR	RNA	0	
FBti0060989	gypsy12	gypsy12	gypsy	LTR	LTR	RNA	0	
FBti0060991	INE-1	INE-1	INE-1	TIR	TIR	DNA	0	
FBti0060992	G4	G4	G	non-LTR	non-LTR	RNA	0	
FBti0060993	gypsy12	gypsy12	gypsy	LTR	LTR	RNA	0	
FBti0060994	INE-1	INE-1	INE-1	TIR	TIR	DNA	0	
FBti0060995	17.6	17.6	17.6	LTR	LTR	RNA	0	
FBti0060996	INE-1	INE-1	INE-1	TIR	TIR	DNA	0	
FBti0060997	INE-1	INE-1	INE-1	TIR	TIR	DNA	0	
FBti0061000	diver2	diver2	diver	LTR	LTR	RNA	0	
FBti0061001	Max	Max-element	Max-element	LTR	LTR	RNA	0	
FBti0061002	INE-1	INE-1	INE-1	TIR	TIR	DNA	0	
FBti0061003	diver2	diver2	diver	LTR	LTR	RNA	0	
FBti0061004	INE-1	INE-1	INE-1	TIR	TIR	DNA	0	
FBti0061006	diver2	diver2	diver	LTR	LTR	RNA	0	
FBti0061007	Doc3	Doc3-element	Doc	non-LTR	non-LTR	RNA	0	
FBti0061008	gypsy4	gypsy4	gypsy	LTR	LTR	RNA	0	
FBti0061009	gypsy4	gypsy4	gypsy	LTR	LTR	RNA	0	
FBti0061010	transib3	transib3	transib	TIR	TIR	DNA	0	
FBti0061011	transib3	transib3	transib	TIR	TIR	DNA	0	
FBti0061012	transib3	transib3	transib	TIR	TIR	DNA	0	
FBti0061013	gypsy6	gypsy6	gypsy	LTR	LTR	RNA	0	
FBti0061014	G6	G6	G	non-LTR	non-LTR	RNA	0	
FBti0061015	Stalker2	Stalker2	Stalker	LTR	LTR	RNA	0	
FBti0061016	gypsy8	gypsy8	gypsy	LTR	LTR	RNA	0	
FBti0061017	gypsy8	gypsy8	gypsy	LTR	LTR	RNA	0	
FBti0061018	jockey	jockey	jockey	non-LTR	non-LTR	RNA	0	
FBti0061019	gypsy8	gypsy8	gypsy	LTR	LTR	RNA	0	
FBti0061020	gypsy8	gypsy8	gypsy	LTR	LTR	RNA	0	
FBti0061021	gypsy8	gypsy8	gypsy	LTR	LTR	RNA	0	
FBti0061022	gypsy8	gypsy8	gypsy	LTR	LTR	RNA	0	
FBti0061023	gypsy8	gypsy8	gypsy	LTR	LTR	RNA	0	
FBti0061025	gypsy8	gypsy8	gypsy	LTR	LTR	RNA	0	
FBti0061026	gypsy8	gypsy8	gypsy	LTR	LTR	RNA	0	
FBti0061029	INE-1	INE-1	INE-1	TIR	TIR	DNA	0	
FBti0061030	INE-1	INE-1	INE-1	TIR	TIR	DNA	0	
FBti0061031	ninja-Dsim-like	ninja-Dsim-like	ninja	ninja	ninja	ninja	1	
FBti0061032	gypsy2	gypsy2	gypsy	LTR	LTR	RNA	0	
FBti0061033	gypsy2	gypsy2	gypsy	LTR	LTR	RNA	0	
FBti0061034	412	412	412	LTR	LTR	RNA	0	
FBti0061035	412	412	412	LTR	LTR	RNA	0	
FBti0061037	INE-1	INE-1	INE-1	TIR	TIR	DNA	0	
FBti0061038	412	412	412	LTR	LTR	RNA	0	
FBti0061039	INE-1	INE-1	INE-1	TIR	TIR	DNA	0	
FBti0061040	Porto1	Porto1	Porto1	non-LTR	non-LTR	RNA	0	
FBti0061041	Porto1	Porto1	Porto1	non-LTR	non-LTR	RNA	0	
FBti0061042	Porto1	Porto1	Porto1	non-LTR	non-LTR	RNA	0	
FBti0061044	gypsy11	gypsy11	gypsy	LTR	LTR	RNA	0	
FBti0061045	gypsy11	gypsy11	gypsy	LTR	LTR	RNA	0	
FBti0061048	micropia	micropia	micropia	LTR	LTR	RNA	0	
FBti0061049	accord	accord	accord	LTR	LTR	RNA	0	
FBti0061050	3S18	3S18	3S18	LTR	LTR	RNA	0	
FBti0061053	X	X-element	X-element	non-LTR	non-LTR	RNA	0	
FBti0061055	INE-1	INE-1	INE-1	TIR	TIR	DNA	0	
FBti0061056	INE-1	INE-1	INE-1	TIR	TIR	DNA	0	
FBti0061057	INE-1	INE-1	INE-1	TIR	TIR	DNA	0	
FBti0061058	INE-1	INE-1	INE-1	TIR	TIR	DNA	0	
FBti0061059	INE-1	INE-1	INE-1	TIR	TIR	DNA	0	
FBti0061060	INE-1	INE-1	INE-1	TIR	TIR	DNA	0	
FBti0061061	X	X-element	X-element	non-LTR	non-LTR	RNA	0	
FBti0061062	INE-1	INE-1	INE-1	TIR	TIR	DNA	0	
FBti0061063	McClintock	McClintock	McClintock	LTR	LTR	RNA	0	
FBti0061065	BS3	BS3	BS	non-LTR	non-LTR	RNA	0	
FBti0061067	INE-1	INE-1	INE-1	TIR	TIR	DNA	0	
FBti0061069	INE-1	INE-1	INE-1	TIR	TIR	DNA	0	
FBti0061070	INE-1	INE-1	INE-1	TIR	TIR	DNA	0	
FBti0061071	INE-1	INE-1	INE-1	TIR	TIR	DNA	0	
FBti0061072	Cr1a	Cr1a	Cr1a	non-LTR	non-LTR	RNA	0	
FBti0061073	G5	G5	G	non-LTR	non-LTR	RNA	0	
FBti0061074	17.6	17.6	17.6	LTR	LTR	RNA	0	
FBti0061075	INE-1	INE-1	INE-1	TIR	TIR	DNA	0	
FBti0061076	INE-1	INE-1	INE-1	TIR	TIR	DNA	0	
FBti0061077	INE-1	INE-1	INE-1	TIR	TIR	DNA	0	
FBti0061078	INE-1	INE-1	INE-1	TIR	TIR	DNA	0	
FBti0061079	INE-1	INE-1	INE-1	TIR	TIR	DNA	0	
FBti0061080	INE-1	INE-1	INE-1	TIR	TIR	DNA	0	
FBti0061084	jockey	jockey	jockey	non-LTR	non-LTR	RNA	0	
FBti0061085	INE-1	INE-1	INE-1	TIR	TIR	DNA	0	
FBti0061087	INE-1	INE-1	INE-1	TIR	TIR	DNA	0	
FBti0061088	INE-1	INE-1	INE-1	TIR	TIR	DNA	0	
FBti0061089	INE-1	INE-1	INE-1	TIR	TIR	DNA	0	
FBti0061091	INE-1	INE-1	INE-1	TIR	TIR	DNA	0	
FBti0061092	GATE	GATE	GATE	LTR	LTR	RNA	0	
FBti0061093	INE-1	INE-1	INE-1	TIR	TIR	DNA	0	
FBti0061094	Max	Max-element	Max-element	LTR	LTR	RNA	0	
FBti0061095	INE-1	INE-1	INE-1	TIR	TIR	DNA	0	
FBti0061096	gypsy12	gypsy12	gypsy	LTR	LTR	RNA	0	
FBti0061100	R1	R1-element	R1-element	non-LTR	non-LTR	RNA	0	
FBti0061101	R1	R1-element	R1-element	non-LTR	non-LTR	RNA	0	
FBti0061102	jockey	jockey	jockey	non-LTR	non-LTR	RNA	0	
FBti0061103	INE-1	INE-1	INE-1	TIR	TIR	DNA	0	
FBti0061105	G5	G5	G	non-LTR	non-LTR	RNA	0	
FBti0061106	diver2	diver2	diver	LTR	LTR	RNA	0	
FBti0061107	diver2	diver2	diver	LTR	LTR	RNA	0	
FBti0061108	diver2	diver2	diver	LTR	LTR	RNA	0	
FBti0061109	INE-1	INE-1	INE-1	TIR	TIR	DNA	0	
FBti0061110	INE-1	INE-1	INE-1	TIR	TIR	DNA	0	
FBti0061111	INE-1	INE-1	INE-1	TIR	TIR	DNA	0	
FBti0061113	INE-1	INE-1	INE-1	TIR	TIR	DNA	0	
FBti0061114	INE-1	INE-1	INE-1	TIR	TIR	DNA	0	
FBti0061115	G5A	G5A	G	non-LTR	non-LTR	RNA	0	
FBti0061119	INE-1	INE-1	INE-1	TIR	TIR	DNA	0	
FBti0061120	INE-1	INE-1	INE-1	TIR	TIR	DNA	0	
FBti0061121	gypsy8	gypsy8	gypsy	LTR	LTR	RNA	0	
FBti0061122	INE-1	INE-1	INE-1	TIR	TIR	DNA	0	
FBti0061123	gypsy8	gypsy8	gypsy	LTR	LTR	RNA	0	
FBti0061124	INE-1	INE-1	INE-1	TIR	TIR	DNA	0	
FBti0061125	gypsy8	gypsy8	gypsy	LTR	LTR	RNA	0	
FBti0061126	gypsy8	gypsy8	gypsy	LTR	LTR	RNA	0	
FBti0061127	gypsy8	gypsy8	gypsy	LTR	LTR	RNA	0	
FBti0061128	gypsy8	gypsy8	gypsy	LTR	LTR	RNA	0	
FBti0061129	HB	HB	HB	TIR	TIR	DNA	0	
FBti0061131	Rt1a	Rt1a	Rt1	non-LTR	non-LTR	RNA	0	
FBti0061132	INE-1	INE-1	INE-1	TIR	TIR	DNA	0	
FBti0061133	INE-1	INE-1	INE-1	TIR	TIR	DNA	0	
FBti0061135	rooA	rooA	rooA	LTR	LTR	RNA	0	
FBti0061137	gypsy8	gypsy8	gypsy	LTR	LTR	RNA	0	
FBti0061138	INE-1	INE-1	INE-1	TIR	TIR	DNA	0	
FBti0061139	412	412	412	LTR	LTR	RNA	0	
FBti0061140	INE-1	INE-1	INE-1	TIR	TIR	DNA	0	
FBti0061141	INE-1	INE-1	INE-1	TIR	TIR	DNA	0	
FBti0061142	INE-1	INE-1	INE-1	TIR	TIR	DNA	0	
FBti0061143	INE-1	INE-1	INE-1	TIR	TIR	DNA	0	
FBti0061144	INE-1	INE-1	INE-1	TIR	TIR	DNA	0	
FBti0061146	Rt1b	Rt1b	Rt1	non-LTR	non-LTR	RNA	0	
FBti0061147	INE-1	INE-1	INE-1	TIR	TIR	DNA	0	
FBti0061148	INE-1	INE-1	INE-1	TIR	TIR	DNA	0	
FBti0061150	INE-1	INE-1	INE-1	TIR	TIR	DNA	0	
FBti0061151	Rt1a	Rt1a	Rt1	non-LTR	non-LTR	RNA	0	
FBti0061152	INE-1	INE-1	INE-1	TIR	TIR	DNA	0	
FBti0061153	gypsy8	gypsy8	gypsy	LTR	LTR	RNA	0	
FBti0061154	Circe	Circe	Circe	LTR	LTR	RNA	0	
FBti0061155	HMS-Beagle2	HMS-Beagle	HMS-Beagle	LTR	LTR	RNA	0	
FBti0061157	R1-2	R1-2	R1-2	LTR	LTR	RNA	0	
FBti0061158	HMS-Beagle2	HMS-Beagle	HMS-Beagle	LTR	LTR	RNA	0	
FBti0061159	gypsy10	gypsy10	gypsy	LTR	LTR	RNA	0	
FBti0061160	gypsy10	gypsy10	gypsy	LTR	LTR	RNA	0	
FBti0061161	gypsy10	gypsy10	gypsy	LTR	LTR	RNA	0	
FBti0061162	1731	1731	1731	LTR	LTR	RNA	0	
FBti0061163	HMS-Beagle	HMS-Beagle	HMS-Beagle	LTR	LTR	RNA	0	
FBti0061164	INE-1	INE-1	INE-1	TIR	TIR	DNA	0	
FBti0061165	INE-1	INE-1	INE-1	TIR	TIR	DNA	0	
FBti0061166	INE-1	INE-1	INE-1	TIR	TIR	DNA	0	
FBti0061167	INE-1	INE-1	INE-1	TIR	TIR	DNA	0	
FBti0061168	INE-1	INE-1	INE-1	TIR	TIR	DNA	0	
FBti0061169	INE-1	INE-1	INE-1	TIR	TIR	DNA	0	
FBti0061170	INE-1	INE-1	INE-1	TIR	TIR	DNA	0	
FBti0061171	INE-1	INE-1	INE-1	TIR	TIR	DNA	0	
FBti0061172	INE-1	INE-1	INE-1	TIR	TIR	DNA	0	
FBti0061173	gypsy7	gypsy7	gypsy	LTR	LTR	RNA	0	
FBti0061174	Fw2	Fw2	Fw	non-LTR	non-LTR	RNA	0	
FBti0061176	gypsy3	gypsy3	gypsy	LTR	LTR	RNA	0	
FBti0061178	INE-1	INE-1	INE-1	TIR	TIR	DNA	0	
FBti0061179	Fw3	Fw3	Fw	non-LTR	non-LTR	RNA	0	
FBti0061181	INE-1	INE-1	INE-1	TIR	TIR	DNA	0	
FBti0061182	I	I-element	I-element	non-LTR	non-LTR	RNA	0	
FBti0061183	I	I-element	I-element	non-LTR	non-LTR	RNA	0	
FBti0061184	INE-1	INE-1	INE-1	TIR	TIR	DNA	0	
FBti0061185	INE-1	INE-1	INE-1	TIR	TIR	DNA	0	
FBti0061186	I	I-element	I-element	non-LTR	non-LTR	RNA	0	
FBti0061188	INE-1	INE-1	INE-1	TIR	TIR	DNA	0	
FBti0061189	INE-1	INE-1	INE-1	TIR	TIR	DNA	0	
FBti0061190	INE-1	INE-1	INE-1	TIR	TIR	DNA	0	
FBti0061191	INE-1	INE-1	INE-1	TIR	TIR	DNA	0	
FBti0061192	INE-1	INE-1	INE-1	TIR	TIR	DNA	0	
FBti0061193	INE-1	INE-1	INE-1	TIR	TIR	DNA	0	
FBti0061194	INE-1	INE-1	INE-1	TIR	TIR	DNA	0	
FBti0061195	INE-1	INE-1	INE-1	TIR	TIR	DNA	0	
FBti0061196	INE-1	INE-1	INE-1	TIR	TIR	DNA	0	
FBti0061197	INE-1	INE-1	INE-1	TIR	TIR	DNA	0	
FBti0061198	INE-1	INE-1	INE-1	TIR	TIR	DNA	0	
FBti0061199	X	X-element	X-element	non-LTR	non-LTR	RNA	0	
FBti0061200	X	X-element	X-element	non-LTR	non-LTR	RNA	0	
FBti0061201	INE-1	INE-1	INE-1	TIR	TIR	DNA	0	
FBti0061202	INE-1	INE-1	INE-1	TIR	TIR	DNA	0	
FBti0061203	INE-1	INE-1	INE-1	TIR	TIR	DNA	0	
FBti0061204	INE-1	INE-1	INE-1	TIR	TIR	DNA	0	
FBti0061205	INE-1	INE-1	INE-1	TIR	TIR	DNA	0	
FBti0061206	INE-1	INE-1	INE-1	TIR	TIR	DNA	0	
FBti0061207	INE-1	INE-1	INE-1	TIR	TIR	DNA	0	
FBti0061209	INE-1	INE-1	INE-1	TIR	TIR	DNA	0	
FBti0061210	INE-1	INE-1	INE-1	TIR	TIR	DNA	0	
FBti0061211	INE-1	INE-1	INE-1	TIR	TIR	DNA	0	
FBti0061212	INE-1	INE-1	INE-1	TIR	TIR	DNA	0	
FBti0061213	INE-1	INE-1	INE-1	TIR	TIR	DNA	0	
FBti0061214	INE-1	INE-1	INE-1	TIR	TIR	DNA	0	
FBti0061216	INE-1	INE-1	INE-1	TIR	TIR	DNA	0	
FBti0061218	Tc1	Tc1	Tc1	TIR	TIR	DNA	0	
FBti0061219	mdg3	mdg3	mdg	LTR	LTR	RNA	0	
FBti0061220	INE-1	INE-1	INE-1	TIR	TIR	DNA	0	
FBti0061221	INE-1	INE-1	INE-1	TIR	TIR	DNA	0	
FBti0061222	INE-1	INE-1	INE-1	TIR	TIR	DNA	0	
FBti0061223	INE-1	INE-1	INE-1	TIR	TIR	DNA	0	
FBti0061224	INE-1	INE-1	INE-1	TIR	TIR	DNA	0	
FBti0061225	INE-1	INE-1	INE-1	TIR	TIR	DNA	0	
FBti0061226	INE-1	INE-1	INE-1	TIR	TIR	DNA	0	
FBti0061227	INE-1	INE-1	INE-1	TIR	TIR	DNA	0	
FBti0061229	INE-1	INE-1	INE-1	TIR	TIR	DNA	0	
FBti0061230	INE-1	INE-1	INE-1	TIR	TIR	DNA	0	
FBti0061231	INE-1	INE-1	INE-1	TIR	TIR	DNA	0	
FBti0061232	INE-1	INE-1	INE-1	TIR	TIR	DNA	0	
FBti0061233	INE-1	INE-1	INE-1	TIR	TIR	DNA	0	
FBti0061234	INE-1	INE-1	INE-1	TIR	TIR	DNA	0	
FBti0061235	INE-1	INE-1	INE-1	TIR	TIR	DNA	0	
FBti0061236	INE-1	INE-1	INE-1	TIR	TIR	DNA	0	
FBti0061237	INE-1	INE-1	INE-1	TIR	TIR	DNA	0	
FBti0061238	INE-1	INE-1	INE-1	TIR	TIR	DNA	0	
FBti0061239	INE-1	INE-1	INE-1	TIR	TIR	DNA	0	
FBti0061240	INE-1	INE-1	INE-1	TIR	TIR	DNA	0	
FBti0061241	INE-1	INE-1	INE-1	TIR	TIR	DNA	0	
FBti0061242	INE-1	INE-1	INE-1	TIR	TIR	DNA	0	
FBti0061243	INE-1	INE-1	INE-1	TIR	TIR	DNA	0	
FBti0061244	INE-1	INE-1	INE-1	TIR	TIR	DNA	0	
FBti0061245	S	S-element	S-element	TIR	TIR	DNA	0	
FBti0061246	INE-1	INE-1	INE-1	TIR	TIR	DNA	0	
FBti0061247	INE-1	INE-1	INE-1	TIR	TIR	DNA	0	
FBti0061248	INE-1	INE-1	INE-1	TIR	TIR	DNA	0	
FBti0061249	INE-1	INE-1	INE-1	TIR	TIR	DNA	0	
FBti0061250	INE-1	INE-1	INE-1	TIR	TIR	DNA	0	
FBti0061251	INE-1	INE-1	INE-1	TIR	TIR	DNA	0	
FBti0061252	INE-1	INE-1	INE-1	TIR	TIR	DNA	0	
FBti0061253	INE-1	INE-1	INE-1	TIR	TIR	DNA	0	
FBti0061254	INE-1	INE-1	INE-1	TIR	TIR	DNA	0	
FBti0061255	INE-1	INE-1	INE-1	TIR	TIR	DNA	0	
FBti0061256	INE-1	INE-1	INE-1	TIR	TIR	DNA	0	
FBti0061257	INE-1	INE-1	INE-1	TIR	TIR	DNA	0	
FBti0061258	INE-1	INE-1	INE-1	TIR	TIR	DNA	0	
FBti0061259	INE-1	INE-1	INE-1	TIR	TIR	DNA	0	
FBti0061260	INE-1	INE-1	INE-1	TIR	TIR	DNA	0	
FBti0061261	INE-1	INE-1	INE-1	TIR	TIR	DNA	0	
FBti0061262	INE-1	INE-1	INE-1	TIR	TIR	DNA	0	
FBti0061263	INE-1	INE-1	INE-1	TIR	TIR	DNA	0	
FBti0061264	INE-1	INE-1	INE-1	TIR	TIR	DNA	0	
FBti0061265	INE-1	INE-1	INE-1	TIR	TIR	DNA	0	
FBti0061266	INE-1	INE-1	INE-1	TIR	TIR	DNA	0	
FBti0061267	INE-1	INE-1	INE-1	TIR	TIR	DNA	0	
FBti0061268	INE-1	INE-1	INE-1	TIR	TIR	DNA	0	
FBti0061269	INE-1	INE-1	INE-1	TIR	TIR	DNA	0	
FBti0061271	flea	flea	flea	LTR	LTR	RNA	0	
FBti0061272	INE-1	INE-1	INE-1	TIR	TIR	DNA	0	
FBti0061273	INE-1	INE-1	INE-1	TIR	TIR	DNA	0	
FBti0061274	INE-1	INE-1	INE-1	TIR	TIR	DNA	0	
FBti0061275	INE-1	INE-1	INE-1	TIR	TIR	DNA	0	
FBti0061276	INE-1	INE-1	INE-1	TIR	TIR	DNA	0	
FBti0061277	INE-1	INE-1	INE-1	TIR	TIR	DNA	0	
FBti0061278	INE-1	INE-1	INE-1	TIR	TIR	DNA	0	
FBti0061279	INE-1	INE-1	INE-1	TIR	TIR	DNA	0	
FBti0061280	INE-1	INE-1	INE-1	TIR	TIR	DNA	0	
FBti0061281	INE-1	INE-1	INE-1	TIR	TIR	DNA	0	
FBti0061282	INE-1	INE-1	INE-1	TIR	TIR	DNA	0	
FBti0061283	INE-1	INE-1	INE-1	TIR	TIR	DNA	0	
FBti0061284	INE-1	INE-1	INE-1	TIR	TIR	DNA	0	
FBti0061285	INE-1	INE-1	INE-1	TIR	TIR	DNA	0	
FBti0061286	INE-1	INE-1	INE-1	TIR	TIR	DNA	0	
FBti0061287	INE-1	INE-1	INE-1	TIR	TIR	DNA	0	
FBti0061288	INE-1	INE-1	INE-1	TIR	TIR	DNA	0	
FBti0061289	INE-1	INE-1	INE-1	TIR	TIR	DNA	0	
FBti0061290	INE-1	INE-1	INE-1	TIR	TIR	DNA	0	
FBti0061291	INE-1	INE-1	INE-1	TIR	TIR	DNA	0	
FBti0061292	INE-1	INE-1	INE-1	TIR	TIR	DNA	0	
FBti0061293	INE-1	INE-1	INE-1	TIR	TIR	DNA	0	
FBti0061294	INE-1	INE-1	INE-1	TIR	TIR	DNA	0	
FBti0061295	INE-1	INE-1	INE-1	TIR	TIR	DNA	0	
FBti0061296	INE-1	INE-1	INE-1	TIR	TIR	DNA	0	
FBti0061297	McClintock	McClintock	McClintock	LTR	LTR	RNA	0	
FBti0061298	INE-1	INE-1	INE-1	TIR	TIR	DNA	0	
FBti0061299	FB	FB	FB	foldback	foldback	DNA	0	
FBti0061300	INE-1	INE-1	INE-1	TIR	TIR	DNA	0	
FBti0061302	INE-1	INE-1	INE-1	TIR	TIR	DNA	0	
FBti0061303	1360	1360	1360	TIR	TIR	DNA	0	
FBti0061304	INE-1	INE-1	INE-1	TIR	TIR	DNA	0	
FBti0061305	INE-1	INE-1	INE-1	TIR	TIR	DNA	0	
FBti0061306	INE-1	INE-1	INE-1	TIR	TIR	DNA	0	
FBti0061307	INE-1	INE-1	INE-1	TIR	TIR	DNA	0	
FBti0061309	INE-1	INE-1	INE-1	TIR	TIR	DNA	0	
FBti0061310	INE-1	INE-1	INE-1	TIR	TIR	DNA	0	
FBti0061311	roo	roo	roo	LTR	LTR	RNA	0	
FBti0061312	F	F-element	F-element	non-LTR	non-LTR	RNA	0	
FBti0061313	mdg1	mdg1	mdg	LTR	LTR	RNA	0	
FBti0061314	F	F-element	F-element	non-LTR	non-LTR	RNA	0	
FBti0061315	297	297	297	LTR	LTR	RNA	0	
FBti0061316	297	297	297	LTR	LTR	RNA	0	
FBti0061317	HB	HB	HB	TIR	TIR	DNA	0	
FBti0061318	invader1	invader1	invader	LTR	LTR	RNA	0	
FBti0061319	Tom1	Tom1	Tom1	LTR	LTR	RNA	0	
FBti0061320	1360	1360	1360	TIR	TIR	DNA	0	
FBti0061321	G5A	G5A	G	non-LTR	non-LTR	RNA	0	
FBti0061323	297	297	297	LTR	LTR	RNA	0	
FBti0061324	INE-1	INE-1	INE-1	TIR	TIR	DNA	0	
FBti0061325	Burdock	Burdock	Burdock	LTR	LTR	RNA	0	
FBti0061326	Burdock	Burdock	Burdock	LTR	LTR	RNA	0	
FBti0061327	Doc	Doc	Doc	non-LTR	non-LTR	RNA	0	
FBti0061328	Doc	Doc	Doc	non-LTR	non-LTR	RNA	0	
FBti0061329	1731	1731	1731	LTR	LTR	RNA	0	
FBti0061330	INE-1	INE-1	INE-1	TIR	TIR	DNA	0	
FBti0061331	INE-1	INE-1	INE-1	TIR	TIR	DNA	0	
FBti0061332	INE-1	INE-1	INE-1	TIR	TIR	DNA	0	
FBti0061333	INE-1	INE-1	INE-1	TIR	TIR	DNA	0	
FBti0061334	INE-1	INE-1	INE-1	TIR	TIR	DNA	0	
FBti0061335	INE-1	INE-1	INE-1	TIR	TIR	DNA	0	
FBti0061336	INE-1	INE-1	INE-1	TIR	TIR	DNA	0	
FBti0061337	Cr1a	Cr1a	Cr1a	non-LTR	non-LTR	RNA	0	
FBti0061338	INE-1	INE-1	INE-1	TIR	TIR	DNA	0	
FBti0061339	Cr1a	Cr1a	Cr1a	non-LTR	non-LTR	RNA	0	
FBti0061340	S	S-element	S-element	TIR	TIR	DNA	0	
FBti0061341	S	S-element	S-element	TIR	TIR	DNA	0	
FBti0061342	G4	G4	G	non-LTR	non-LTR	RNA	0	
FBti0061343	Cr1a	Cr1a	Cr1a	non-LTR	non-LTR	RNA	0	
FBti0061344	H	hobo	hobo	TIR	TIR	DNA	0	
FBti0061345	H	hobo	hobo	TIR	TIR	DNA	0	
FBti0061346	H	hobo	hobo	TIR	TIR	DNA	0	
FBti0061347	Rt1b	Rt1b	Rt1	non-LTR	non-LTR	RNA	0	
FBti0061348	Rt1b	Rt1b	Rt1	non-LTR	non-LTR	RNA	0	
FBti0061349	Rt1b	Rt1b	Rt1	non-LTR	non-LTR	RNA	0	
FBti0061350	INE-1	INE-1	INE-1	TIR	TIR	DNA	0	
FBti0061351	INE-1	INE-1	INE-1	TIR	TIR	DNA	0	
FBti0061352	INE-1	INE-1	INE-1	TIR	TIR	DNA	0	
FBti0061353	INE-1	INE-1	INE-1	TIR	TIR	DNA	0	
FBti0061354	INE-1	INE-1	INE-1	TIR	TIR	DNA	0	
FBti0061355	INE-1	INE-1	INE-1	TIR	TIR	DNA	0	
FBti0061356	INE-1	INE-1	INE-1	TIR	TIR	DNA	0	
FBti0061357	INE-1	INE-1	INE-1	TIR	TIR	DNA	0	
FBti0061358	flea	flea	flea	LTR	LTR	RNA	0	
FBti0061359	jockey2	jockey2	jockey	non-LTR	non-LTR	RNA	0	
FBti0061360	hopper2	hopper2	hopper	TIR	TIR	DNA	0	
FBti0061361	INE-1	INE-1	INE-1	TIR	TIR	DNA	0	
FBti0061362	INE-1	INE-1	INE-1	TIR	TIR	DNA	0	
FBti0061363	INE-1	INE-1	INE-1	TIR	TIR	DNA	0	
FBti0061364	INE-1	INE-1	INE-1	TIR	TIR	DNA	0	
FBti0061365	INE-1	INE-1	INE-1	TIR	TIR	DNA	0	
FBti0061366	INE-1	INE-1	INE-1	TIR	TIR	DNA	0	
FBti0061367	gypsy12	gypsy12	gypsy	LTR	LTR	RNA	0	
FBti0061368	INE-1	INE-1	INE-1	TIR	TIR	DNA	0	
FBti0061370	INE-1	INE-1	INE-1	TIR	TIR	DNA	0	
FBti0061372	R1	R1-element	R1-element	non-LTR	non-LTR	RNA	0	
FBti0061376	1360	1360	1360	TIR	TIR	DNA	0	
FBti0061378	INE-1	INE-1	INE-1	TIR	TIR	DNA	0	
FBti0061379	INE-1	INE-1	INE-1	TIR	TIR	DNA	0	
FBti0061380	INE-1	INE-1	INE-1	TIR	TIR	DNA	0	
FBti0061381	INE-1	INE-1	INE-1	TIR	TIR	DNA	0	
FBti0061382	INE-1	INE-1	INE-1	TIR	TIR	DNA	0	
FBti0061383	INE-1	INE-1	INE-1	TIR	TIR	DNA	0	
FBti0061384	INE-1	INE-1	INE-1	TIR	TIR	DNA	0	
FBti0061385	INE-1	INE-1	INE-1	TIR	TIR	DNA	0	
FBti0061386	INE-1	INE-1	INE-1	TIR	TIR	DNA	0	
FBti0061387	INE-1	INE-1	INE-1	TIR	TIR	DNA	0	
FBti0061388	INE-1	INE-1	INE-1	TIR	TIR	DNA	0	
FBti0061389	INE-1	INE-1	INE-1	TIR	TIR	DNA	0	
FBti0061390	INE-1	INE-1	INE-1	TIR	TIR	DNA	0	
FBti0061391	INE-1	INE-1	INE-1	TIR	TIR	DNA	0	
FBti0061393	INE-1	INE-1	INE-1	TIR	TIR	DNA	0	
FBti0061396	micropia	micropia	micropia	LTR	LTR	RNA	0	
FBti0061397	F	F-element	F-element	non-LTR	non-LTR	RNA	0	
FBti0061398	Doc	Doc	Doc	non-LTR	non-LTR	RNA	0	
FBti0061399	Doc	Doc	Doc	non-LTR	non-LTR	RNA	0	
FBti0061400	gypsy3	gypsy3	gypsy	LTR	LTR	RNA	0	
FBti0061401	INE-1	INE-1	INE-1	TIR	TIR	DNA	0	
FBti0061402	INE-1	INE-1	INE-1	TIR	TIR	DNA	0	
FBti0061403	INE-1	INE-1	INE-1	TIR	TIR	DNA	0	
FBti0061404	INE-1	INE-1	INE-1	TIR	TIR	DNA	0	
FBti0061405	R1	R1-element	R1-element	non-LTR	non-LTR	RNA	0	
FBti0061406	INE-1	INE-1	INE-1	TIR	TIR	DNA	0	
FBti0061407	INE-1	INE-1	INE-1	TIR	TIR	DNA	0	
FBti0061408	INE-1	INE-1	INE-1	TIR	TIR	DNA	0	
FBti0061409	INE-1	INE-1	INE-1	TIR	TIR	DNA	0	
FBti0061410	INE-1	INE-1	INE-1	TIR	TIR	DNA	0	
FBti0061411	INE-1	INE-1	INE-1	TIR	TIR	DNA	0	
FBti0061412	INE-1	INE-1	INE-1	TIR	TIR	DNA	0	
FBti0061413	INE-1	INE-1	INE-1	TIR	TIR	DNA	0	
FBti0061414	INE-1	INE-1	INE-1	TIR	TIR	DNA	0	
FBti0061415	INE-1	INE-1	INE-1	TIR	TIR	DNA	0	
FBti0061416	INE-1	INE-1	INE-1	TIR	TIR	DNA	0	
FBti0061417	BS	BS	BS	non-LTR	non-LTR	RNA	0	
FBti0061418	INE-1	INE-1	INE-1	TIR	TIR	DNA	0	
FBti0061419	INE-1	INE-1	INE-1	TIR	TIR	DNA	0	
FBti0061420	INE-1	INE-1	INE-1	TIR	TIR	DNA	0	
FBti0061421	INE-1	INE-1	INE-1	TIR	TIR	DNA	0	
FBti0061422	INE-1	INE-1	INE-1	TIR	TIR	DNA	0	
FBti0061423	INE-1	INE-1	INE-1	TIR	TIR	DNA	0	
FBti0061424	INE-1	INE-1	INE-1	TIR	TIR	DNA	0	
FBti0061425	INE-1	INE-1	INE-1	TIR	TIR	DNA	0	
FBti0061426	INE-1	INE-1	INE-1	TIR	TIR	DNA	0	
FBti0061427	INE-1	INE-1	INE-1	TIR	TIR	DNA	0	
FBti0061428	H	hobo	hobo	TIR	TIR	DNA	0	
FBti0061430	Doc3	Doc3-element	Doc	non-LTR	non-LTR	RNA	0	
FBti0061433	INE-1	INE-1	INE-1	TIR	TIR	DNA	0	
FBti0061435	G5	G5	G	non-LTR	non-LTR	RNA	0	
FBti0061436	Cr1a	Cr1a	Cr1a	non-LTR	non-LTR	RNA	0	
FBti0061437	Cr1a	Cr1a	Cr1a	non-LTR	non-LTR	RNA	0	
FBti0061438	BS3	BS3	BS	non-LTR	non-LTR	RNA	0	
FBti0061439	BS3	BS3	BS	non-LTR	non-LTR	RNA	0	
FBti0061440	INE-1	INE-1	INE-1	TIR	TIR	DNA	0	
FBti0061441	INE-1	INE-1	INE-1	TIR	TIR	DNA	0	
FBti0061442	INE-1	INE-1	INE-1	TIR	TIR	DNA	0	
FBti0061443	INE-1	INE-1	INE-1	TIR	TIR	DNA	0	
FBti0061444	INE-1	INE-1	INE-1	TIR	TIR	DNA	0	
FBti0061445	INE-1	INE-1	INE-1	TIR	TIR	DNA	0	
FBti0061446	INE-1	INE-1	INE-1	TIR	TIR	DNA	0	
FBti0061447	INE-1	INE-1	INE-1	TIR	TIR	DNA	0	
FBti0061448	INE-1	INE-1	INE-1	TIR	TIR	DNA	0	
FBti0061449	INE-1	INE-1	INE-1	TIR	TIR	DNA	0	
FBti0061450	INE-1	INE-1	INE-1	TIR	TIR	DNA	0	
FBti0061451	INE-1	INE-1	INE-1	TIR	TIR	DNA	0	
FBti0061452	INE-1	INE-1	INE-1	TIR	TIR	DNA	0	
FBti0061453	INE-1	INE-1	INE-1	TIR	TIR	DNA	0	
FBti0061454	INE-1	INE-1	INE-1	TIR	TIR	DNA	0	
FBti0061455	INE-1	INE-1	INE-1	TIR	TIR	DNA	0	
FBti0061456	INE-1	INE-1	INE-1	TIR	TIR	DNA	0	
FBti0061457	INE-1	INE-1	INE-1	TIR	TIR	DNA	0	
FBti0061458	INE-1	INE-1	INE-1	TIR	TIR	DNA	0	
FBti0061459	BS3	BS3	BS	non-LTR	non-LTR	RNA	0	
FBti0061460	Ivk	Ivk	Ivk	non-LTR	non-LTR	RNA	0	
FBti0061461	micropia	micropia	micropia	LTR	LTR	RNA	0	
FBti0061462	jockey2	jockey2	jockey	non-LTR	non-LTR	RNA	0	
FBti0061463	INE-1	INE-1	INE-1	TIR	TIR	DNA	0	
FBti0061464	INE-1	INE-1	INE-1	TIR	TIR	DNA	0	
FBti0061465	INE-1	INE-1	INE-1	TIR	TIR	DNA	0	
FBti0061466	INE-1	INE-1	INE-1	TIR	TIR	DNA	0	
FBti0061467	INE-1	INE-1	INE-1	TIR	TIR	DNA	0	
FBti0061468	INE-1	INE-1	INE-1	TIR	TIR	DNA	0	
FBti0061469	INE-1	INE-1	INE-1	TIR	TIR	DNA	0	
FBti0061470	INE-1	INE-1	INE-1	TIR	TIR	DNA	0	
FBti0061471	INE-1	INE-1	INE-1	TIR	TIR	DNA	0	
FBti0061472	INE-1	INE-1	INE-1	TIR	TIR	DNA	0	
FBti0061473	INE-1	INE-1	INE-1	TIR	TIR	DNA	0	
FBti0061474	INE-1	INE-1	INE-1	TIR	TIR	DNA	0	
FBti0061476	INE-1	INE-1	INE-1	TIR	TIR	DNA	0	
FBti0061477	INE-1	INE-1	INE-1	TIR	TIR	DNA	0	
FBti0061482	INE-1	INE-1	INE-1	TIR	TIR	DNA	0	
FBti0061483	INE-1	INE-1	INE-1	TIR	TIR	DNA	0	
FBti0061484	INE-1	INE-1	INE-1	TIR	TIR	DNA	0	
FBti0061485	Tc3	Tc3	Tc3	TIR	TIR	DNA	0	
FBti0061486	gypsy12	gypsy12	gypsy	LTR	LTR	RNA	0	
FBti0061489	INE-1	INE-1	INE-1	TIR	TIR	DNA	0	
FBti0061490	FB	FB	FB	foldback	foldback	DNA	0	
FBti0061491	INE-1	INE-1	INE-1	TIR	TIR	DNA	0	
FBti0061492	INE-1	INE-1	INE-1	TIR	TIR	DNA	0	
FBti0061493	INE-1	INE-1	INE-1	TIR	TIR	DNA	0	
FBti0061494	INE-1	INE-1	INE-1	TIR	TIR	DNA	0	
FBti0061496	INE-1	INE-1	INE-1	TIR	TIR	DNA	0	
FBti0061497	INE-1	INE-1	INE-1	TIR	TIR	DNA	0	
FBti0061498	INE-1	INE-1	INE-1	TIR	TIR	DNA	0	
FBti0061499	INE-1	INE-1	INE-1	TIR	TIR	DNA	0	
FBti0061500	INE-1	INE-1	INE-1	TIR	TIR	DNA	0	
FBti0061501	INE-1	INE-1	INE-1	TIR	TIR	DNA	0	
FBti0061504	INE-1	INE-1	INE-1	TIR	TIR	DNA	0	
FBti0061505	G5A	G5A	G	non-LTR	non-LTR	RNA	0	
FBti0061506	1360	1360	1360	TIR	TIR	DNA	0	
FBti0061507	INE-1	INE-1	INE-1	TIR	TIR	DNA	0	
FBti0061508	INE-1	INE-1	INE-1	TIR	TIR	DNA	0	
FBti0061509	INE-1	INE-1	INE-1	TIR	TIR	DNA	0	
FBti0061510	Dm88	Dm88	Dm88	LTR	LTR	RNA	0	
FBti0061511	1360	1360	1360	TIR	TIR	DNA	0	
FBti0061512	INE-1	INE-1	INE-1	TIR	TIR	DNA	0	
FBti0061513	INE-1	INE-1	INE-1	TIR	TIR	DNA	0	
FBti0061514	INE-1	INE-1	INE-1	TIR	TIR	DNA	0	
FBti0061515	INE-1	INE-1	INE-1	TIR	TIR	DNA	0	
FBti0061517	INE-1	INE-1	INE-1	TIR	TIR	DNA	0	
FBti0061518	INE-1	INE-1	INE-1	TIR	TIR	DNA	0	
FBti0061519	INE-1	INE-1	INE-1	TIR	TIR	DNA	0	
FBti0061520	INE-1	INE-1	INE-1	TIR	TIR	DNA	0	
FBti0061521	INE-1	INE-1	INE-1	TIR	TIR	DNA	0	
FBti0061522	INE-1	INE-1	INE-1	TIR	TIR	DNA	0	
FBti0061523	INE-1	INE-1	INE-1	TIR	TIR	DNA	0	
FBti0061526	INE-1	INE-1	INE-1	TIR	TIR	DNA	0	
FBti0061527	FB	FB	FB	foldback	foldback	DNA	0	
FBti0061529	BS	BS	BS	non-LTR	non-LTR	RNA	0	
FBti0061530	INE-1	INE-1	INE-1	TIR	TIR	DNA	0	
FBti0061531	INE-1	INE-1	INE-1	TIR	TIR	DNA	0	
FBti0061533	Ivk	Ivk	Ivk	non-LTR	non-LTR	RNA	0	
FBti0061537	INE-1	INE-1	INE-1	TIR	TIR	DNA	0	
FBti0061539	INE-1	INE-1	INE-1	TIR	TIR	DNA	0	
FBti0061540	INE-1	INE-1	INE-1	TIR	TIR	DNA	0	
FBti0061541	INE-1	INE-1	INE-1	TIR	TIR	DNA	0	
FBti0061542	INE-1	INE-1	INE-1	TIR	TIR	DNA	0	
FBti0061543	INE-1	INE-1	INE-1	TIR	TIR	DNA	0	
FBti0061544	INE-1	INE-1	INE-1	TIR	TIR	DNA	0	
FBti0061546	297	297	297	LTR	LTR	RNA	0	
FBti0061547	Dm88	Dm88	Dm88	LTR	LTR	RNA	0	
FBti0061548	INE-1	INE-1	INE-1	TIR	TIR	DNA	0	
FBti0061549	S	S-element	S-element	TIR	TIR	DNA	0	
FBti0061550	INE-1	INE-1	INE-1	TIR	TIR	DNA	0	
FBti0061551	S	S-element	S-element	TIR	TIR	DNA	0	
FBti0061552	INE-1	INE-1	INE-1	TIR	TIR	DNA	0	
FBti0061553	INE-1	INE-1	INE-1	TIR	TIR	DNA	0	
FBti0061554	INE-1	INE-1	INE-1	TIR	TIR	DNA	0	
FBti0061555	INE-1	INE-1	INE-1	TIR	TIR	DNA	0	
FBti0061556	INE-1	INE-1	INE-1	TIR	TIR	DNA	0	
FBti0061558	INE-1	INE-1	INE-1	TIR	TIR	DNA	0	
FBti0061559	INE-1	INE-1	INE-1	TIR	TIR	DNA	0	
FBti0061560	INE-1	INE-1	INE-1	TIR	TIR	DNA	0	
FBti0061561	INE-1	INE-1	INE-1	TIR	TIR	DNA	0	
FBti0061563	INE-1	INE-1	INE-1	TIR	TIR	DNA	0	
FBti0061564	INE-1	INE-1	INE-1	TIR	TIR	DNA	0	
FBti0061565	H	hobo	hobo	TIR	TIR	DNA	0	
FBti0061568	1360	1360	1360	TIR	TIR	DNA	0	
FBti0061569	1360	1360	1360	TIR	TIR	DNA	0	
FBti0061571	1360	1360	1360	TIR	TIR	DNA	0	
FBti0061574	INE-1	INE-1	INE-1	TIR	TIR	DNA	0	
FBti0061577	gypsy	gypsy	gypsy	LTR	LTR	RNA	0	
FBti0061578	baggins	baggins	baggins	non-LTR	non-LTR	RNA	0	
FBti0061579	INE-1	INE-1	INE-1	TIR	TIR	DNA	0	
FBti0061580	INE-1	INE-1	INE-1	TIR	TIR	DNA	0	
FBti0061582	X	X-element	X-element	non-LTR	non-LTR	RNA	0	
FBti0061583	INE-1	INE-1	INE-1	TIR	TIR	DNA	0	
FBti0061584	INE-1	INE-1	INE-1	TIR	TIR	DNA	0	
FBti0061585	INE-1	INE-1	INE-1	TIR	TIR	DNA	0	
FBti0061588	INE-1	INE-1	INE-1	TIR	TIR	DNA	0	
FBti0061589	INE-1	INE-1	INE-1	TIR	TIR	DNA	0	
FBti0061590	INE-1	INE-1	INE-1	TIR	TIR	DNA	0	
FBti0061591	INE-1	INE-1	INE-1	TIR	TIR	DNA	0	
FBti0061592	INE-1	INE-1	INE-1	TIR	TIR	DNA	0	
FBti0061593	INE-1	INE-1	INE-1	TIR	TIR	DNA	0	
FBti0061594	INE-1	INE-1	INE-1	TIR	TIR	DNA	0	
FBti0061596	FB	FB	FB	foldback	foldback	DNA	0	
FBti0061599	INE-1	INE-1	INE-1	TIR	TIR	DNA	0	
FBti0061600	INE-1	INE-1	INE-1	TIR	TIR	DNA	0	
FBti0061601	INE-1	INE-1	INE-1	TIR	TIR	DNA	0	
FBti0061602	INE-1	INE-1	INE-1	TIR	TIR	DNA	0	
FBti0061603	INE-1	INE-1	INE-1	TIR	TIR	DNA	0	
FBti0061604	INE-1	INE-1	INE-1	TIR	TIR	DNA	0	
FBti0061605	INE-1	INE-1	INE-1	TIR	TIR	DNA	0	
FBti0061606	INE-1	INE-1	INE-1	TIR	TIR	DNA	0	
FBti0061608	INE-1	INE-1	INE-1	TIR	TIR	DNA	0	
FBti0061612	jockey2	jockey2	jockey	non-LTR	non-LTR	RNA	0	
FBti0061613	G5A	G5A	G	non-LTR	non-LTR	RNA	0	
FBti0061617	INE-1	INE-1	INE-1	TIR	TIR	DNA	0	
FBti0061618	412	412	412	LTR	LTR	RNA	0	
FBti0061619	INE-1	INE-1	INE-1	TIR	TIR	DNA	0	
FBti0061621	INE-1	INE-1	INE-1	TIR	TIR	DNA	0	
FBti0061622	INE-1	INE-1	INE-1	TIR	TIR	DNA	0	
FBti0061623	INE-1	INE-1	INE-1	TIR	TIR	DNA	0	
FBti0061629	INE-1	INE-1	INE-1	TIR	TIR	DNA	0	
FBti0061630	F	F-element	F-element	non-LTR	non-LTR	RNA	0	
FBti0061631	F	F-element	F-element	non-LTR	non-LTR	RNA	0	
FBti0061632	F	F-element	F-element	non-LTR	non-LTR	RNA	0	
FBti0061636	297	297	297	LTR	LTR	RNA	0	
FBti0061637	Burdock	Burdock	Burdock	LTR	LTR	RNA	0	
FBti0061639	Doc	Doc	Doc	non-LTR	non-LTR	RNA	0	
FBti0061640	INE-1	INE-1	INE-1	TIR	TIR	DNA	0	
FBti0061641	INE-1	INE-1	INE-1	TIR	TIR	DNA	0	
FBti0061642	INE-1	INE-1	INE-1	TIR	TIR	DNA	0	
FBti0061644	INE-1	INE-1	INE-1	TIR	TIR	DNA	0	
FBti0061646	INE-1	INE-1	INE-1	TIR	TIR	DNA	0	
FBti0061648	Tirant	Tirant	Tirant	LTR	LTR	RNA	0	
FBti0061649	hopper	hopper	hopper	TIR	TIR	DNA	0	
FBti0061650	INE-1	INE-1	INE-1	TIR	TIR	DNA	0	
FBti0061651	G4	G4	G	non-LTR	non-LTR	RNA	0	
FBti0061652	INE-1	INE-1	INE-1	TIR	TIR	DNA	0	
FBti0061656	Rt1b	Rt1b	Rt1	non-LTR	non-LTR	RNA	0	
FBti0061657	Rt1b	Rt1b	Rt1	non-LTR	non-LTR	RNA	0	
FBti0061658	Rt1b	Rt1b	Rt1	non-LTR	non-LTR	RNA	0	
FBti0061659	INE-1	INE-1	INE-1	TIR	TIR	DNA	0	
FBti0061660	Rt1b	Rt1b	Rt1	non-LTR	non-LTR	RNA	0	
FBti0061662	Quasimodo	Quasimodo	Quasimodo	LTR	LTR	RNA	0	
FBti0061663	Quasimodo	Quasimodo	Quasimodo	LTR	LTR	RNA	0	
FBti0061664	Transpac	Transpac	Transpac	LTR	LTR	RNA	0	
FBti0061665	1360	1360	1360	TIR	TIR	DNA	0	
FBti0061666	INE-1	INE-1	INE-1	TIR	TIR	DNA	0	
FBti0061667	INE-1	INE-1	INE-1	TIR	TIR	DNA	0	
FBti0061668	INE-1	INE-1	INE-1	TIR	TIR	DNA	0	
FBti0061669	INE-1	INE-1	INE-1	TIR	TIR	DNA	0	
FBti0061670	INE-1	INE-1	INE-1	TIR	TIR	DNA	0	
FBti0061671	INE-1	INE-1	INE-1	TIR	TIR	DNA	0	
FBti0061672	INE-1	INE-1	INE-1	TIR	TIR	DNA	0	
FBti0061673	INE-1	INE-1	INE-1	TIR	TIR	DNA	0	
FBti0061674	INE-1	INE-1	INE-1	TIR	TIR	DNA	0	
FBti0061675	INE-1	INE-1	INE-1	TIR	TIR	DNA	0	
FBti0061676	INE-1	INE-1	INE-1	TIR	TIR	DNA	0	
FBti0061677	INE-1	INE-1	INE-1	TIR	TIR	DNA	0	
FBti0061678	INE-1	INE-1	INE-1	TIR	TIR	DNA	0	
FBti0061679	INE-1	INE-1	INE-1	TIR	TIR	DNA	0	
FBti0061680	INE-1	INE-1	INE-1	TIR	TIR	DNA	0	
FBti0061681	1360	1360	1360	TIR	TIR	DNA	0	
FBti0061682	INE-1	INE-1	INE-1	TIR	TIR	DNA	0	
FBti0061683	1360	1360	1360	TIR	TIR	DNA	0	
FBti0061684	1360	1360	1360	TIR	TIR	DNA	0	
FBti0061685	INE-1	INE-1	INE-1	TIR	TIR	DNA	0	
FBti0061686	INE-1	INE-1	INE-1	TIR	TIR	DNA	0	
FBti0061687	1360	1360	1360	TIR	TIR	DNA	0	
FBti0061689	INE-1	INE-1	INE-1	TIR	TIR	DNA	0	
FBti0061690	1360	1360	1360	TIR	TIR	DNA	0	
FBti0061691	1360	1360	1360	TIR	TIR	DNA	0	
FBti0061692	FB	FB	FB	foldback	foldback	DNA	0	
FBti0061694	Doc4	Doc4-element	Doc	non-LTR	non-LTR	RNA	0	
FBti0061696	INE-1	INE-1	INE-1	TIR	TIR	DNA	0	
FBti0061697	INE-1	INE-1	INE-1	TIR	TIR	DNA	0	
FBti0061698	INE-1	INE-1	INE-1	TIR	TIR	DNA	0	
FBti0061699	BS	BS	BS	non-LTR	non-LTR	RNA	0	
FBti0061701	INE-1	INE-1	INE-1	TIR	TIR	DNA	0	
FBti0061702	INE-1	INE-1	INE-1	TIR	TIR	DNA	0	
FBti0061703	INE-1	INE-1	INE-1	TIR	TIR	DNA	0	
FBti0061704	INE-1	INE-1	INE-1	TIR	TIR	DNA	0	
FBti0061705	1360	1360	1360	TIR	TIR	DNA	0	
FBti0061706	INE-1	INE-1	INE-1	TIR	TIR	DNA	0	
FBti0061707	INE-1	INE-1	INE-1	TIR	TIR	DNA	0	
FBti0061708	INE-1	INE-1	INE-1	TIR	TIR	DNA	0	
FBti0061709	INE-1	INE-1	INE-1	TIR	TIR	DNA	0	
FBti0061710	INE-1	INE-1	INE-1	TIR	TIR	DNA	0	
FBti0061711	INE-1	INE-1	INE-1	TIR	TIR	DNA	0	
FBti0061712	1360	1360	1360	TIR	TIR	DNA	0	
FBti0061713	INE-1	INE-1	INE-1	TIR	TIR	DNA	0	
FBti0061714	1360	1360	1360	TIR	TIR	DNA	0	
FBti0061715	Cr1a	Cr1a	Cr1a	non-LTR	non-LTR	RNA	0	
FBti0061716	1360	1360	1360	TIR	TIR	DNA	0	
FBti0061717	Cr1a	Cr1a	Cr1a	non-LTR	non-LTR	RNA	0	
FBti0061718	G5	G5	G	non-LTR	non-LTR	RNA	0	
FBti0061719	H	hobo	hobo	TIR	TIR	DNA	0	
FBti0061720	G5A	G5A	G	non-LTR	non-LTR	RNA	0	
FBti0061721	BS3	BS3	BS	non-LTR	non-LTR	RNA	0	
FBti0061722	INE-1	INE-1	INE-1	TIR	TIR	DNA	0	
FBti0061723	INE-1	INE-1	INE-1	TIR	TIR	DNA	0	
FBti0061724	INE-1	INE-1	INE-1	TIR	TIR	DNA	0	
FBti0061725	INE-1	INE-1	INE-1	TIR	TIR	DNA	0	
FBti0061726	1360	1360	1360	TIR	TIR	DNA	0	
FBti0061727	INE-1	INE-1	INE-1	TIR	TIR	DNA	0	
FBti0061728	1360	1360	1360	TIR	TIR	DNA	0	
FBti0061729	INE-1	INE-1	INE-1	TIR	TIR	DNA	0	
FBti0061730	INE-1	INE-1	INE-1	TIR	TIR	DNA	0	
FBti0061731	FB	FB	FB	foldback	foldback	DNA	0	
FBti0061732	INE-1	INE-1	INE-1	TIR	TIR	DNA	0	
FBti0061734	FB	FB	FB	foldback	foldback	DNA	0	
FBti0061735	INE-1	INE-1	INE-1	TIR	TIR	DNA	0	
FBti0061736	1360	1360	1360	TIR	TIR	DNA	0	
FBti0061737	INE-1	INE-1	INE-1	TIR	TIR	DNA	0	
FBti0061738	1360	1360	1360	TIR	TIR	DNA	0	
FBti0061740	1360	1360	1360	TIR	TIR	DNA	0	
FBti0061741	Idefix	Idefix	Idefix	LTR	LTR	RNA	0	
FBti0061742	rooA	rooA	rooA	LTR	LTR	RNA	0	
FBti0061743	1360	1360	1360	TIR	TIR	DNA	0	
FBti0061745	1360	1360	1360	TIR	TIR	DNA	0	
FBti0061746	INE-1	INE-1	INE-1	TIR	TIR	DNA	0	
FBti0061747	1360	1360	1360	TIR	TIR	DNA	0	
FBti0061749	1360	1360	1360	TIR	TIR	DNA	0	
FBti0061750	1360	1360	1360	TIR	TIR	DNA	0	
FBti0061751	1360	1360	1360	TIR	TIR	DNA	0	
FBti0061752	G5	G5	G	non-LTR	non-LTR	RNA	0	
FBti0061753	invader3	invader3	invader	LTR	LTR	RNA	0	
FBti0061754	Helena	Helena	Helena	non-LTR	non-LTR	RNA	0	
FBti0061756	INE-1	INE-1	INE-1	TIR	TIR	DNA	0	
FBti0061757	gypsy	gypsy	gypsy	LTR	LTR	RNA	0	
FBti0061758	INE-1	INE-1	INE-1	TIR	TIR	DNA	0	
FBti0061759	Cr1a	Cr1a	Cr1a	non-LTR	non-LTR	RNA	0	
FBti0061760	INE-1	INE-1	INE-1	TIR	TIR	DNA	0	
FBti0061761	Cr1a	Cr1a	Cr1a	non-LTR	non-LTR	RNA	0	
FBti0061762	invader1	invader1	invader	LTR	LTR	RNA	0	
FBti0061763	INE-1	INE-1	INE-1	TIR	TIR	DNA	0	
FBti0061764	Cr1a	Cr1a	Cr1a	non-LTR	non-LTR	RNA	0	
FBti0061765	Cr1a	Cr1a	Cr1a	non-LTR	non-LTR	RNA	0	
FBti0061766	gypsy12	gypsy12	gypsy	LTR	LTR	RNA	0	
FBti0061767	INE-1	INE-1	INE-1	TIR	TIR	DNA	0	
FBti0061768	Cr1a	Cr1a	Cr1a	non-LTR	non-LTR	RNA	0	
FBti0061769	gypsy12	gypsy12	gypsy	LTR	LTR	RNA	0	
FBti0061771	Cr1a	Cr1a	Cr1a	non-LTR	non-LTR	RNA	0	
FBti0061772	gypsy12	gypsy12	gypsy	LTR	LTR	RNA	0	
FBti0061773	Cr1a	Cr1a	Cr1a	non-LTR	non-LTR	RNA	0	
FBti0061774	gypsy12	gypsy12	gypsy	LTR	LTR	RNA	0	
FBti0061775	Cr1a	Cr1a	Cr1a	non-LTR	non-LTR	RNA	0	
FBti0061776	Cr1a	Cr1a	Cr1a	non-LTR	non-LTR	RNA	0	
FBti0061777	HB	HB	HB	TIR	TIR	DNA	0	
FBti0061778	mariner2	mariner2	mariner	TIR	TIR	DNA	0	
FBti0061779	mariner2	mariner2	mariner	TIR	TIR	DNA	0	
FBti0061781	gypsy12	gypsy12	gypsy	LTR	LTR	RNA	0	
FBti0061782	INE-1	INE-1	INE-1	TIR	TIR	DNA	0	
FBti0061783	Quasimodo	Quasimodo	Quasimodo	LTR	LTR	RNA	0	
FBti0061784	G5A	G5A	G	non-LTR	non-LTR	RNA	0	
FBti0061785	INE-1	INE-1	INE-1	TIR	TIR	DNA	0	
FBti0061787	INE-1	INE-1	INE-1	TIR	TIR	DNA	0	
FBti0061788	G	G-element	G	non-LTR	non-LTR	RNA	0	
FBti0061790	flea	flea	flea	LTR	LTR	RNA	0	
FBti0061791	diver2	diver2	diver	LTR	LTR	RNA	0	
FBti0061793	flea	flea	flea	LTR	LTR	RNA	0	
FBti0061794	Tc3	Tc3	Tc3	TIR	TIR	DNA	0	
FBti0061795	Cr1a	Cr1a	Cr1a	non-LTR	non-LTR	RNA	0	
FBti0061796	gtwin	gtwin	gtwin	LTR	LTR	RNA	0	
FBti0061797	Tc1-2	Tc1-2	Tc1	TIR	TIR	DNA	0	
FBti0061798	INE-1	INE-1	INE-1	TIR	TIR	DNA	0	
FBti0061799	invader3	invader3	invader	LTR	LTR	RNA	0	
FBti0061800	INE-1	INE-1	INE-1	TIR	TIR	DNA	0	
FBti0061801	transib2	transib2	transib	TIR	TIR	DNA	0	
FBti0061802	Rt1c	Rt1c	Rt1	non-LTR	non-LTR	RNA	0	
FBti0061803	gypsy6	gypsy6	gypsy	LTR	LTR	RNA	0	
FBti0061804	Stalker4	Stalker4	Stalker	LTR	LTR	RNA	0	
FBti0061805	Stalker4	Stalker4	Stalker	LTR	LTR	RNA	0	
FBti0061806	HB	HB	HB	TIR	TIR	DNA	0	
FBti0061807	gypsy8	gypsy8	gypsy	LTR	LTR	RNA	0	
FBti0061808	gypsy8	gypsy8	gypsy	LTR	LTR	RNA	0	
FBti0061810	1731	1731	1731	LTR	LTR	RNA	0	
FBti0061811	X	X-element	X-element	non-LTR	non-LTR	RNA	0	
FBti0061812	INE-1	INE-1	INE-1	TIR	TIR	DNA	0	
FBti0061813	INE-1	INE-1	INE-1	TIR	TIR	DNA	0	
FBti0061814	INE-1	INE-1	INE-1	TIR	TIR	DNA	0	
FBti0061815	INE-1	INE-1	INE-1	TIR	TIR	DNA	0	
FBti0061816	INE-1	INE-1	INE-1	TIR	TIR	DNA	0	
FBti0061817	INE-1	INE-1	INE-1	TIR	TIR	DNA	0	
FBti0061819	INE-1	INE-1	INE-1	TIR	TIR	DNA	0	
FBti0061820	baggins	baggins	baggins	non-LTR	non-LTR	RNA	0	
FBti0061821	Tc3	Tc3	Tc3	TIR	TIR	DNA	0	
FBti0061822	INE-1	INE-1	INE-1	TIR	TIR	DNA	0	
FBti0061823	Idefix	Idefix	Idefix	LTR	LTR	RNA	0	
FBti0061825	Tc3	Tc3	Tc3	TIR	TIR	DNA	0	
FBti0061826	INE-1	INE-1	INE-1	TIR	TIR	DNA	0	
FBti0061827	Dm88	Dm88	Dm88	LTR	LTR	RNA	0	
FBti0061828	Doc2	Doc2-element	Doc	non-LTR	non-LTR	RNA	0	
FBti0061829	Tc3	Tc3	Tc3	TIR	TIR	DNA	0	
FBti0061830	INE-1	INE-1	INE-1	TIR	TIR	DNA	0	
FBti0061831	gypsy12	gypsy12	gypsy	LTR	LTR	RNA	0	
FBti0061832	INE-1	INE-1	INE-1	TIR	TIR	DNA	0	
FBti0061833	gypsy12	gypsy12	gypsy	LTR	LTR	RNA	0	
FBti0061834	rooA	rooA	rooA	LTR	LTR	RNA	0	
FBti0061835	G6	G6	G	non-LTR	non-LTR	RNA	0	
FBti0061836	gypsy12	gypsy12	gypsy	LTR	LTR	RNA	0	
FBti0061837	ninja-Dsim-like	ninja-Dsim-like	ninja	ninja	ninja	ninja	1	
FBti0061839	gypsy12	gypsy12	gypsy	LTR	LTR	RNA	0	
FBti0061842	Fw2	Fw2	Fw	non-LTR	non-LTR	RNA	0	
FBti0061843	diver2	diver2	diver	LTR	LTR	RNA	0	
FBti0061844	Fw2	Fw2	Fw	non-LTR	non-LTR	RNA	0	
FBti0061845	R1-2	R1-2	R1-2	LTR	LTR	RNA	0	
FBti0061846	INE-1	INE-1	INE-1	TIR	TIR	DNA	0	
FBti0061847	INE-1	INE-1	INE-1	TIR	TIR	DNA	0	
FBti0061848	INE-1	INE-1	INE-1	TIR	TIR	DNA	0	
FBti0061849	INE-1	INE-1	INE-1	TIR	TIR	DNA	0	
FBti0061850	INE-1	INE-1	INE-1	TIR	TIR	DNA	0	
FBti0061852	INE-1	INE-1	INE-1	TIR	TIR	DNA	0	
FBti0061853	INE-1	INE-1	INE-1	TIR	TIR	DNA	0	
FBti0061856	INE-1	INE-1	INE-1	TIR	TIR	DNA	0	
FBti0061857	roo	roo	roo	LTR	LTR	RNA	0	
FBti0061858	INE-1	INE-1	INE-1	TIR	TIR	DNA	0	
FBti0061859	gypsy	gypsy	gypsy	LTR	LTR	RNA	0	
FBti0061860	INE-1	INE-1	INE-1	TIR	TIR	DNA	0	
FBti0061861	F	F-element	F-element	non-LTR	non-LTR	RNA	0	
FBti0061862	diver2	diver2	diver	LTR	LTR	RNA	0	
FBti0061863	INE-1	INE-1	INE-1	TIR	TIR	DNA	0	
FBti0061864	INE-1	INE-1	INE-1	TIR	TIR	DNA	0	
FBti0061865	INE-1	INE-1	INE-1	TIR	TIR	DNA	0	
FBti0061866	297	297	297	LTR	LTR	RNA	0	
FBti0061867	INE-1	INE-1	INE-1	TIR	TIR	DNA	0	
FBti0061868	297	297	297	LTR	LTR	RNA	0	
FBti0061869	INE-1	INE-1	INE-1	TIR	TIR	DNA	0	
FBti0061871	mdg1	mdg1	mdg	LTR	LTR	RNA	0	
FBti0061872	diver2	diver2	diver	LTR	LTR	RNA	0	
FBti0061873	INE-1	INE-1	INE-1	TIR	TIR	DNA	0	
FBti0061874	diver2	diver2	diver	LTR	LTR	RNA	0	
FBti0061875	diver2	diver2	diver	LTR	LTR	RNA	0	
FBti0061876	transib4	transib4	transib	TIR	TIR	DNA	0	
FBti0061877	INE-1	INE-1	INE-1	TIR	TIR	DNA	0	
FBti0061878	INE-1	INE-1	INE-1	TIR	TIR	DNA	0	
FBti0061879	INE-1	INE-1	INE-1	TIR	TIR	DNA	0	
FBti0061880	INE-1	INE-1	INE-1	TIR	TIR	DNA	0	
FBti0061881	INE-1	INE-1	INE-1	TIR	TIR	DNA	0	
FBti0061882	INE-1	INE-1	INE-1	TIR	TIR	DNA	0	
FBti0061883	INE-1	INE-1	INE-1	TIR	TIR	DNA	0	
FBti0061884	INE-1	INE-1	INE-1	TIR	TIR	DNA	0	
FBti0061885	INE-1	INE-1	INE-1	TIR	TIR	DNA	0	
FBti0061886	INE-1	INE-1	INE-1	TIR	TIR	DNA	0	
FBti0061887	INE-1	INE-1	INE-1	TIR	TIR	DNA	0	
FBti0061888	mdg1	mdg1	mdg	LTR	LTR	RNA	0	
FBti0061889	INE-1	INE-1	INE-1	TIR	TIR	DNA	0	
FBti0061890	INE-1	INE-1	INE-1	TIR	TIR	DNA	0	
FBti0061891	springer	springer	springer	LTR	LTR	RNA	0	
FBti0061892	INE-1	INE-1	INE-1	TIR	TIR	DNA	0	
FBti0061893	springer	springer	springer	LTR	LTR	RNA	0	
FBti0061894	jockey2	jockey2	jockey	non-LTR	non-LTR	RNA	0	
FBti0061895	transib4	transib4	transib	TIR	TIR	DNA	0	
FBti0061896	INE-1	INE-1	INE-1	TIR	TIR	DNA	0	
FBti0061898	Doc3	Doc3-element	Doc	non-LTR	non-LTR	RNA	0	
FBti0061899	INE-1	INE-1	INE-1	TIR	TIR	DNA	0	
FBti0061900	Doc3	Doc3-element	Doc	non-LTR	non-LTR	RNA	0	
FBti0061903	Doc3	Doc3-element	Doc	non-LTR	non-LTR	RNA	0	
FBti0061904	INE-1	INE-1	INE-1	TIR	TIR	DNA	0	
FBti0061905	BS	BS	BS	non-LTR	non-LTR	RNA	0	
FBti0061906	Doc3	Doc3-element	Doc	non-LTR	non-LTR	RNA	0	
FBti0061907	INE-1	INE-1	INE-1	TIR	TIR	DNA	0	
FBti0061908	INE-1	INE-1	INE-1	TIR	TIR	DNA	0	
FBti0061909	transib3	transib3	transib	TIR	TIR	DNA	0	
FBti0061910	transib3	transib3	transib	TIR	TIR	DNA	0	
FBti0061911	INE-1	INE-1	INE-1	TIR	TIR	DNA	0	
FBti0061912	INE-1	INE-1	INE-1	TIR	TIR	DNA	0	
FBti0061913	INE-1	INE-1	INE-1	TIR	TIR	DNA	0	
FBti0061914	INE-1	INE-1	INE-1	TIR	TIR	DNA	0	
FBti0061915	INE-1	INE-1	INE-1	TIR	TIR	DNA	0	
FBti0061916	INE-1	INE-1	INE-1	TIR	TIR	DNA	0	
FBti0061917	INE-1	INE-1	INE-1	TIR	TIR	DNA	0	
FBti0061918	INE-1	INE-1	INE-1	TIR	TIR	DNA	0	
FBti0061919	INE-1	INE-1	INE-1	TIR	TIR	DNA	0	
FBti0061920	INE-1	INE-1	INE-1	TIR	TIR	DNA	0	
FBti0061922	H	hobo	hobo	TIR	TIR	DNA	0	
FBti0061923	INE-1	INE-1	INE-1	TIR	TIR	DNA	0	
FBti0061924	INE-1	INE-1	INE-1	TIR	TIR	DNA	0	
FBti0061925	INE-1	INE-1	INE-1	TIR	TIR	DNA	0	
FBti0061926	gypsy6	gypsy6	gypsy	LTR	LTR	RNA	0	
FBti0061927	INE-1	INE-1	INE-1	TIR	TIR	DNA	0	
FBti0061928	gypsy8	gypsy8	gypsy	LTR	LTR	RNA	0	
FBti0061930	Quasimodo	Quasimodo	Quasimodo	LTR	LTR	RNA	0	
FBti0061931	gypsy8	gypsy8	gypsy	LTR	LTR	RNA	0	
FBti0061932	gypsy8	gypsy8	gypsy	LTR	LTR	RNA	0	
FBti0061933	Quasimodo	Quasimodo	Quasimodo	LTR	LTR	RNA	0	
FBti0061935	gypsy8	gypsy8	gypsy	LTR	LTR	RNA	0	
FBti0061939	Rt1a	Rt1a	Rt1	non-LTR	non-LTR	RNA	0	
FBti0061940	INE-1	INE-1	INE-1	TIR	TIR	DNA	0	
FBti0061941	INE-1	INE-1	INE-1	TIR	TIR	DNA	0	
FBti0061942	INE-1	INE-1	INE-1	TIR	TIR	DNA	0	
FBti0061943	INE-1	INE-1	INE-1	TIR	TIR	DNA	0	
FBti0061944	INE-1	INE-1	INE-1	TIR	TIR	DNA	0	
FBti0061945	INE-1	INE-1	INE-1	TIR	TIR	DNA	0	
FBti0061946	INE-1	INE-1	INE-1	TIR	TIR	DNA	0	
FBti0061947	INE-1	INE-1	INE-1	TIR	TIR	DNA	0	
FBti0061949	INE-1	INE-1	INE-1	TIR	TIR	DNA	0	
FBti0061950	INE-1	INE-1	INE-1	TIR	TIR	DNA	0	
FBti0061952	INE-1	INE-1	INE-1	TIR	TIR	DNA	0	
FBti0061953	INE-1	INE-1	INE-1	TIR	TIR	DNA	0	
FBti0061954	INE-1	INE-1	INE-1	TIR	TIR	DNA	0	
FBti0061955	INE-1	INE-1	INE-1	TIR	TIR	DNA	0	
FBti0061956	INE-1	INE-1	INE-1	TIR	TIR	DNA	0	
FBti0061957	INE-1	INE-1	INE-1	TIR	TIR	DNA	0	
FBti0061958	1360	1360	1360	TIR	TIR	DNA	0	
FBti0061959	INE-1	INE-1	INE-1	TIR	TIR	DNA	0	
FBti0061960	1360	1360	1360	TIR	TIR	DNA	0	
FBti0061961	INE-1	INE-1	INE-1	TIR	TIR	DNA	0	
FBti0061962	TART-A	TART-A	TART	TART	TART	TART	1	
FBti0061963	S	S-element	S-element	TIR	TIR	DNA	0	
FBti0061964	S	S-element	S-element	TIR	TIR	DNA	0	
FBti0061966	Tc1-2	Tc1-2	Tc1	TIR	TIR	DNA	0	
FBti0061967	INE-1	INE-1	INE-1	TIR	TIR	DNA	0	
FBti0061968	Rt1c	Rt1c	Rt1	non-LTR	non-LTR	RNA	0	
FBti0061969	INE-1	INE-1	INE-1	TIR	TIR	DNA	0	
FBti0061970	HB	HB	HB	TIR	TIR	DNA	0	
FBti0061971	INE-1	INE-1	INE-1	TIR	TIR	DNA	0	
FBti0061972	INE-1	INE-1	INE-1	TIR	TIR	DNA	0	
FBti0061973	INE-1	INE-1	INE-1	TIR	TIR	DNA	0	
FBti0061974	INE-1	INE-1	INE-1	TIR	TIR	DNA	0	
FBti0061976	Doc4	Doc4-element	Doc	non-LTR	non-LTR	RNA	0	
FBti0061977	INE-1	INE-1	INE-1	TIR	TIR	DNA	0	
FBti0061978	INE-1	INE-1	INE-1	TIR	TIR	DNA	0	
FBti0061979	Cr1a	Cr1a	Cr1a	non-LTR	non-LTR	RNA	0	
FBti0061980	INE-1	INE-1	INE-1	TIR	TIR	DNA	0	
FBti0061981	INE-1	INE-1	INE-1	TIR	TIR	DNA	0	
FBti0061986	INE-1	INE-1	INE-1	TIR	TIR	DNA	0	
FBti0061988	Cr1a	Cr1a	Cr1a	non-LTR	non-LTR	RNA	0	
FBti0061990	Cr1a	Cr1a	Cr1a	non-LTR	non-LTR	RNA	0	
FBti0061993	hopper2	hopper2	hopper	TIR	TIR	DNA	0	
FBti0061994	Stalker4	Stalker4	Stalker	LTR	LTR	RNA	0	
FBti0061996	INE-1	INE-1	INE-1	TIR	TIR	DNA	0	
FBti0061997	INE-1	INE-1	INE-1	TIR	TIR	DNA	0	
FBti0061998	INE-1	INE-1	INE-1	TIR	TIR	DNA	0	
FBti0061999	INE-1	INE-1	INE-1	TIR	TIR	DNA	0	
FBti0062000	INE-1	INE-1	INE-1	TIR	TIR	DNA	0	
FBti0062001	INE-1	INE-1	INE-1	TIR	TIR	DNA	0	
FBti0062002	HB	HB	HB	TIR	TIR	DNA	0	
FBti0062003	INE-1	INE-1	INE-1	TIR	TIR	DNA	0	
FBti0062004	INE-1	INE-1	INE-1	TIR	TIR	DNA	0	
FBti0062005	HB	HB	HB	TIR	TIR	DNA	0	
FBti0062006	INE-1	INE-1	INE-1	TIR	TIR	DNA	0	
FBti0062007	INE-1	INE-1	INE-1	TIR	TIR	DNA	0	
FBti0062008	mariner2	mariner2	mariner	TIR	TIR	DNA	0	
FBti0062010	invader1	invader1	invader	LTR	LTR	RNA	0	
FBti0062011	Max	Max-element	Max-element	LTR	LTR	RNA	0	
FBti0062012	INE-1	INE-1	INE-1	TIR	TIR	DNA	0	
FBti0062013	INE-1	INE-1	INE-1	TIR	TIR	DNA	0	
FBti0062014	INE-1	INE-1	INE-1	TIR	TIR	DNA	0	
FBti0062015	3S18	3S18	3S18	LTR	LTR	RNA	0	
FBti0062016	3S18	3S18	3S18	LTR	LTR	RNA	0	
FBti0062017	3S18	3S18	3S18	LTR	LTR	RNA	0	
FBti0062019	INE-1	INE-1	INE-1	TIR	TIR	DNA	0	
FBti0062020	INE-1	INE-1	INE-1	TIR	TIR	DNA	0	
FBti0062021	INE-1	INE-1	INE-1	TIR	TIR	DNA	0	
FBti0062022	INE-1	INE-1	INE-1	TIR	TIR	DNA	0	
FBti0062024	INE-1	INE-1	INE-1	TIR	TIR	DNA	0	
FBti0062025	INE-1	INE-1	INE-1	TIR	TIR	DNA	0	
FBti0062026	INE-1	INE-1	INE-1	TIR	TIR	DNA	0	
FBti0062027	INE-1	INE-1	INE-1	TIR	TIR	DNA	0	
FBti0062028	jockey	jockey	jockey	non-LTR	non-LTR	RNA	0	
FBti0062029	INE-1	INE-1	INE-1	TIR	TIR	DNA	0	
FBti0062030	HB	HB	HB	TIR	TIR	DNA	0	
FBti0062031	HB	HB	HB	TIR	TIR	DNA	0	
FBti0062032	HMS-Beagle2	HMS-Beagle	HMS-Beagle	LTR	LTR	RNA	0	
FBti0062033	hopper2	hopper2	hopper	TIR	TIR	DNA	0	
FBti0062034	INE-1	INE-1	INE-1	TIR	TIR	DNA	0	
FBti0062035	INE-1	INE-1	INE-1	TIR	TIR	DNA	0	
FBti0062036	INE-1	INE-1	INE-1	TIR	TIR	DNA	0	
FBti0062037	INE-1	INE-1	INE-1	TIR	TIR	DNA	0	
FBti0062039	INE-1	INE-1	INE-1	TIR	TIR	DNA	0	
FBti0062040	INE-1	INE-1	INE-1	TIR	TIR	DNA	0	
FBti0062041	INE-1	INE-1	INE-1	TIR	TIR	DNA	0	
FBti0062042	INE-1	INE-1	INE-1	TIR	TIR	DNA	0	
FBti0062043	BS	BS	BS	non-LTR	non-LTR	RNA	0	
FBti0062044	INE-1	INE-1	INE-1	TIR	TIR	DNA	0	
FBti0062045	X	X-element	X-element	non-LTR	non-LTR	RNA	0	
FBti0062046	INE-1	INE-1	INE-1	TIR	TIR	DNA	0	
FBti0062047	INE-1	INE-1	INE-1	TIR	TIR	DNA	0	
FBti0062048	Quasimodo	Quasimodo	Quasimodo	LTR	LTR	RNA	0	
FBti0062049	INE-1	INE-1	INE-1	TIR	TIR	DNA	0	
FBti0062050	INE-1	INE-1	INE-1	TIR	TIR	DNA	0	
FBti0062051	INE-1	INE-1	INE-1	TIR	TIR	DNA	0	
FBti0062052	INE-1	INE-1	INE-1	TIR	TIR	DNA	0	
FBti0062053	INE-1	INE-1	INE-1	TIR	TIR	DNA	0	
FBti0062054	INE-1	INE-1	INE-1	TIR	TIR	DNA	0	
FBti0062055	INE-1	INE-1	INE-1	TIR	TIR	DNA	0	
FBti0062056	INE-1	INE-1	INE-1	TIR	TIR	DNA	0	
FBti0062057	INE-1	INE-1	INE-1	TIR	TIR	DNA	0	
FBti0062058	INE-1	INE-1	INE-1	TIR	TIR	DNA	0	
FBti0062060	INE-1	INE-1	INE-1	TIR	TIR	DNA	0	
FBti0062061	gypsy6	gypsy6	gypsy	LTR	LTR	RNA	0	
FBti0062062	INE-1	INE-1	INE-1	TIR	TIR	DNA	0	
FBti0062063	G	G-element	G	non-LTR	non-LTR	RNA	0	
FBti0062065	INE-1	INE-1	INE-1	TIR	TIR	DNA	0	
FBti0062066	INE-1	INE-1	INE-1	TIR	TIR	DNA	0	
FBti0062067	H	hobo	hobo	TIR	TIR	DNA	0	
FBti0062068	INE-1	INE-1	INE-1	TIR	TIR	DNA	0	
FBti0062069	Doc3	Doc3-element	Doc	non-LTR	non-LTR	RNA	0	
FBti0062070	INE-1	INE-1	INE-1	TIR	TIR	DNA	0	
FBti0062071	INE-1	INE-1	INE-1	TIR	TIR	DNA	0	
FBti0062073	INE-1	INE-1	INE-1	TIR	TIR	DNA	0	
FBti0062074	INE-1	INE-1	INE-1	TIR	TIR	DNA	0	
FBti0062076	INE-1	INE-1	INE-1	TIR	TIR	DNA	0	
FBti0062077	F	F-element	F-element	non-LTR	non-LTR	RNA	0	
FBti0062078	INE-1	INE-1	INE-1	TIR	TIR	DNA	0	
FBti0062079	INE-1	INE-1	INE-1	TIR	TIR	DNA	0	
FBti0062080	INE-1	INE-1	INE-1	TIR	TIR	DNA	0	
FBti0062081	INE-1	INE-1	INE-1	TIR	TIR	DNA	0	
FBti0062082	INE-1	INE-1	INE-1	TIR	TIR	DNA	0	
FBti0062083	INE-1	INE-1	INE-1	TIR	TIR	DNA	0	
FBti0062084	INE-1	INE-1	INE-1	TIR	TIR	DNA	0	
FBti0062085	INE-1	INE-1	INE-1	TIR	TIR	DNA	0	
FBti0062086	INE-1	INE-1	INE-1	TIR	TIR	DNA	0	
FBti0062092	X	X-element	X-element	non-LTR	non-LTR	RNA	0	
FBti0062093	diver2	diver2	diver	LTR	LTR	RNA	0	
FBti0062094	INE-1	INE-1	INE-1	TIR	TIR	DNA	0	
FBti0062095	INE-1	INE-1	INE-1	TIR	TIR	DNA	0	
FBti0062096	copia	copia	copia	LTR	LTR	RNA	0	
FBti0062098	INE-1	INE-1	INE-1	TIR	TIR	DNA	0	
FBti0062099	INE-1	INE-1	INE-1	TIR	TIR	DNA	0	
FBti0062100	297	297	297	LTR	LTR	RNA	0	
FBti0062101	INE-1	INE-1	INE-1	TIR	TIR	DNA	0	
FBti0062102	INE-1	INE-1	INE-1	TIR	TIR	DNA	0	
FBti0062103	297	297	297	LTR	LTR	RNA	0	
FBti0062104	INE-1	INE-1	INE-1	TIR	TIR	DNA	0	
FBti0062106	Burdock	Burdock	Burdock	LTR	LTR	RNA	0	
FBti0062108	Burdock	Burdock	Burdock	LTR	LTR	RNA	0	
FBti0062111	Quasimodo	Quasimodo	Quasimodo	LTR	LTR	RNA	0	
FBti0062112	Quasimodo	Quasimodo	Quasimodo	LTR	LTR	RNA	0	
FBti0062114	jockey	jockey	jockey	non-LTR	non-LTR	RNA	0	
FBti0062115	X	X-element	X-element	non-LTR	non-LTR	RNA	0	
FBti0062116	INE-1	INE-1	INE-1	TIR	TIR	DNA	0	
FBti0062117	INE-1	INE-1	INE-1	TIR	TIR	DNA	0	
FBti0062118	INE-1	INE-1	INE-1	TIR	TIR	DNA	0	
FBti0062119	INE-1	INE-1	INE-1	TIR	TIR	DNA	0	
FBti0062120	INE-1	INE-1	INE-1	TIR	TIR	DNA	0	
FBti0062121	INE-1	INE-1	INE-1	TIR	TIR	DNA	0	
FBti0062122	INE-1	INE-1	INE-1	TIR	TIR	DNA	0	
FBti0062123	INE-1	INE-1	INE-1	TIR	TIR	DNA	0	
FBti0062124	INE-1	INE-1	INE-1	TIR	TIR	DNA	0	
FBti0062125	INE-1	INE-1	INE-1	TIR	TIR	DNA	0	
FBti0062126	INE-1	INE-1	INE-1	TIR	TIR	DNA	0	
FBti0062127	INE-1	INE-1	INE-1	TIR	TIR	DNA	0	
FBti0062128	INE-1	INE-1	INE-1	TIR	TIR	DNA	0	
FBti0062129	INE-1	INE-1	INE-1	TIR	TIR	DNA	0	
FBti0062130	INE-1	INE-1	INE-1	TIR	TIR	DNA	0	
FBti0062131	INE-1	INE-1	INE-1	TIR	TIR	DNA	0	
FBti0062132	INE-1	INE-1	INE-1	TIR	TIR	DNA	0	
FBti0062133	Cr1a	Cr1a	Cr1a	non-LTR	non-LTR	RNA	0	
FBti0062134	Ivk	Ivk	Ivk	non-LTR	non-LTR	RNA	0	
FBti0062135	INE-1	INE-1	INE-1	TIR	TIR	DNA	0	
FBti0062136	1360	1360	1360	TIR	TIR	DNA	0	
FBti0062137	invader4	invader4	invader	LTR	LTR	RNA	0	
FBti0062138	1360	1360	1360	TIR	TIR	DNA	0	
FBti0062139	invader4	invader4	invader	LTR	LTR	RNA	0	
FBti0062140	invader4	invader4	invader	LTR	LTR	RNA	0	
FBti0062143	1360	1360	1360	TIR	TIR	DNA	0	
FBti0062144	invader4	invader4	invader	LTR	LTR	RNA	0	
FBti0062145	invader4	invader4	invader	LTR	LTR	RNA	0	
FBti0062148	BS	BS	BS	non-LTR	non-LTR	RNA	0	
FBti0062149	INE-1	INE-1	INE-1	TIR	TIR	DNA	0	
FBti0062150	INE-1	INE-1	INE-1	TIR	TIR	DNA	0	
FBti0062151	INE-1	INE-1	INE-1	TIR	TIR	DNA	0	
FBti0062152	INE-1	INE-1	INE-1	TIR	TIR	DNA	0	
FBti0062153	INE-1	INE-1	INE-1	TIR	TIR	DNA	0	
FBti0062154	INE-1	INE-1	INE-1	TIR	TIR	DNA	0	
FBti0062155	INE-1	INE-1	INE-1	TIR	TIR	DNA	0	
FBti0062156	INE-1	INE-1	INE-1	TIR	TIR	DNA	0	
FBti0062157	INE-1	INE-1	INE-1	TIR	TIR	DNA	0	
FBti0062158	Stalker4	Stalker4	Stalker	LTR	LTR	RNA	0	
FBti0062159	INE-1	INE-1	INE-1	TIR	TIR	DNA	0	
FBti0062160	invader4	invader4	invader	LTR	LTR	RNA	0	
FBti0062161	1360	1360	1360	TIR	TIR	DNA	0	
FBti0062162	invader4	invader4	invader	LTR	LTR	RNA	0	
FBti0062163	1360	1360	1360	TIR	TIR	DNA	0	
FBti0062165	invader4	invader4	invader	LTR	LTR	RNA	0	
FBti0062166	invader4	invader4	invader	LTR	LTR	RNA	0	
FBti0062167	1360	1360	1360	TIR	TIR	DNA	0	
FBti0062169	invader4	invader4	invader	LTR	LTR	RNA	0	
FBti0062170	Burdock	Burdock	Burdock	LTR	LTR	RNA	0	
FBti0062171	invader4	invader4	invader	LTR	LTR	RNA	0	
FBti0062173	invader4	invader4	invader	LTR	LTR	RNA	0	
FBti0062174	1360	1360	1360	TIR	TIR	DNA	0	
FBti0062175	INE-1	INE-1	INE-1	TIR	TIR	DNA	0	
FBti0062176	INE-1	INE-1	INE-1	TIR	TIR	DNA	0	
FBti0062177	INE-1	INE-1	INE-1	TIR	TIR	DNA	0	
FBti0062178	INE-1	INE-1	INE-1	TIR	TIR	DNA	0	
FBti0062180	INE-1	INE-1	INE-1	TIR	TIR	DNA	0	
FBti0062181	INE-1	INE-1	INE-1	TIR	TIR	DNA	0	
FBti0062182	INE-1	INE-1	INE-1	TIR	TIR	DNA	0	
FBti0062183	INE-1	INE-1	INE-1	TIR	TIR	DNA	0	
FBti0062184	INE-1	INE-1	INE-1	TIR	TIR	DNA	0	
FBti0062185	INE-1	INE-1	INE-1	TIR	TIR	DNA	0	
FBti0062186	INE-1	INE-1	INE-1	TIR	TIR	DNA	0	
FBti0062187	1360	1360	1360	TIR	TIR	DNA	0	
FBti0062188	INE-1	INE-1	INE-1	TIR	TIR	DNA	0	
FBti0062189	invader4	invader4	invader	LTR	LTR	RNA	0	
FBti0062190	INE-1	INE-1	INE-1	TIR	TIR	DNA	0	
FBti0062192	INE-1	INE-1	INE-1	TIR	TIR	DNA	0	
FBti0062193	Tc1-2	Tc1-2	Tc1	TIR	TIR	DNA	0	
FBti0062196	INE-1	INE-1	INE-1	TIR	TIR	DNA	0	
FBti0062198	INE-1	INE-1	INE-1	TIR	TIR	DNA	0	
FBti0062200	INE-1	INE-1	INE-1	TIR	TIR	DNA	0	
FBti0062201	INE-1	INE-1	INE-1	TIR	TIR	DNA	0	
FBti0062202	INE-1	INE-1	INE-1	TIR	TIR	DNA	0	
FBti0062203	INE-1	INE-1	INE-1	TIR	TIR	DNA	0	
FBti0062206	jockey	jockey	jockey	non-LTR	non-LTR	RNA	0	
FBti0062207	gypsy9	gypsy9	gypsy	LTR	LTR	RNA	0	
FBti0062208	roo	roo	roo	LTR	LTR	RNA	0	
FBti0062209	Stalker2	Stalker2	Stalker	LTR	LTR	RNA	0	
FBti0062210	1360	1360	1360	TIR	TIR	DNA	0	
FBti0062211	flea	flea	flea	LTR	LTR	RNA	0	
FBti0062212	gypsy	gypsy	gypsy	LTR	LTR	RNA	0	
FBti0062213	BS3	BS3	BS	non-LTR	non-LTR	RNA	0	
FBti0062215	INE-1	INE-1	INE-1	TIR	TIR	DNA	0	
FBti0062216	Stalker2	Stalker2	Stalker	LTR	LTR	RNA	0	
FBti0062217	INE-1	INE-1	INE-1	TIR	TIR	DNA	0	
FBti0062218	INE-1	INE-1	INE-1	TIR	TIR	DNA	0	
FBti0062219	INE-1	INE-1	INE-1	TIR	TIR	DNA	0	
FBti0062220	INE-1	INE-1	INE-1	TIR	TIR	DNA	0	
FBti0062221	INE-1	INE-1	INE-1	TIR	TIR	DNA	0	
FBti0062222	INE-1	INE-1	INE-1	TIR	TIR	DNA	0	
FBti0062223	INE-1	INE-1	INE-1	TIR	TIR	DNA	0	
FBti0062225	INE-1	INE-1	INE-1	TIR	TIR	DNA	0	
FBti0062226	INE-1	INE-1	INE-1	TIR	TIR	DNA	0	
FBti0062227	INE-1	INE-1	INE-1	TIR	TIR	DNA	0	
FBti0062228	INE-1	INE-1	INE-1	TIR	TIR	DNA	0	
FBti0062229	INE-1	INE-1	INE-1	TIR	TIR	DNA	0	
FBti0062230	INE-1	INE-1	INE-1	TIR	TIR	DNA	0	
FBti0062231	INE-1	INE-1	INE-1	TIR	TIR	DNA	0	
FBti0062232	INE-1	INE-1	INE-1	TIR	TIR	DNA	0	
FBti0062233	hopper	hopper	hopper	TIR	TIR	DNA	0	
FBti0062235	G5A	G5A	G	non-LTR	non-LTR	RNA	0	
FBti0062236	BS3	BS3	BS	non-LTR	non-LTR	RNA	0	
FBti0062237	1360	1360	1360	TIR	TIR	DNA	0	
FBti0062238	1360	1360	1360	TIR	TIR	DNA	0	
FBti0062239	1360	1360	1360	TIR	TIR	DNA	0	
FBti0062240	INE-1	INE-1	INE-1	TIR	TIR	DNA	0	
FBti0062241	INE-1	INE-1	INE-1	TIR	TIR	DNA	0	
FBti0062242	BS	BS	BS	non-LTR	non-LTR	RNA	0	
FBti0062243	G5	G5	G	non-LTR	non-LTR	RNA	0	
FBti0062244	INE-1	INE-1	INE-1	TIR	TIR	DNA	0	
FBti0062245	invader2	invader2	invader	LTR	LTR	RNA	0	
FBti0062246	invader4	invader4	invader	LTR	LTR	RNA	0	
FBti0062247	hopper2	hopper2	hopper	TIR	TIR	DNA	0	
FBti0062248	FB	FB	FB	foldback	foldback	DNA	0	
FBti0062249	FB	FB	FB	foldback	foldback	DNA	0	
FBti0062250	HB	HB	HB	TIR	TIR	DNA	0	
FBti0062252	Tc3	Tc3	Tc3	TIR	TIR	DNA	0	
FBti0062254	X	X-element	X-element	non-LTR	non-LTR	RNA	0	
FBti0062255	INE-1	INE-1	INE-1	TIR	TIR	DNA	0	
FBti0062256	INE-1	INE-1	INE-1	TIR	TIR	DNA	0	
FBti0062257	INE-1	INE-1	INE-1	TIR	TIR	DNA	0	
FBti0062258	Rt1b	Rt1b	Rt1	non-LTR	non-LTR	RNA	0	
FBti0062259	Rt1c	Rt1c	Rt1	non-LTR	non-LTR	RNA	0	
FBti0062260	INE-1	INE-1	INE-1	TIR	TIR	DNA	0	
FBti0062261	jockey2	jockey2	jockey	non-LTR	non-LTR	RNA	0	
FBti0062262	INE-1	INE-1	INE-1	TIR	TIR	DNA	0	
FBti0062263	INE-1	INE-1	INE-1	TIR	TIR	DNA	0	
FBti0062264	INE-1	INE-1	INE-1	TIR	TIR	DNA	0	
FBti0062265	INE-1	INE-1	INE-1	TIR	TIR	DNA	0	
FBti0062266	INE-1	INE-1	INE-1	TIR	TIR	DNA	0	
FBti0062267	INE-1	INE-1	INE-1	TIR	TIR	DNA	0	
FBti0062268	INE-1	INE-1	INE-1	TIR	TIR	DNA	0	
FBti0062269	INE-1	INE-1	INE-1	TIR	TIR	DNA	0	
FBti0062271	jockey2	jockey2	jockey	non-LTR	non-LTR	RNA	0	
FBti0062272	INE-1	INE-1	INE-1	TIR	TIR	DNA	0	
FBti0062273	INE-1	INE-1	INE-1	TIR	TIR	DNA	0	
FBti0062274	INE-1	INE-1	INE-1	TIR	TIR	DNA	0	
FBti0062275	INE-1	INE-1	INE-1	TIR	TIR	DNA	0	
FBti0062276	INE-1	INE-1	INE-1	TIR	TIR	DNA	0	
FBti0062277	INE-1	INE-1	INE-1	TIR	TIR	DNA	0	
FBti0062278	INE-1	INE-1	INE-1	TIR	TIR	DNA	0	
FBti0062279	BS	BS	BS	non-LTR	non-LTR	RNA	0	
FBti0062281	H	hobo	hobo	TIR	TIR	DNA	0	
FBti0062283	ninja-Dsim-like	ninja-Dsim-like	ninja	ninja	ninja	ninja	1	
FBti0062284	G7	G7	G	non-LTR	non-LTR	RNA	0	
FBti0062285	Q	Q-element	Q-element	non-LTR	non-LTR	RNA	0	
FBti0062286	INE-1	INE-1	INE-1	TIR	TIR	DNA	0	
FBti0062287	INE-1	INE-1	INE-1	TIR	TIR	DNA	0	
FBti0062288	gypsy3	gypsy3	gypsy	LTR	LTR	RNA	0	
FBti0062291	gypsy5	gypsy5	gypsy	LTR	LTR	RNA	0	
FBti0062297	INE-1	INE-1	INE-1	TIR	TIR	DNA	0	
FBti0062298	INE-1	INE-1	INE-1	TIR	TIR	DNA	0	
FBti0062299	INE-1	INE-1	INE-1	TIR	TIR	DNA	0	
FBti0062300	jockey	jockey	jockey	non-LTR	non-LTR	RNA	0	
FBti0062301	X	X-element	X-element	non-LTR	non-LTR	RNA	0	
FBti0062302	INE-1	INE-1	INE-1	TIR	TIR	DNA	0	
FBti0062303	INE-1	INE-1	INE-1	TIR	TIR	DNA	0	
FBti0062305	INE-1	INE-1	INE-1	TIR	TIR	DNA	0	
FBti0062306	INE-1	INE-1	INE-1	TIR	TIR	DNA	0	
FBti0062307	INE-1	INE-1	INE-1	TIR	TIR	DNA	0	
FBti0062308	INE-1	INE-1	INE-1	TIR	TIR	DNA	0	
FBti0062310	INE-1	INE-1	INE-1	TIR	TIR	DNA	0	
FBti0062311	FB	FB	FB	foldback	foldback	DNA	0	
FBti0062316	INE-1	INE-1	INE-1	TIR	TIR	DNA	0	
FBti0062317	INE-1	INE-1	INE-1	TIR	TIR	DNA	0	
FBti0062319	INE-1	INE-1	INE-1	TIR	TIR	DNA	0	
FBti0062320	INE-1	INE-1	INE-1	TIR	TIR	DNA	0	
FBti0062321	INE-1	INE-1	INE-1	TIR	TIR	DNA	0	
FBti0062322	INE-1	INE-1	INE-1	TIR	TIR	DNA	0	
FBti0062323	INE-1	INE-1	INE-1	TIR	TIR	DNA	0	
FBti0062324	INE-1	INE-1	INE-1	TIR	TIR	DNA	0	
FBti0062325	INE-1	INE-1	INE-1	TIR	TIR	DNA	0	
FBti0062326	INE-1	INE-1	INE-1	TIR	TIR	DNA	0	
FBti0062327	INE-1	INE-1	INE-1	TIR	TIR	DNA	0	
FBti0062328	INE-1	INE-1	INE-1	TIR	TIR	DNA	0	
FBti0062330	Rt1a	Rt1a	Rt1	non-LTR	non-LTR	RNA	0	
FBti0062331	INE-1	INE-1	INE-1	TIR	TIR	DNA	0	
FBti0062332	INE-1	INE-1	INE-1	TIR	TIR	DNA	0	
FBti0062333	Doc2	Doc2-element	Doc	non-LTR	non-LTR	RNA	0	
FBti0062334	INE-1	INE-1	INE-1	TIR	TIR	DNA	0	
FBti0062335	transib1	transib1	transib	TIR	TIR	DNA	0	
FBti0062336	INE-1	INE-1	INE-1	TIR	TIR	DNA	0	
FBti0062337	rooA	rooA	rooA	LTR	LTR	RNA	0	
FBti0062338	INE-1	INE-1	INE-1	TIR	TIR	DNA	0	
FBti0062339	INE-1	INE-1	INE-1	TIR	TIR	DNA	0	
FBti0062340	ninja-Dsim-like	ninja-Dsim-like	ninja	ninja	ninja	ninja	1	
FBti0062341	INE-1	INE-1	INE-1	TIR	TIR	DNA	0	
FBti0062342	ninja-Dsim-like	ninja-Dsim-like	ninja	ninja	ninja	ninja	1	
FBti0062343	INE-1	INE-1	INE-1	TIR	TIR	DNA	0	
FBti0062344	ninja-Dsim-like	ninja-Dsim-like	ninja	ninja	ninja	ninja	1	
FBti0062345	INE-1	INE-1	INE-1	TIR	TIR	DNA	0	
FBti0062347	roo	roo	roo	LTR	LTR	RNA	0	
FBti0062349	297	297	297	LTR	LTR	RNA	0	
FBti0062350	297	297	297	LTR	LTR	RNA	0	
FBti0062351	297	297	297	LTR	LTR	RNA	0	
FBti0062352	297	297	297	LTR	LTR	RNA	0	
FBti0062353	297	297	297	LTR	LTR	RNA	0	
FBti0062357	ninja-Dsim-like	ninja-Dsim-like	ninja	ninja	ninja	ninja	1	
FBti0062359	ninja-Dsim-like	ninja-Dsim-like	ninja	ninja	ninja	ninja	1	
FBti0062360	INE-1	INE-1	INE-1	TIR	TIR	DNA	0	
FBti0062362	gypsy2	gypsy2	gypsy	LTR	LTR	RNA	0	
FBti0062363	INE-1	INE-1	INE-1	TIR	TIR	DNA	0	
FBti0062364	Rt1b	Rt1b	Rt1	non-LTR	non-LTR	RNA	0	
FBti0062365	gypsy3	gypsy3	gypsy	LTR	LTR	RNA	0	
FBti0062366	INE-1	INE-1	INE-1	TIR	TIR	DNA	0	
FBti0062367	BS3	BS3	BS	non-LTR	non-LTR	RNA	0	
FBti0062368	3S18	3S18	3S18	LTR	LTR	RNA	0	
FBti0062369	INE-1	INE-1	INE-1	TIR	TIR	DNA	0	
FBti0062370	1360	1360	1360	TIR	TIR	DNA	0	
FBti0062371	Fw3	Fw3	Fw	non-LTR	non-LTR	RNA	0	
FBti0062372	INE-1	INE-1	INE-1	TIR	TIR	DNA	0	
FBti0062373	INE-1	INE-1	INE-1	TIR	TIR	DNA	0	
FBti0062374	Cr1a	Cr1a	Cr1a	non-LTR	non-LTR	RNA	0	
FBti0062375	INE-1	INE-1	INE-1	TIR	TIR	DNA	0	
FBti0062376	INE-1	INE-1	INE-1	TIR	TIR	DNA	0	
FBti0062377	INE-1	INE-1	INE-1	TIR	TIR	DNA	0	
FBti0062378	INE-1	INE-1	INE-1	TIR	TIR	DNA	0	
FBti0062380	INE-1	INE-1	INE-1	TIR	TIR	DNA	0	
FBti0062381	F	F-element	F-element	non-LTR	non-LTR	RNA	0	
FBti0062382	Burdock	Burdock	Burdock	LTR	LTR	RNA	0	
FBti0062383	Burdock	Burdock	Burdock	LTR	LTR	RNA	0	
FBti0062384	G2	G2	G	non-LTR	non-LTR	RNA	0	
FBti0062385	BS3	BS3	BS	non-LTR	non-LTR	RNA	0	
FBti0062387	Cr1a	Cr1a	Cr1a	non-LTR	non-LTR	RNA	0	
FBti0062388	Tc1-2	Tc1-2	Tc1	TIR	TIR	DNA	0	
FBti0062389	INE-1	INE-1	INE-1	TIR	TIR	DNA	0	
FBti0062390	INE-1	INE-1	INE-1	TIR	TIR	DNA	0	
FBti0062391	Tc1-2	Tc1-2	Tc1	TIR	TIR	DNA	0	
FBti0062392	INE-1	INE-1	INE-1	TIR	TIR	DNA	0	
FBti0062393	opus	opus	opus	LTR	LTR	RNA	0	
FBti0062394	Rt1c	Rt1c	Rt1	non-LTR	non-LTR	RNA	0	
FBti0062395	INE-1	INE-1	INE-1	TIR	TIR	DNA	0	
FBti0062396	springer	springer	springer	LTR	LTR	RNA	0	
FBti0062397	INE-1	INE-1	INE-1	TIR	TIR	DNA	0	
FBti0062398	INE-1	INE-1	INE-1	TIR	TIR	DNA	0	
FBti0062399	Doc	Doc	Doc	non-LTR	non-LTR	RNA	0	
FBti0062400	INE-1	INE-1	INE-1	TIR	TIR	DNA	0	
FBti0062401	Doc	Doc	Doc	non-LTR	non-LTR	RNA	0	
FBti0062402	INE-1	INE-1	INE-1	TIR	TIR	DNA	0	
FBti0062403	INE-1	INE-1	INE-1	TIR	TIR	DNA	0	
FBti0062404	INE-1	INE-1	INE-1	TIR	TIR	DNA	0	
FBti0062407	INE-1	INE-1	INE-1	TIR	TIR	DNA	0	
FBti0062408	G4	G4	G	non-LTR	non-LTR	RNA	0	
FBti0062409	INE-1	INE-1	INE-1	TIR	TIR	DNA	0	
FBti0062410	1360	1360	1360	TIR	TIR	DNA	0	
FBti0062411	1360	1360	1360	TIR	TIR	DNA	0	
FBti0062412	1360	1360	1360	TIR	TIR	DNA	0	
FBti0062413	Tc1	Tc1	Tc1	TIR	TIR	DNA	0	
FBti0062414	Tc1	Tc1	Tc1	TIR	TIR	DNA	0	
FBti0062415	Cr1a	Cr1a	Cr1a	non-LTR	non-LTR	RNA	0	
FBti0062416	Cr1a	Cr1a	Cr1a	non-LTR	non-LTR	RNA	0	
FBti0062417	Cr1a	Cr1a	Cr1a	non-LTR	non-LTR	RNA	0	
FBti0062418	Cr1a	Cr1a	Cr1a	non-LTR	non-LTR	RNA	0	
FBti0062420	Bari2	Bari2	Bari	TIR	TIR	DNA	0	
FBti0062421	G5A	G5A	G	non-LTR	non-LTR	RNA	0	
FBti0062422	INE-1	INE-1	INE-1	TIR	TIR	DNA	0	
FBti0062423	Fw2	Fw2	Fw	non-LTR	non-LTR	RNA	0	
FBti0062424	INE-1	INE-1	INE-1	TIR	TIR	DNA	0	
FBti0062425	INE-1	INE-1	INE-1	TIR	TIR	DNA	0	
FBti0062427	INE-1	INE-1	INE-1	TIR	TIR	DNA	0	
FBti0062428	X	X-element	X-element	non-LTR	non-LTR	RNA	0	
FBti0062429	INE-1	INE-1	INE-1	TIR	TIR	DNA	0	
FBti0062430	INE-1	INE-1	INE-1	TIR	TIR	DNA	0	
FBti0062431	INE-1	INE-1	INE-1	TIR	TIR	DNA	0	
FBti0062432	INE-1	INE-1	INE-1	TIR	TIR	DNA	0	
FBti0062433	BS3	BS3	BS	non-LTR	non-LTR	RNA	0	
FBti0062434	1360	1360	1360	TIR	TIR	DNA	0	
FBti0062435	Cr1a	Cr1a	Cr1a	non-LTR	non-LTR	RNA	0	
FBti0062436	jockey2	jockey2	jockey	non-LTR	non-LTR	RNA	0	
FBti0062437	jockey2	jockey2	jockey	non-LTR	non-LTR	RNA	0	
FBti0062438	jockey2	jockey2	jockey	non-LTR	non-LTR	RNA	0	
FBti0062439	jockey2	jockey2	jockey	non-LTR	non-LTR	RNA	0	
FBti0062440	Tc1-2	Tc1-2	Tc1	TIR	TIR	DNA	0	
FBti0062441	Tc1-2	Tc1-2	Tc1	TIR	TIR	DNA	0	
FBti0062442	transib2	transib2	transib	TIR	TIR	DNA	0	
FBti0062443	hopper2	hopper2	hopper	TIR	TIR	DNA	0	
FBti0062444	INE-1	INE-1	INE-1	TIR	TIR	DNA	0	
FBti0062445	diver2	diver2	diver	LTR	LTR	RNA	0	
FBti0062447	diver2	diver2	diver	LTR	LTR	RNA	0	
FBti0062448	INE-1	INE-1	INE-1	TIR	TIR	DNA	0	
FBti0062449	INE-1	INE-1	INE-1	TIR	TIR	DNA	0	
FBti0062450	diver2	diver2	diver	LTR	LTR	RNA	0	
FBti0062451	INE-1	INE-1	INE-1	TIR	TIR	DNA	0	
FBti0062452	INE-1	INE-1	INE-1	TIR	TIR	DNA	0	
FBti0062453	diver2	diver2	diver	LTR	LTR	RNA	0	
FBti0062454	INE-1	INE-1	INE-1	TIR	TIR	DNA	0	
FBti0062455	INE-1	INE-1	INE-1	TIR	TIR	DNA	0	
FBti0062456	INE-1	INE-1	INE-1	TIR	TIR	DNA	0	
FBti0062457	INE-1	INE-1	INE-1	TIR	TIR	DNA	0	
FBti0062458	Doc4	Doc4-element	Doc	non-LTR	non-LTR	RNA	0	
FBti0062459	INE-1	INE-1	INE-1	TIR	TIR	DNA	0	
FBti0062460	INE-1	INE-1	INE-1	TIR	TIR	DNA	0	
FBti0062461	diver2	diver2	diver	LTR	LTR	RNA	0	
FBti0062462	INE-1	INE-1	INE-1	TIR	TIR	DNA	0	
FBti0062463	INE-1	INE-1	INE-1	TIR	TIR	DNA	0	
FBti0062465	INE-1	INE-1	INE-1	TIR	TIR	DNA	0	
FBti0062466	INE-1	INE-1	INE-1	TIR	TIR	DNA	0	
FBti0062467	Cr1a	Cr1a	Cr1a	non-LTR	non-LTR	RNA	0	
FBti0062468	INE-1	INE-1	INE-1	TIR	TIR	DNA	0	
FBti0062469	INE-1	INE-1	INE-1	TIR	TIR	DNA	0	
FBti0062470	INE-1	INE-1	INE-1	TIR	TIR	DNA	0	
FBti0062471	INE-1	INE-1	INE-1	TIR	TIR	DNA	0	
FBti0062472	Cr1a	Cr1a	Cr1a	non-LTR	non-LTR	RNA	0	
FBti0062473	Cr1a	Cr1a	Cr1a	non-LTR	non-LTR	RNA	0	
FBti0062474	HB	HB	HB	TIR	TIR	DNA	0	
FBti0062476	17.6	17.6	17.6	LTR	LTR	RNA	0	
FBti0062477	transib3	transib3	transib	TIR	TIR	DNA	0	
FBti0062478	Tom1	Tom1	Tom1	LTR	LTR	RNA	0	
FBti0062479	gypsy7	gypsy7	gypsy	LTR	LTR	RNA	0	
FBti0062480	3S18	3S18	3S18	LTR	LTR	RNA	0	
FBti0062483	gypsy4	gypsy4	gypsy	LTR	LTR	RNA	0	
FBti0062484	gypsy4	gypsy4	gypsy	LTR	LTR	RNA	0	
FBti0062485	INE-1	INE-1	INE-1	TIR	TIR	DNA	0	
FBti0062486	INE-1	INE-1	INE-1	TIR	TIR	DNA	0	
FBti0062487	INE-1	INE-1	INE-1	TIR	TIR	DNA	0	
FBti0062488	transib3	transib3	transib	TIR	TIR	DNA	0	
FBti0062489	INE-1	INE-1	INE-1	TIR	TIR	DNA	0	
FBti0062490	INE-1	INE-1	INE-1	TIR	TIR	DNA	0	
FBti0062491	gypsy6	gypsy6	gypsy	LTR	LTR	RNA	0	
FBti0062492	INE-1	INE-1	INE-1	TIR	TIR	DNA	0	
FBti0062493	INE-1	INE-1	INE-1	TIR	TIR	DNA	0	
FBti0062494	INE-1	INE-1	INE-1	TIR	TIR	DNA	0	
FBti0062495	Stalker2	Stalker2	Stalker	LTR	LTR	RNA	0	
FBti0062496	INE-1	INE-1	INE-1	TIR	TIR	DNA	0	
FBti0062497	INE-1	INE-1	INE-1	TIR	TIR	DNA	0	
FBti0062498	gypsy8	gypsy8	gypsy	LTR	LTR	RNA	0	
FBti0062499	INE-1	INE-1	INE-1	TIR	TIR	DNA	0	
FBti0062500	INE-1	INE-1	INE-1	TIR	TIR	DNA	0	
FBti0062501	gypsy8	gypsy8	gypsy	LTR	LTR	RNA	0	
FBti0062502	INE-1	INE-1	INE-1	TIR	TIR	DNA	0	
FBti0062503	INE-1	INE-1	INE-1	TIR	TIR	DNA	0	
FBti0062504	INE-1	INE-1	INE-1	TIR	TIR	DNA	0	
FBti0062505	INE-1	INE-1	INE-1	TIR	TIR	DNA	0	
FBti0062506	INE-1	INE-1	INE-1	TIR	TIR	DNA	0	
FBti0062507	INE-1	INE-1	INE-1	TIR	TIR	DNA	0	
FBti0062508	G5	G5	G	non-LTR	non-LTR	RNA	0	
FBti0062509	INE-1	INE-1	INE-1	TIR	TIR	DNA	0	
FBti0062510	INE-1	INE-1	INE-1	TIR	TIR	DNA	0	
FBti0062511	INE-1	INE-1	INE-1	TIR	TIR	DNA	0	
FBti0062512	INE-1	INE-1	INE-1	TIR	TIR	DNA	0	
FBti0062513	INE-1	INE-1	INE-1	TIR	TIR	DNA	0	
FBti0062514	INE-1	INE-1	INE-1	TIR	TIR	DNA	0	
FBti0062516	gypsy8	gypsy8	gypsy	LTR	LTR	RNA	0	
FBti0062517	gypsy8	gypsy8	gypsy	LTR	LTR	RNA	0	
FBti0062518	INE-1	INE-1	INE-1	TIR	TIR	DNA	0	
FBti0062519	gypsy8	gypsy8	gypsy	LTR	LTR	RNA	0	
FBti0062520	INE-1	INE-1	INE-1	TIR	TIR	DNA	0	
FBti0062522	INE-1	INE-1	INE-1	TIR	TIR	DNA	0	
FBti0062523	McClintock	McClintock	McClintock	LTR	LTR	RNA	0	
FBti0062524	INE-1	INE-1	INE-1	TIR	TIR	DNA	0	
FBti0062525	HMS-Beagle2	HMS-Beagle	HMS-Beagle	LTR	LTR	RNA	0	
FBti0062526	INE-1	INE-1	INE-1	TIR	TIR	DNA	0	
FBti0062527	Tc1-2	Tc1-2	Tc1	TIR	TIR	DNA	0	
FBti0062528	INE-1	INE-1	INE-1	TIR	TIR	DNA	0	
FBti0062529	F	F-element	F-element	non-LTR	non-LTR	RNA	0	
FBti0062530	Tc1-2	Tc1-2	Tc1	TIR	TIR	DNA	0	
FBti0062531	INE-1	INE-1	INE-1	TIR	TIR	DNA	0	
FBti0062532	gtwin	gtwin	gtwin	LTR	LTR	RNA	0	
FBti0062533	INE-1	INE-1	INE-1	TIR	TIR	DNA	0	
FBti0062534	ninja-Dsim-like	ninja-Dsim-like	ninja	ninja	ninja	ninja	1	
FBti0062535	INE-1	INE-1	INE-1	TIR	TIR	DNA	0	
FBti0062536	INE-1	INE-1	INE-1	TIR	TIR	DNA	0	
FBti0062537	Rt1c	Rt1c	Rt1	non-LTR	non-LTR	RNA	0	
FBti0062538	Rt1c	Rt1c	Rt1	non-LTR	non-LTR	RNA	0	
FBti0062540	INE-1	INE-1	INE-1	TIR	TIR	DNA	0	
FBti0062541	INE-1	INE-1	INE-1	TIR	TIR	DNA	0	
FBti0062542	gypsy9	gypsy9	gypsy	LTR	LTR	RNA	0	
FBti0062543	gypsy9	gypsy9	gypsy	LTR	LTR	RNA	0	
FBti0062544	INE-1	INE-1	INE-1	TIR	TIR	DNA	0	
FBti0062545	gypsy3	gypsy3	gypsy	LTR	LTR	RNA	0	
FBti0062546	INE-1	INE-1	INE-1	TIR	TIR	DNA	0	
FBti0062548	INE-1	INE-1	INE-1	TIR	TIR	DNA	0	
FBti0062550	Fw3	Fw3	Fw	non-LTR	non-LTR	RNA	0	
FBti0062551	INE-1	INE-1	INE-1	TIR	TIR	DNA	0	
FBti0062552	INE-1	INE-1	INE-1	TIR	TIR	DNA	0	
FBti0062554	X	X-element	X-element	non-LTR	non-LTR	RNA	0	
FBti0062556	INE-1	INE-1	INE-1	TIR	TIR	DNA	0	
FBti0062558	gypsy	gypsy	gypsy	LTR	LTR	RNA	0	
FBti0062559	pogo	pogo	pogo	TIR	TIR	DNA	0	
FBti0062560	springer	springer	springer	LTR	LTR	RNA	0	
FBti0062562	INE-1	INE-1	INE-1	TIR	TIR	DNA	0	
FBti0062563	INE-1	INE-1	INE-1	TIR	TIR	DNA	0	
FBti0062564	INE-1	INE-1	INE-1	TIR	TIR	DNA	0	
FBti0062565	INE-1	INE-1	INE-1	TIR	TIR	DNA	0	
FBti0062566	INE-1	INE-1	INE-1	TIR	TIR	DNA	0	
FBti0062567	INE-1	INE-1	INE-1	TIR	TIR	DNA	0	
FBti0062568	INE-1	INE-1	INE-1	TIR	TIR	DNA	0	
FBti0062569	INE-1	INE-1	INE-1	TIR	TIR	DNA	0	
FBti0062570	INE-1	INE-1	INE-1	TIR	TIR	DNA	0	
FBti0062571	INE-1	INE-1	INE-1	TIR	TIR	DNA	0	
FBti0062572	INE-1	INE-1	INE-1	TIR	TIR	DNA	0	
FBti0062573	INE-1	INE-1	INE-1	TIR	TIR	DNA	0	
FBti0062574	S	S-element	S-element	TIR	TIR	DNA	0	
FBti0062576	G4	G4	G	non-LTR	non-LTR	RNA	0	
FBti0062577	INE-1	INE-1	INE-1	TIR	TIR	DNA	0	
FBti0062578	BS	BS	BS	non-LTR	non-LTR	RNA	0	
FBti0062580	INE-1	INE-1	INE-1	TIR	TIR	DNA	0	
FBti0062582	H	hobo	hobo	TIR	TIR	DNA	0	
FBti0062583	INE-1	INE-1	INE-1	TIR	TIR	DNA	0	
FBti0062584	H	hobo	hobo	TIR	TIR	DNA	0	
FBti0062585	INE-1	INE-1	INE-1	TIR	TIR	DNA	0	
FBti0062586	hopper	hopper	hopper	TIR	TIR	DNA	0	
FBti0062587	Rt1b	Rt1b	Rt1	non-LTR	non-LTR	RNA	0	
FBti0062588	Rt1b	Rt1b	Rt1	non-LTR	non-LTR	RNA	0	
FBti0062589	Rt1b	Rt1b	Rt1	non-LTR	non-LTR	RNA	0	
FBti0062592	INE-1	INE-1	INE-1	TIR	TIR	DNA	0	
FBti0062593	INE-1	INE-1	INE-1	TIR	TIR	DNA	0	
FBti0062594	INE-1	INE-1	INE-1	TIR	TIR	DNA	0	
FBti0062596	INE-1	INE-1	INE-1	TIR	TIR	DNA	0	
FBti0062597	1360	1360	1360	TIR	TIR	DNA	0	
FBti0062599	Tabor	Tabor	Tabor	LTR	LTR	RNA	0	
FBti0062600	1360	1360	1360	TIR	TIR	DNA	0	
FBti0062601	1360	1360	1360	TIR	TIR	DNA	0	
FBti0062602	Quasimodo	Quasimodo	Quasimodo	LTR	LTR	RNA	0	
FBti0062604	Quasimodo	Quasimodo	Quasimodo	LTR	LTR	RNA	0	
FBti0062605	INE-1	INE-1	INE-1	TIR	TIR	DNA	0	
FBti0062606	1360	1360	1360	TIR	TIR	DNA	0	
FBti0062607	1360	1360	1360	TIR	TIR	DNA	0	
FBti0062608	INE-1	INE-1	INE-1	TIR	TIR	DNA	0	
FBti0062609	INE-1	INE-1	INE-1	TIR	TIR	DNA	0	
FBti0062611	INE-1	INE-1	INE-1	TIR	TIR	DNA	0	
FBti0062612	1360	1360	1360	TIR	TIR	DNA	0	
FBti0062613	Tc1-2	Tc1-2	Tc1	TIR	TIR	DNA	0	
FBti0062614	1360	1360	1360	TIR	TIR	DNA	0	
FBti0062615	gypsy2	gypsy2	gypsy	LTR	LTR	RNA	0	
FBti0062617	INE-1	INE-1	INE-1	TIR	TIR	DNA	0	
FBti0062618	INE-1	INE-1	INE-1	TIR	TIR	DNA	0	
FBti0062620	INE-1	INE-1	INE-1	TIR	TIR	DNA	0	
FBti0062621	INE-1	INE-1	INE-1	TIR	TIR	DNA	0	
FBti0062622	gtwin	gtwin	gtwin	LTR	LTR	RNA	0	
FBti0062623	INE-1	INE-1	INE-1	TIR	TIR	DNA	0	
FBti0062625	INE-1	INE-1	INE-1	TIR	TIR	DNA	0	
FBti0062626	INE-1	INE-1	INE-1	TIR	TIR	DNA	0	
FBti0062627	INE-1	INE-1	INE-1	TIR	TIR	DNA	0	
FBti0062628	hopper2	hopper2	hopper	TIR	TIR	DNA	0	
FBti0062629	INE-1	INE-1	INE-1	TIR	TIR	DNA	0	
FBti0062630	INE-1	INE-1	INE-1	TIR	TIR	DNA	0	
FBti0062631	Cr1a	Cr1a	Cr1a	non-LTR	non-LTR	RNA	0	
FBti0062632	Cr1a	Cr1a	Cr1a	non-LTR	non-LTR	RNA	0	
FBti0062633	Cr1a	Cr1a	Cr1a	non-LTR	non-LTR	RNA	0	
FBti0062634	INE-1	INE-1	INE-1	TIR	TIR	DNA	0	
FBti0062635	HB	HB	HB	TIR	TIR	DNA	0	
FBti0062637	INE-1	INE-1	INE-1	TIR	TIR	DNA	0	
FBti0062639	INE-1	INE-1	INE-1	TIR	TIR	DNA	0	
FBti0062640	INE-1	INE-1	INE-1	TIR	TIR	DNA	0	
FBti0062641	INE-1	INE-1	INE-1	TIR	TIR	DNA	0	
FBti0062642	Tc1-2	Tc1-2	Tc1	TIR	TIR	DNA	0	
FBti0062643	INE-1	INE-1	INE-1	TIR	TIR	DNA	0	
FBti0062645	Ivk	Ivk	Ivk	non-LTR	non-LTR	RNA	0	
FBti0062646	gypsy	gypsy	gypsy	LTR	LTR	RNA	0	
FBti0062649	G6	G6	G	non-LTR	non-LTR	RNA	0	
FBti0062650	INE-1	INE-1	INE-1	TIR	TIR	DNA	0	
FBti0062654	gypsy2	gypsy2	gypsy	LTR	LTR	RNA	0	
FBti0062656	F	F-element	F-element	non-LTR	non-LTR	RNA	0	
FBti0062658	gypsy7	gypsy7	gypsy	LTR	LTR	RNA	0	
FBti0062659	INE-1	INE-1	INE-1	TIR	TIR	DNA	0	
FBti0062660	gypsy7	gypsy7	gypsy	LTR	LTR	RNA	0	
FBti0062661	INE-1	INE-1	INE-1	TIR	TIR	DNA	0	
FBti0062663	INE-1	INE-1	INE-1	TIR	TIR	DNA	0	
FBti0062664	F	F-element	F-element	non-LTR	non-LTR	RNA	0	
FBti0062665	INE-1	INE-1	INE-1	TIR	TIR	DNA	0	
FBti0062666	HMS-Beagle	HMS-Beagle	HMS-Beagle	LTR	LTR	RNA	0	
FBti0062667	gypsy10	gypsy10	gypsy	LTR	LTR	RNA	0	
FBti0062668	1360	1360	1360	TIR	TIR	DNA	0	
FBti0062669	Idefix	Idefix	Idefix	LTR	LTR	RNA	0	
FBti0062670	BS3	BS3	BS	non-LTR	non-LTR	RNA	0	
FBti0062671	Tc1-2	Tc1-2	Tc1	TIR	TIR	DNA	0	
FBti0062672	gypsy2	gypsy2	gypsy	LTR	LTR	RNA	0	
FBti0062673	F	F-element	F-element	non-LTR	non-LTR	RNA	0	
FBti0062674	Quasimodo	Quasimodo	Quasimodo	LTR	LTR	RNA	0	
FBti0062675	Fw3	Fw3	Fw	non-LTR	non-LTR	RNA	0	
FBti0062676	diver2	diver2	diver	LTR	LTR	RNA	0	
FBti0062677	HeT-A	HeT-A	HeT-A	non-LTR	non-LTR	RNA	0	
FBti0062678	HeT-A	HeT-A	HeT-A	non-LTR	non-LTR	RNA	0	
FBti0062679	INE-1	INE-1	INE-1	TIR	TIR	DNA	0	
FBti0062680	INE-1	INE-1	INE-1	TIR	TIR	DNA	0	
FBti0062681	297	297	297	LTR	LTR	RNA	0	
FBti0062682	INE-1	INE-1	INE-1	TIR	TIR	DNA	0	
FBti0062683	297	297	297	LTR	LTR	RNA	0	
FBti0062684	INE-1	INE-1	INE-1	TIR	TIR	DNA	0	
FBti0062685	springer	springer	springer	LTR	LTR	RNA	0	
FBti0062686	springer	springer	springer	LTR	LTR	RNA	0	
FBti0062687	INE-1	INE-1	INE-1	TIR	TIR	DNA	0	
FBti0062688	springer	springer	springer	LTR	LTR	RNA	0	
FBti0062689	INE-1	INE-1	INE-1	TIR	TIR	DNA	0	
FBti0062690	INE-1	INE-1	INE-1	TIR	TIR	DNA	0	
FBti0062691	diver	diver	diver	LTR	LTR	RNA	0	
FBti0062693	H	hobo	hobo	TIR	TIR	DNA	0	
FBti0062694	Cr1a	Cr1a	Cr1a	non-LTR	non-LTR	RNA	0	
FBti0062695	G2	G2	G	non-LTR	non-LTR	RNA	0	
FBti0062696	297	297	297	LTR	LTR	RNA	0	
FBti0062697	F	F-element	F-element	non-LTR	non-LTR	RNA	0	
FBti0062698	X	X-element	X-element	non-LTR	non-LTR	RNA	0	
FBti0062699	X	X-element	X-element	non-LTR	non-LTR	RNA	0	
FBti0062700	Cr1a	Cr1a	Cr1a	non-LTR	non-LTR	RNA	0	
FBti0062701	INE-1	INE-1	INE-1	TIR	TIR	DNA	0	
FBti0062702	gypsy	gypsy	gypsy	LTR	LTR	RNA	0	
FBti0062703	INE-1	INE-1	INE-1	TIR	TIR	DNA	0	
FBti0062704	INE-1	INE-1	INE-1	TIR	TIR	DNA	0	
FBti0062705	gypsy	gypsy	gypsy	LTR	LTR	RNA	0	
FBti0062706	INE-1	INE-1	INE-1	TIR	TIR	DNA	0	
FBti0062708	INE-1	INE-1	INE-1	TIR	TIR	DNA	0	
FBti0062709	INE-1	INE-1	INE-1	TIR	TIR	DNA	0	
FBti0062710	INE-1	INE-1	INE-1	TIR	TIR	DNA	0	
FBti0062711	INE-1	INE-1	INE-1	TIR	TIR	DNA	0	
FBti0062712	INE-1	INE-1	INE-1	TIR	TIR	DNA	0	
FBti0062713	INE-1	INE-1	INE-1	TIR	TIR	DNA	0	
FBti0062714	INE-1	INE-1	INE-1	TIR	TIR	DNA	0	
FBti0062715	INE-1	INE-1	INE-1	TIR	TIR	DNA	0	
FBti0062716	INE-1	INE-1	INE-1	TIR	TIR	DNA	0	
FBti0062717	INE-1	INE-1	INE-1	TIR	TIR	DNA	0	
FBti0062718	INE-1	INE-1	INE-1	TIR	TIR	DNA	0	
FBti0062719	INE-1	INE-1	INE-1	TIR	TIR	DNA	0	
FBti0062720	INE-1	INE-1	INE-1	TIR	TIR	DNA	0	
FBti0062721	INE-1	INE-1	INE-1	TIR	TIR	DNA	0	
FBti0062722	hopper	hopper	hopper	TIR	TIR	DNA	0	
FBti0062723	hopper	hopper	hopper	TIR	TIR	DNA	0	
FBti0062724	hopper	hopper	hopper	TIR	TIR	DNA	0	
FBti0062725	G5A	G5A	G	non-LTR	non-LTR	RNA	0	
FBti0062726	1360	1360	1360	TIR	TIR	DNA	0	
FBti0062728	ZAM	ZAM	ZAM	LTR	LTR	RNA	0	
FBti0062729	rooA	rooA	rooA	LTR	LTR	RNA	0	
FBti0062730	gypsy9	gypsy9	gypsy	LTR	LTR	RNA	0	
FBti0062731	X	X-element	X-element	non-LTR	non-LTR	RNA	0	
FBti0062732	INE-1	INE-1	INE-1	TIR	TIR	DNA	0	
FBti0062733	INE-1	INE-1	INE-1	TIR	TIR	DNA	0	
FBti0062734	INE-1	INE-1	INE-1	TIR	TIR	DNA	0	
FBti0062735	INE-1	INE-1	INE-1	TIR	TIR	DNA	0	
FBti0062736	INE-1	INE-1	INE-1	TIR	TIR	DNA	0	
FBti0062737	FB	FB	FB	foldback	foldback	DNA	0	
FBti0062738	INE-1	INE-1	INE-1	TIR	TIR	DNA	0	
FBti0062739	INE-1	INE-1	INE-1	TIR	TIR	DNA	0	
FBti0062740	INE-1	INE-1	INE-1	TIR	TIR	DNA	0	
FBti0062743	INE-1	INE-1	INE-1	TIR	TIR	DNA	0	
FBti0062746	INE-1	INE-1	INE-1	TIR	TIR	DNA	0	
FBti0062748	INE-1	INE-1	INE-1	TIR	TIR	DNA	0	
FBti0062749	hopper	hopper	hopper	TIR	TIR	DNA	0	
FBti0062751	1360	1360	1360	TIR	TIR	DNA	0	
FBti0062752	1360	1360	1360	TIR	TIR	DNA	0	
FBti0062753	1360	1360	1360	TIR	TIR	DNA	0	
FBti0062754	1360	1360	1360	TIR	TIR	DNA	0	
FBti0062755	INE-1	INE-1	INE-1	TIR	TIR	DNA	0	
FBti0062756	invader3	invader3	invader	LTR	LTR	RNA	0	
FBti0062757	gtwin	gtwin	gtwin	LTR	LTR	RNA	0	
FBti0062758	gypsy	gypsy	gypsy	LTR	LTR	RNA	0	
FBti0062759	INE-1	INE-1	INE-1	TIR	TIR	DNA	0	
FBti0062761	INE-1	INE-1	INE-1	TIR	TIR	DNA	0	
FBti0062762	INE-1	INE-1	INE-1	TIR	TIR	DNA	0	
FBti0062763	INE-1	INE-1	INE-1	TIR	TIR	DNA	0	
FBti0062765	INE-1	INE-1	INE-1	TIR	TIR	DNA	0	
FBti0062766	INE-1	INE-1	INE-1	TIR	TIR	DNA	0	
FBti0062768	INE-1	INE-1	INE-1	TIR	TIR	DNA	0	
FBti0062769	INE-1	INE-1	INE-1	TIR	TIR	DNA	0	
FBti0062771	INE-1	INE-1	INE-1	TIR	TIR	DNA	0	
FBti0062772	INE-1	INE-1	INE-1	TIR	TIR	DNA	0	
FBti0062775	INE-1	INE-1	INE-1	TIR	TIR	DNA	0	
FBti0062776	INE-1	INE-1	INE-1	TIR	TIR	DNA	0	
FBti0062777	1360	1360	1360	TIR	TIR	DNA	0	
FBti0062778	1360	1360	1360	TIR	TIR	DNA	0	
FBti0062780	invader2	invader2	invader	LTR	LTR	RNA	0	
FBti0062781	INE-1	INE-1	INE-1	TIR	TIR	DNA	0	
FBti0062782	INE-1	INE-1	INE-1	TIR	TIR	DNA	0	
FBti0062783	INE-1	INE-1	INE-1	TIR	TIR	DNA	0	
FBti0062784	INE-1	INE-1	INE-1	TIR	TIR	DNA	0	
FBti0062785	INE-1	INE-1	INE-1	TIR	TIR	DNA	0	
FBti0062787	INE-1	INE-1	INE-1	TIR	TIR	DNA	0	
FBti0062789	INE-1	INE-1	INE-1	TIR	TIR	DNA	0	
FBti0062792	Rt1b	Rt1b	Rt1	non-LTR	non-LTR	RNA	0	
FBti0062793	INE-1	INE-1	INE-1	TIR	TIR	DNA	0	
FBti0062794	roo	roo	roo	LTR	LTR	RNA	0	
FBti0062796	INE-1	INE-1	INE-1	TIR	TIR	DNA	0	
FBti0062797	INE-1	INE-1	INE-1	TIR	TIR	DNA	0	
FBti0062798	INE-1	INE-1	INE-1	TIR	TIR	DNA	0	
FBti0062799	INE-1	INE-1	INE-1	TIR	TIR	DNA	0	
FBti0062800	INE-1	INE-1	INE-1	TIR	TIR	DNA	0	
FBti0062801	INE-1	INE-1	INE-1	TIR	TIR	DNA	0	
FBti0062802	INE-1	INE-1	INE-1	TIR	TIR	DNA	0	
FBti0062803	INE-1	INE-1	INE-1	TIR	TIR	DNA	0	
FBti0062804	INE-1	INE-1	INE-1	TIR	TIR	DNA	0	
FBti0062808	1360	1360	1360	TIR	TIR	DNA	0	
FBti0062809	hopper	hopper	hopper	TIR	TIR	DNA	0	
FBti0062810	1360	1360	1360	TIR	TIR	DNA	0	
FBti0062812	1360	1360	1360	TIR	TIR	DNA	0	
FBti0062813	1360	1360	1360	TIR	TIR	DNA	0	
FBti0062814	INE-1	INE-1	INE-1	TIR	TIR	DNA	0	
FBti0062815	INE-1	INE-1	INE-1	TIR	TIR	DNA	0	
FBti0062818	INE-1	INE-1	INE-1	TIR	TIR	DNA	0	
FBti0062819	INE-1	INE-1	INE-1	TIR	TIR	DNA	0	
FBti0062820	pogo	pogo	pogo	TIR	TIR	DNA	0	
FBti0062821	springer	springer	springer	LTR	LTR	RNA	0	
FBti0062822	S	S-element	S-element	TIR	TIR	DNA	0	
FBti0062823	INE-1	INE-1	INE-1	TIR	TIR	DNA	0	
FBti0062824	INE-1	INE-1	INE-1	TIR	TIR	DNA	0	
FBti0062825	F	F-element	F-element	non-LTR	non-LTR	RNA	0	
FBti0062826	mdg3	mdg3	mdg	LTR	LTR	RNA	0	
FBti0062827	1360	1360	1360	TIR	TIR	DNA	0	
FBti0062828	mdg3	mdg3	mdg	LTR	LTR	RNA	0	
FBti0062831	1360	1360	1360	TIR	TIR	DNA	0	
FBti0062835	Rt1b	Rt1b	Rt1	non-LTR	non-LTR	RNA	0	
FBti0062837	invader2	invader2	invader	LTR	LTR	RNA	0	
FBti0062838	Cr1a	Cr1a	Cr1a	non-LTR	non-LTR	RNA	0	
FBti0062839	invader3	invader3	invader	LTR	LTR	RNA	0	
FBti0062841	INE-1	INE-1	INE-1	TIR	TIR	DNA	0	
FBti0062842	INE-1	INE-1	INE-1	TIR	TIR	DNA	0	
FBti0062843	INE-1	INE-1	INE-1	TIR	TIR	DNA	0	
FBti0062844	INE-1	INE-1	INE-1	TIR	TIR	DNA	0	
FBti0062845	S	S-element	S-element	TIR	TIR	DNA	0	
FBti0062846	INE-1	INE-1	INE-1	TIR	TIR	DNA	0	
FBti0062847	S	S-element	S-element	TIR	TIR	DNA	0	
FBti0062848	INE-1	INE-1	INE-1	TIR	TIR	DNA	0	
FBti0062849	INE-1	INE-1	INE-1	TIR	TIR	DNA	0	
FBti0062851	INE-1	INE-1	INE-1	TIR	TIR	DNA	0	
FBti0062852	G5A	G5A	G	non-LTR	non-LTR	RNA	0	
FBti0062853	BS3	BS3	BS	non-LTR	non-LTR	RNA	0	
FBti0062854	H	hobo	hobo	TIR	TIR	DNA	0	
FBti0062856	HeT-A	HeT-A	HeT-A	non-LTR	non-LTR	RNA	0	
FBti0062857	HB	HB	HB	TIR	TIR	DNA	0	
FBti0062858	Rt1c	Rt1c	Rt1	non-LTR	non-LTR	RNA	0	
FBti0062859	R1	R1-element	R1-element	non-LTR	non-LTR	RNA	0	
FBti0062860	Rt1c	Rt1c	Rt1	non-LTR	non-LTR	RNA	0	
FBti0062861	HeT-A	HeT-A	HeT-A	non-LTR	non-LTR	RNA	0	
FBti0062862	Tc3	Tc3	Tc3	TIR	TIR	DNA	0	
FBti0062863	HeT-A	HeT-A	HeT-A	non-LTR	non-LTR	RNA	0	
FBti0062865	Stalker4	Stalker4	Stalker	LTR	LTR	RNA	0	
FBti0062867	Stalker4	Stalker4	Stalker	LTR	LTR	RNA	0	
FBti0062869	INE-1	INE-1	INE-1	TIR	TIR	DNA	0	
FBti0062872	Cr1a	Cr1a	Cr1a	non-LTR	non-LTR	RNA	0	
FBti0062873	G	G-element	G	non-LTR	non-LTR	RNA	0	
FBti0062874	1360	1360	1360	TIR	TIR	DNA	0	
FBti0062875	1360	1360	1360	TIR	TIR	DNA	0	
FBti0062876	H	hobo	hobo	TIR	TIR	DNA	0	
FBti0062877	FB	FB	FB	foldback	foldback	DNA	0	
FBti0062879	gypsy12	gypsy12	gypsy	LTR	LTR	RNA	0	
FBti0062880	gypsy8	gypsy8	gypsy	LTR	LTR	RNA	0	
FBti0062881	3S18	3S18	3S18	LTR	LTR	RNA	0	
FBti0062882	INE-1	INE-1	INE-1	TIR	TIR	DNA	0	
FBti0062886	HMS-Beagle2	HMS-Beagle	HMS-Beagle	LTR	LTR	RNA	0	
FBti0062887	INE-1	INE-1	INE-1	TIR	TIR	DNA	0	
FBti0062888	jockey	jockey	jockey	non-LTR	non-LTR	RNA	0	
FBti0062889	INE-1	INE-1	INE-1	TIR	TIR	DNA	0	
FBti0062890	ninja-Dsim-like	ninja-Dsim-like	ninja	ninja	ninja	ninja	1	
FBti0062891	INE-1	INE-1	INE-1	TIR	TIR	DNA	0	
FBti0062894	FB	FB	FB	foldback	foldback	DNA	0	
FBti0062895	FB	FB	FB	foldback	foldback	DNA	0	
FBti0062896	FB	FB	FB	foldback	foldback	DNA	0	
FBti0062897	INE-1	INE-1	INE-1	TIR	TIR	DNA	0	
FBti0062898	INE-1	INE-1	INE-1	TIR	TIR	DNA	0	
FBti0062899	INE-1	INE-1	INE-1	TIR	TIR	DNA	0	
FBti0062900	INE-1	INE-1	INE-1	TIR	TIR	DNA	0	
FBti0062901	INE-1	INE-1	INE-1	TIR	TIR	DNA	0	
FBti0062902	INE-1	INE-1	INE-1	TIR	TIR	DNA	0	
FBti0062903	INE-1	INE-1	INE-1	TIR	TIR	DNA	0	
FBti0062904	mdg3	mdg3	mdg	LTR	LTR	RNA	0	
FBti0062905	INE-1	INE-1	INE-1	TIR	TIR	DNA	0	
FBti0062906	INE-1	INE-1	INE-1	TIR	TIR	DNA	0	
FBti0062907	INE-1	INE-1	INE-1	TIR	TIR	DNA	0	
FBti0062908	INE-1	INE-1	INE-1	TIR	TIR	DNA	0	
FBti0062909	INE-1	INE-1	INE-1	TIR	TIR	DNA	0	
FBti0062910	Idefix	Idefix	Idefix	LTR	LTR	RNA	0	
FBti0062911	GATE	GATE	GATE	LTR	LTR	RNA	0	
FBti0062912	invader1	invader1	invader	LTR	LTR	RNA	0	
FBti0062913	Dm88	Dm88	Dm88	LTR	LTR	RNA	0	
FBti0062914	HMS-Beagle	HMS-Beagle	HMS-Beagle	LTR	LTR	RNA	0	
FBti0062915	invader3	invader3	invader	LTR	LTR	RNA	0	
FBti0062916	INE-1	INE-1	INE-1	TIR	TIR	DNA	0	
FBti0062917	invader3	invader3	invader	LTR	LTR	RNA	0	
FBti0062918	INE-1	INE-1	INE-1	TIR	TIR	DNA	0	
FBti0062919	invader3	invader3	invader	LTR	LTR	RNA	0	
FBti0062920	INE-1	INE-1	INE-1	TIR	TIR	DNA	0	
FBti0062921	invader3	invader3	invader	LTR	LTR	RNA	0	
FBti0062922	INE-1	INE-1	INE-1	TIR	TIR	DNA	0	
FBti0062924	INE-1	INE-1	INE-1	TIR	TIR	DNA	0	
FBti0062925	INE-1	INE-1	INE-1	TIR	TIR	DNA	0	
FBti0062926	INE-1	INE-1	INE-1	TIR	TIR	DNA	0	
FBti0062927	Rt1c	Rt1c	Rt1	non-LTR	non-LTR	RNA	0	
FBti0062928	Max	Max-element	Max-element	LTR	LTR	RNA	0	
FBti0062929	gypsy12	gypsy12	gypsy	LTR	LTR	RNA	0	
FBti0062930	invader6	invader6	invader	LTR	LTR	RNA	0	
FBti0062931	gypsy4	gypsy4	gypsy	LTR	LTR	RNA	0	
FBti0062933	gypsy8	gypsy8	gypsy	LTR	LTR	RNA	0	
FBti0062934	ninja-Dsim-like	ninja-Dsim-like	ninja	ninja	ninja	ninja	1	
FBti0062937	INE-1	INE-1	INE-1	TIR	TIR	DNA	0	
FBti0062938	INE-1	INE-1	INE-1	TIR	TIR	DNA	0	
FBti0062940	Stalker4	Stalker4	Stalker	LTR	LTR	RNA	0	
FBti0062941	INE-1	INE-1	INE-1	TIR	TIR	DNA	0	
FBti0062942	Stalker4	Stalker4	Stalker	LTR	LTR	RNA	0	
FBti0062943	Stalker4	Stalker4	Stalker	LTR	LTR	RNA	0	
FBti0062945	diver2	diver2	diver	LTR	LTR	RNA	0	
FBti0062946	diver2	diver2	diver	LTR	LTR	RNA	0	
FBti0062948	gypsy9	gypsy9	gypsy	LTR	LTR	RNA	0	
FBti0062949	Circe	Circe	Circe	LTR	LTR	RNA	0	
FBti0062950	gypsy3	gypsy3	gypsy	LTR	LTR	RNA	0	
FBti0062951	Q	Q-element	Q-element	non-LTR	non-LTR	RNA	0	
FBti0062953	INE-1	INE-1	INE-1	TIR	TIR	DNA	0	
FBti0062954	INE-1	INE-1	INE-1	TIR	TIR	DNA	0	
FBti0062955	INE-1	INE-1	INE-1	TIR	TIR	DNA	0	
FBti0062956	INE-1	INE-1	INE-1	TIR	TIR	DNA	0	
FBti0062957	INE-1	INE-1	INE-1	TIR	TIR	DNA	0	
FBti0062959	INE-1	INE-1	INE-1	TIR	TIR	DNA	0	
FBti0062961	INE-1	INE-1	INE-1	TIR	TIR	DNA	0	
FBti0062964	I	I-element	I-element	non-LTR	non-LTR	RNA	0	
FBti0062965	INE-1	INE-1	INE-1	TIR	TIR	DNA	0	
FBti0062966	INE-1	INE-1	INE-1	TIR	TIR	DNA	0	
FBti0062967	INE-1	INE-1	INE-1	TIR	TIR	DNA	0	
FBti0062968	INE-1	INE-1	INE-1	TIR	TIR	DNA	0	
FBti0062969	INE-1	INE-1	INE-1	TIR	TIR	DNA	0	
FBti0062970	INE-1	INE-1	INE-1	TIR	TIR	DNA	0	
FBti0062971	gypsy9	gypsy9	gypsy	LTR	LTR	RNA	0	
FBti0062972	INE-1	INE-1	INE-1	TIR	TIR	DNA	0	
FBti0062973	INE-1	INE-1	INE-1	TIR	TIR	DNA	0	
FBti0062974	INE-1	INE-1	INE-1	TIR	TIR	DNA	0	
FBti0062975	INE-1	INE-1	INE-1	TIR	TIR	DNA	0	
FBti0062976	INE-1	INE-1	INE-1	TIR	TIR	DNA	0	
FBti0062977	INE-1	INE-1	INE-1	TIR	TIR	DNA	0	
FBti0062978	BS	BS	BS	non-LTR	non-LTR	RNA	0	
FBti0062979	1360	1360	1360	TIR	TIR	DNA	0	
FBti0062984	INE-1	INE-1	INE-1	TIR	TIR	DNA	0	
FBti0062985	INE-1	INE-1	INE-1	TIR	TIR	DNA	0	
FBti0062986	INE-1	INE-1	INE-1	TIR	TIR	DNA	0	
FBti0062987	INE-1	INE-1	INE-1	TIR	TIR	DNA	0	
FBti0062988	INE-1	INE-1	INE-1	TIR	TIR	DNA	0	
FBti0062989	INE-1	INE-1	INE-1	TIR	TIR	DNA	0	
FBti0062990	INE-1	INE-1	INE-1	TIR	TIR	DNA	0	
FBti0062991	INE-1	INE-1	INE-1	TIR	TIR	DNA	0	
FBti0062992	INE-1	INE-1	INE-1	TIR	TIR	DNA	0	
FBti0062993	INE-1	INE-1	INE-1	TIR	TIR	DNA	0	
FBti0062994	I	I-element	I-element	non-LTR	non-LTR	RNA	0	
FBti0062995	INE-1	INE-1	INE-1	TIR	TIR	DNA	0	
FBti0062996	INE-1	INE-1	INE-1	TIR	TIR	DNA	0	
FBti0062997	INE-1	INE-1	INE-1	TIR	TIR	DNA	0	
FBti0062998	Helena	Helena	Helena	non-LTR	non-LTR	RNA	0	
FBti0062999	INE-1	INE-1	INE-1	TIR	TIR	DNA	0	
FBti0063000	INE-1	INE-1	INE-1	TIR	TIR	DNA	0	
FBti0063001	INE-1	INE-1	INE-1	TIR	TIR	DNA	0	
FBti0063002	INE-1	INE-1	INE-1	TIR	TIR	DNA	0	
FBti0063003	INE-1	INE-1	INE-1	TIR	TIR	DNA	0	
FBti0063004	INE-1	INE-1	INE-1	TIR	TIR	DNA	0	
FBti0063005	INE-1	INE-1	INE-1	TIR	TIR	DNA	0	
FBti0063006	INE-1	INE-1	INE-1	TIR	TIR	DNA	0	
FBti0063007	opus	opus	opus	LTR	LTR	RNA	0	
FBti0063008	INE-1	INE-1	INE-1	TIR	TIR	DNA	0	
FBti0063009	INE-1	INE-1	INE-1	TIR	TIR	DNA	0	
FBti0063010	INE-1	INE-1	INE-1	TIR	TIR	DNA	0	
FBti0063016	INE-1	INE-1	INE-1	TIR	TIR	DNA	0	
FBti0063017	INE-1	INE-1	INE-1	TIR	TIR	DNA	0	
FBti0063018	INE-1	INE-1	INE-1	TIR	TIR	DNA	0	
FBti0063024	INE-1	INE-1	INE-1	TIR	TIR	DNA	0	
FBti0063025	Rt1c	Rt1c	Rt1	non-LTR	non-LTR	RNA	0	
FBti0063026	INE-1	INE-1	INE-1	TIR	TIR	DNA	0	
FBti0063028	INE-1	INE-1	INE-1	TIR	TIR	DNA	0	
FBti0063030	G5A	G5A	G	non-LTR	non-LTR	RNA	0	
FBti0063031	Tc1-2	Tc1-2	Tc1	TIR	TIR	DNA	0	
FBti0063032	INE-1	INE-1	INE-1	TIR	TIR	DNA	0	
FBti0063033	INE-1	INE-1	INE-1	TIR	TIR	DNA	0	
FBti0063034	INE-1	INE-1	INE-1	TIR	TIR	DNA	0	
FBti0063035	INE-1	INE-1	INE-1	TIR	TIR	DNA	0	
FBti0063036	INE-1	INE-1	INE-1	TIR	TIR	DNA	0	
FBti0063037	INE-1	INE-1	INE-1	TIR	TIR	DNA	0	
FBti0063040	Max	Max-element	Max-element	LTR	LTR	RNA	0	
FBti0063041	gypsy12	gypsy12	gypsy	LTR	LTR	RNA	0	
FBti0063042	INE-1	INE-1	INE-1	TIR	TIR	DNA	0	
FBti0063043	INE-1	INE-1	INE-1	TIR	TIR	DNA	0	
FBti0063044	INE-1	INE-1	INE-1	TIR	TIR	DNA	0	
FBti0063046	FB	FB	FB	foldback	foldback	DNA	0	
FBti0063047	gypsy12	gypsy12	gypsy	LTR	LTR	RNA	0	
FBti0063048	gypsy12	gypsy12	gypsy	LTR	LTR	RNA	0	
FBti0063049	gypsy12	gypsy12	gypsy	LTR	LTR	RNA	0	
FBti0063050	gypsy12	gypsy12	gypsy	LTR	LTR	RNA	0	
FBti0063051	gypsy12	gypsy12	gypsy	LTR	LTR	RNA	0	
FBti0063052	gypsy12	gypsy12	gypsy	LTR	LTR	RNA	0	
FBti0063053	gypsy12	gypsy12	gypsy	LTR	LTR	RNA	0	
FBti0063054	invader6	invader6	invader	LTR	LTR	RNA	0	
FBti0063057	Doc4	Doc4-element	Doc	non-LTR	non-LTR	RNA	0	
FBti0063060	1360	1360	1360	TIR	TIR	DNA	0	
FBti0063061	1360	1360	1360	TIR	TIR	DNA	0	
FBti0063063	R1	R1-element	R1-element	non-LTR	non-LTR	RNA	0	
FBti0063064	diver2	diver2	diver	LTR	LTR	RNA	0	
FBti0063065	1360	1360	1360	TIR	TIR	DNA	0	
FBti0063066	Tc1	Tc1	Tc1	TIR	TIR	DNA	0	
FBti0063067	TART-A	TART-A	TART	TART	TART	TART	1	
FBti0063069	INE-1	INE-1	INE-1	TIR	TIR	DNA	0	
FBti0063070	Cr1a	Cr1a	Cr1a	non-LTR	non-LTR	RNA	0	
FBti0063073	INE-1	INE-1	INE-1	TIR	TIR	DNA	0	
FBti0063074	INE-1	INE-1	INE-1	TIR	TIR	DNA	0	
FBti0063077	G2	G2	G	non-LTR	non-LTR	RNA	0	
FBti0063078	INE-1	INE-1	INE-1	TIR	TIR	DNA	0	
FBti0063079	gypsy12	gypsy12	gypsy	LTR	LTR	RNA	0	
FBti0063080	gypsy12	gypsy12	gypsy	LTR	LTR	RNA	0	
FBti0063083	Cr1a	Cr1a	Cr1a	non-LTR	non-LTR	RNA	0	
FBti0063084	gypsy8	gypsy8	gypsy	LTR	LTR	RNA	0	
FBti0063085	Tc3	Tc3	Tc3	TIR	TIR	DNA	0	
FBti0063086	Cr1a	Cr1a	Cr1a	non-LTR	non-LTR	RNA	0	
FBti0063087	gypsy8	gypsy8	gypsy	LTR	LTR	RNA	0	
FBti0063089	Cr1a	Cr1a	Cr1a	non-LTR	non-LTR	RNA	0	
FBti0063090	Cr1a	Cr1a	Cr1a	non-LTR	non-LTR	RNA	0	
FBti0063092	Cr1a	Cr1a	Cr1a	non-LTR	non-LTR	RNA	0	
FBti0063094	G	G-element	G	non-LTR	non-LTR	RNA	0	
FBti0063095	accord2	accord2	accord	LTR	LTR	RNA	0	
FBti0063096	G5	G5	G	non-LTR	non-LTR	RNA	0	
FBti0063098	Tc1-2	Tc1-2	Tc1	TIR	TIR	DNA	0	
FBti0063099	Fw2	Fw2	Fw	non-LTR	non-LTR	RNA	0	
FBti0063100	INE-1	INE-1	INE-1	TIR	TIR	DNA	0	
FBti0063103	1360	1360	1360	TIR	TIR	DNA	0	
FBti0063104	BS4	BS4	BS	non-LTR	non-LTR	RNA	0	
FBti0063105	Tc1-2	Tc1-2	Tc1	TIR	TIR	DNA	0	
FBti0063106	INE-1	INE-1	INE-1	TIR	TIR	DNA	0	
FBti0063107	INE-1	INE-1	INE-1	TIR	TIR	DNA	0	
FBti0063108	INE-1	INE-1	INE-1	TIR	TIR	DNA	0	
FBti0063109	INE-1	INE-1	INE-1	TIR	TIR	DNA	0	
FBti0063110	micropia	micropia	micropia	LTR	LTR	RNA	0	
FBti0063112	INE-1	INE-1	INE-1	TIR	TIR	DNA	0	
FBti0063113	3S18	3S18	3S18	LTR	LTR	RNA	0	
FBti0063114	INE-1	INE-1	INE-1	TIR	TIR	DNA	0	
FBti0063115	Q	Q-element	Q-element	non-LTR	non-LTR	RNA	0	
FBti0063116	INE-1	INE-1	INE-1	TIR	TIR	DNA	0	
FBti0063117	INE-1	INE-1	INE-1	TIR	TIR	DNA	0	
FBti0063118	invader2	invader2	invader	LTR	LTR	RNA	0	
FBti0063119	transib2	transib2	transib	TIR	TIR	DNA	0	
FBti0063120	INE-1	INE-1	INE-1	TIR	TIR	DNA	0	
FBti0063121	transib2	transib2	transib	TIR	TIR	DNA	0	
FBti0063122	INE-1	INE-1	INE-1	TIR	TIR	DNA	0	
FBti0063123	INE-1	INE-1	INE-1	TIR	TIR	DNA	0	
FBti0063124	INE-1	INE-1	INE-1	TIR	TIR	DNA	0	
FBti0063125	transib2	transib2	transib	TIR	TIR	DNA	0	
FBti0063126	Rt1c	Rt1c	Rt1	non-LTR	non-LTR	RNA	0	
FBti0063127	1360	1360	1360	TIR	TIR	DNA	0	
FBti0063128	Rt1c	Rt1c	Rt1	non-LTR	non-LTR	RNA	0	
FBti0063129	INE-1	INE-1	INE-1	TIR	TIR	DNA	0	
FBti0063132	FB	FB	FB	foldback	foldback	DNA	0	
FBti0063133	INE-1	INE-1	INE-1	TIR	TIR	DNA	0	
FBti0063134	INE-1	INE-1	INE-1	TIR	TIR	DNA	0	
FBti0063136	FB	FB	FB	foldback	foldback	DNA	0	
FBti0063137	INE-1	INE-1	INE-1	TIR	TIR	DNA	0	
FBti0063138	HB	HB	HB	TIR	TIR	DNA	0	
FBti0063139	INE-1	INE-1	INE-1	TIR	TIR	DNA	0	
FBti0063141	INE-1	INE-1	INE-1	TIR	TIR	DNA	0	
FBti0063142	INE-1	INE-1	INE-1	TIR	TIR	DNA	0	
FBti0063143	INE-1	INE-1	INE-1	TIR	TIR	DNA	0	
FBti0063144	INE-1	INE-1	INE-1	TIR	TIR	DNA	0	
FBti0063146	G5	G5	G	non-LTR	non-LTR	RNA	0	
FBti0063147	baggins	baggins	baggins	non-LTR	non-LTR	RNA	0	
FBti0063148	baggins	baggins	baggins	non-LTR	non-LTR	RNA	0	
FBti0063149	INE-1	INE-1	INE-1	TIR	TIR	DNA	0	
FBti0063150	Tc3	Tc3	Tc3	TIR	TIR	DNA	0	
FBti0063151	baggins	baggins	baggins	non-LTR	non-LTR	RNA	0	
FBti0063152	INE-1	INE-1	INE-1	TIR	TIR	DNA	0	
FBti0063153	mariner2	mariner2	mariner	TIR	TIR	DNA	0	
FBti0063154	INE-1	INE-1	INE-1	TIR	TIR	DNA	0	
FBti0063155	INE-1	INE-1	INE-1	TIR	TIR	DNA	0	
FBti0063156	Max	Max-element	Max-element	LTR	LTR	RNA	0	
FBti0063157	INE-1	INE-1	INE-1	TIR	TIR	DNA	0	
FBti0063158	G5A	G5A	G	non-LTR	non-LTR	RNA	0	
FBti0063160	INE-1	INE-1	INE-1	TIR	TIR	DNA	0	
FBti0063161	G5A	G5A	G	non-LTR	non-LTR	RNA	0	
FBti0063162	INE-1	INE-1	INE-1	TIR	TIR	DNA	0	
FBti0063163	Max	Max-element	Max-element	LTR	LTR	RNA	0	
FBti0063164	INE-1	INE-1	INE-1	TIR	TIR	DNA	0	
FBti0063165	INE-1	INE-1	INE-1	TIR	TIR	DNA	0	
FBti0063166	gypsy12	gypsy12	gypsy	LTR	LTR	RNA	0	
FBti0063167	INE-1	INE-1	INE-1	TIR	TIR	DNA	0	
FBti0063168	INE-1	INE-1	INE-1	TIR	TIR	DNA	0	
FBti0063169	INE-1	INE-1	INE-1	TIR	TIR	DNA	0	
FBti0063170	INE-1	INE-1	INE-1	TIR	TIR	DNA	0	
FBti0063171	INE-1	INE-1	INE-1	TIR	TIR	DNA	0	
FBti0063172	INE-1	INE-1	INE-1	TIR	TIR	DNA	0	
FBti0063173	BS3	BS3	BS	non-LTR	non-LTR	RNA	0	
FBti0063174	INE-1	INE-1	INE-1	TIR	TIR	DNA	0	
FBti0063175	BS3	BS3	BS	non-LTR	non-LTR	RNA	0	
FBti0063176	gypsy12	gypsy12	gypsy	LTR	LTR	RNA	0	
FBti0063177	INE-1	INE-1	INE-1	TIR	TIR	DNA	0	
FBti0063178	gypsy12	gypsy12	gypsy	LTR	LTR	RNA	0	
FBti0063179	INE-1	INE-1	INE-1	TIR	TIR	DNA	0	
FBti0063180	invader6	invader6	invader	LTR	LTR	RNA	0	
FBti0063181	INE-1	INE-1	INE-1	TIR	TIR	DNA	0	
FBti0063183	INE-1	INE-1	INE-1	TIR	TIR	DNA	0	
FBti0063184	INE-1	INE-1	INE-1	TIR	TIR	DNA	0	
FBti0063185	INE-1	INE-1	INE-1	TIR	TIR	DNA	0	
FBti0063186	INE-1	INE-1	INE-1	TIR	TIR	DNA	0	
FBti0063187	INE-1	INE-1	INE-1	TIR	TIR	DNA	0	
FBti0063188	diver2	diver2	diver	LTR	LTR	RNA	0	
FBti0063189	INE-1	INE-1	INE-1	TIR	TIR	DNA	0	
FBti0063190	INE-1	INE-1	INE-1	TIR	TIR	DNA	0	
FBti0063191	gypsy12	gypsy12	gypsy	LTR	LTR	RNA	0	
FBti0063194	1360	1360	1360	TIR	TIR	DNA	0	
FBti0063196	INE-1	INE-1	INE-1	TIR	TIR	DNA	0	
FBti0063197	Tc3	Tc3	Tc3	TIR	TIR	DNA	0	
FBti0063198	INE-1	INE-1	INE-1	TIR	TIR	DNA	0	
FBti0063199	Tc3	Tc3	Tc3	TIR	TIR	DNA	0	
FBti0063200	1360	1360	1360	TIR	TIR	DNA	0	
FBti0063201	INE-1	INE-1	INE-1	TIR	TIR	DNA	0	
FBti0063202	Tc3	Tc3	Tc3	TIR	TIR	DNA	0	
FBti0063203	INE-1	INE-1	INE-1	TIR	TIR	DNA	0	
FBti0063204	Doc3	Doc3-element	Doc	non-LTR	non-LTR	RNA	0	
FBti0063205	INE-1	INE-1	INE-1	TIR	TIR	DNA	0	
FBti0063206	Cr1a	Cr1a	Cr1a	non-LTR	non-LTR	RNA	0	
FBti0063207	INE-1	INE-1	INE-1	TIR	TIR	DNA	0	
FBti0063208	INE-1	INE-1	INE-1	TIR	TIR	DNA	0	
FBti0063209	INE-1	INE-1	INE-1	TIR	TIR	DNA	0	
FBti0063210	G6	G6	G	non-LTR	non-LTR	RNA	0	
FBti0063211	INE-1	INE-1	INE-1	TIR	TIR	DNA	0	
FBti0063212	gypsy8	gypsy8	gypsy	LTR	LTR	RNA	0	
FBti0063213	INE-1	INE-1	INE-1	TIR	TIR	DNA	0	
FBti0063214	gypsy8	gypsy8	gypsy	LTR	LTR	RNA	0	
FBti0063215	INE-1	INE-1	INE-1	TIR	TIR	DNA	0	
FBti0063216	Rt1a	Rt1a	Rt1	non-LTR	non-LTR	RNA	0	
FBti0063217	INE-1	INE-1	INE-1	TIR	TIR	DNA	0	
FBti0063219	INE-1	INE-1	INE-1	TIR	TIR	DNA	0	
FBti0063220	INE-1	INE-1	INE-1	TIR	TIR	DNA	0	
FBti0063221	INE-1	INE-1	INE-1	TIR	TIR	DNA	0	
FBti0063222	INE-1	INE-1	INE-1	TIR	TIR	DNA	0	
FBti0063223	X	X-element	X-element	non-LTR	non-LTR	RNA	0	
FBti0063224	INE-1	INE-1	INE-1	TIR	TIR	DNA	0	
FBti0063225	INE-1	INE-1	INE-1	TIR	TIR	DNA	0	
FBti0063226	gypsy8	gypsy8	gypsy	LTR	LTR	RNA	0	
FBti0063227	INE-1	INE-1	INE-1	TIR	TIR	DNA	0	
FBti0063228	Cr1a	Cr1a	Cr1a	non-LTR	non-LTR	RNA	0	
FBti0063229	gypsy8	gypsy8	gypsy	LTR	LTR	RNA	0	
FBti0063230	INE-1	INE-1	INE-1	TIR	TIR	DNA	0	
FBti0063232	HMS-Beagle2	HMS-Beagle	HMS-Beagle	LTR	LTR	RNA	0	
FBti0063234	flea	flea	flea	LTR	LTR	RNA	0	
FBti0063235	Rt1a	Rt1a	Rt1	non-LTR	non-LTR	RNA	0	
FBti0063236	INE-1	INE-1	INE-1	TIR	TIR	DNA	0	
FBti0063237	G5	G5	G	non-LTR	non-LTR	RNA	0	
FBti0063238	Rt1a	Rt1a	Rt1	non-LTR	non-LTR	RNA	0	
FBti0063239	G5	G5	G	non-LTR	non-LTR	RNA	0	
FBti0063240	Doc2	Doc2-element	Doc	non-LTR	non-LTR	RNA	0	
FBti0063241	rooA	rooA	rooA	LTR	LTR	RNA	0	
FBti0063242	rooA	rooA	rooA	LTR	LTR	RNA	0	
FBti0063243	ninja-Dsim-like	ninja-Dsim-like	ninja	ninja	ninja	ninja	1	
FBti0063244	INE-1	INE-1	INE-1	TIR	TIR	DNA	0	
FBti0063245	INE-1	INE-1	INE-1	TIR	TIR	DNA	0	
FBti0063247	jockey2	jockey2	jockey	non-LTR	non-LTR	RNA	0	
FBti0063248	INE-1	INE-1	INE-1	TIR	TIR	DNA	0	
FBti0063249	INE-1	INE-1	INE-1	TIR	TIR	DNA	0	
FBti0063250	invader3	invader3	invader	LTR	LTR	RNA	0	
FBti0063251	INE-1	INE-1	INE-1	TIR	TIR	DNA	0	
FBti0063252	gypsy2	gypsy2	gypsy	LTR	LTR	RNA	0	
FBti0063253	INE-1	INE-1	INE-1	TIR	TIR	DNA	0	
FBti0063255	gypsy2	gypsy2	gypsy	LTR	LTR	RNA	0	
FBti0063256	G4	G4	G	non-LTR	non-LTR	RNA	0	
FBti0063257	Tom1	Tom1	Tom1	LTR	LTR	RNA	0	
FBti0063259	accord2	accord2	accord	LTR	LTR	RNA	0	
FBti0063260	gypsy9	gypsy9	gypsy	LTR	LTR	RNA	0	
FBti0063262	Fw2	Fw2	Fw	non-LTR	non-LTR	RNA	0	
FBti0063263	I	I-element	I-element	non-LTR	non-LTR	RNA	0	
FBti0063265	gypsy10	gypsy10	gypsy	LTR	LTR	RNA	0	
FBti0063266	gypsy3	gypsy3	gypsy	LTR	LTR	RNA	0	
FBti0063267	Fw3	Fw3	Fw	non-LTR	non-LTR	RNA	0	
FBti0063269	INE-1	INE-1	INE-1	TIR	TIR	DNA	0	
FBti0063270	INE-1	INE-1	INE-1	TIR	TIR	DNA	0	
FBti0063274	INE-1	INE-1	INE-1	TIR	TIR	DNA	0	
FBti0063275	INE-1	INE-1	INE-1	TIR	TIR	DNA	0	
FBti0063276	ZAM	ZAM	ZAM	LTR	LTR	RNA	0	
FBti0063277	INE-1	INE-1	INE-1	TIR	TIR	DNA	0	
FBti0063279	Q	Q-element	Q-element	non-LTR	non-LTR	RNA	0	
FBti0063282	jockey	jockey	jockey	non-LTR	non-LTR	RNA	0	
FBti0063284	INE-1	INE-1	INE-1	TIR	TIR	DNA	0	
FBti0063288	GATE	GATE	GATE	LTR	LTR	RNA	0	
FBti0063290	GATE	GATE	GATE	LTR	LTR	RNA	0	
FBti0063291	INE-1	INE-1	INE-1	TIR	TIR	DNA	0	
FBti0063292	Max	Max-element	Max-element	LTR	LTR	RNA	0	
FBti0063293	INE-1	INE-1	INE-1	TIR	TIR	DNA	0	
FBti0063295	Max	Max-element	Max-element	LTR	LTR	RNA	0	
FBti0063296	INE-1	INE-1	INE-1	TIR	TIR	DNA	0	
FBti0063297	invader6	invader6	invader	LTR	LTR	RNA	0	
FBti0063300	G5A	G5A	G	non-LTR	non-LTR	RNA	0	
FBti0063301	diver2	diver2	diver	LTR	LTR	RNA	0	
FBti0063302	INE-1	INE-1	INE-1	TIR	TIR	DNA	0	
FBti0063303	INE-1	INE-1	INE-1	TIR	TIR	DNA	0	
FBti0063304	INE-1	INE-1	INE-1	TIR	TIR	DNA	0	
FBti0063305	INE-1	INE-1	INE-1	TIR	TIR	DNA	0	
FBti0063306	INE-1	INE-1	INE-1	TIR	TIR	DNA	0	
FBti0063307	INE-1	INE-1	INE-1	TIR	TIR	DNA	0	
FBti0063308	diver2	diver2	diver	LTR	LTR	RNA	0	
FBti0063309	INE-1	INE-1	INE-1	TIR	TIR	DNA	0	
FBti0063311	diver2	diver2	diver	LTR	LTR	RNA	0	
FBti0063315	gypsy4	gypsy4	gypsy	LTR	LTR	RNA	0	
FBti0063317	gypsy4	gypsy4	gypsy	LTR	LTR	RNA	0	
FBti0063318	INE-1	INE-1	INE-1	TIR	TIR	DNA	0	
FBti0063319	INE-1	INE-1	INE-1	TIR	TIR	DNA	0	
FBti0063320	INE-1	INE-1	INE-1	TIR	TIR	DNA	0	
FBti0063321	INE-1	INE-1	INE-1	TIR	TIR	DNA	0	
FBti0063322	INE-1	INE-1	INE-1	TIR	TIR	DNA	0	
FBti0063323	INE-1	INE-1	INE-1	TIR	TIR	DNA	0	
FBti0063324	INE-1	INE-1	INE-1	TIR	TIR	DNA	0	
FBti0063325	INE-1	INE-1	INE-1	TIR	TIR	DNA	0	
FBti0063326	INE-1	INE-1	INE-1	TIR	TIR	DNA	0	
FBti0063327	TART-A	TART-A	TART	TART	TART	TART	1	
FBti0063328	INE-1	INE-1	INE-1	TIR	TIR	DNA	0	
FBti0063330	gypsy6	gypsy6	gypsy	LTR	LTR	RNA	0	
FBti0063331	TART-B	TART-B	TART	TART	TART	TART	1	
FBti0063332	INE-1	INE-1	INE-1	TIR	TIR	DNA	0	
FBti0063333	Rt1b	Rt1b	Rt1	non-LTR	non-LTR	RNA	0	
FBti0063335	INE-1	INE-1	INE-1	TIR	TIR	DNA	0	
FBti0063336	INE-1	INE-1	INE-1	TIR	TIR	DNA	0	
FBti0063337	INE-1	INE-1	INE-1	TIR	TIR	DNA	0	
FBti0063338	INE-1	INE-1	INE-1	TIR	TIR	DNA	0	
FBti0063339	INE-1	INE-1	INE-1	TIR	TIR	DNA	0	
FBti0063340	gypsy8	gypsy8	gypsy	LTR	LTR	RNA	0	
FBti0063341	gypsy8	gypsy8	gypsy	LTR	LTR	RNA	0	
FBti0063342	INE-1	INE-1	INE-1	TIR	TIR	DNA	0	
FBti0063343	gypsy8	gypsy8	gypsy	LTR	LTR	RNA	0	
FBti0063344	INE-1	INE-1	INE-1	TIR	TIR	DNA	0	
FBti0063345	gypsy8	gypsy8	gypsy	LTR	LTR	RNA	0	
FBti0063347	gypsy8	gypsy8	gypsy	LTR	LTR	RNA	0	
FBti0063349	Rt1c	Rt1c	Rt1	non-LTR	non-LTR	RNA	0	
FBti0063350	Max	Max-element	Max-element	LTR	LTR	RNA	0	
FBti0063351	INE-1	INE-1	INE-1	TIR	TIR	DNA	0	
FBti0063352	HMS-Beagle2	HMS-Beagle	HMS-Beagle	LTR	LTR	RNA	0	
FBti0063354	gypsy2	gypsy2	gypsy	LTR	LTR	RNA	0	
FBti0063355	INE-1	INE-1	INE-1	TIR	TIR	DNA	0	
FBti0063358	INE-1	INE-1	INE-1	TIR	TIR	DNA	0	
FBti0063359	INE-1	INE-1	INE-1	TIR	TIR	DNA	0	
FBti0063360	INE-1	INE-1	INE-1	TIR	TIR	DNA	0	
FBti0063361	INE-1	INE-1	INE-1	TIR	TIR	DNA	0	
FBti0063362	gypsy9	gypsy9	gypsy	LTR	LTR	RNA	0	
FBti0063363	INE-1	INE-1	INE-1	TIR	TIR	DNA	0	
FBti0063364	gypsy3	gypsy3	gypsy	LTR	LTR	RNA	0	
FBti0063365	INE-1	INE-1	INE-1	TIR	TIR	DNA	0	
FBti0063366	INE-1	INE-1	INE-1	TIR	TIR	DNA	0	
FBti0063367	INE-1	INE-1	INE-1	TIR	TIR	DNA	0	
FBti0063368	gypsy8	gypsy8	gypsy	LTR	LTR	RNA	0	
FBti0063369	1360	1360	1360	TIR	TIR	DNA	0	
FBti0063370	INE-1	INE-1	INE-1	TIR	TIR	DNA	0	
FBti0063371	INE-1	INE-1	INE-1	TIR	TIR	DNA	0	
FBti0063372	INE-1	INE-1	INE-1	TIR	TIR	DNA	0	
FBti0063373	INE-1	INE-1	INE-1	TIR	TIR	DNA	0	
FBti0063374	INE-1	INE-1	INE-1	TIR	TIR	DNA	0	
FBti0063375	INE-1	INE-1	INE-1	TIR	TIR	DNA	0	
FBti0063376	INE-1	INE-1	INE-1	TIR	TIR	DNA	0	
FBti0063377	INE-1	INE-1	INE-1	TIR	TIR	DNA	0	
FBti0063378	INE-1	INE-1	INE-1	TIR	TIR	DNA	0	
FBti0063379	INE-1	INE-1	INE-1	TIR	TIR	DNA	0	
FBti0063380	INE-1	INE-1	INE-1	TIR	TIR	DNA	0	
FBti0063381	INE-1	INE-1	INE-1	TIR	TIR	DNA	0	
FBti0063382	INE-1	INE-1	INE-1	TIR	TIR	DNA	0	
FBti0063383	INE-1	INE-1	INE-1	TIR	TIR	DNA	0	
FBti0063384	INE-1	INE-1	INE-1	TIR	TIR	DNA	0	
FBti0063385	INE-1	INE-1	INE-1	TIR	TIR	DNA	0	
FBti0063386	INE-1	INE-1	INE-1	TIR	TIR	DNA	0	
FBti0063387	INE-1	INE-1	INE-1	TIR	TIR	DNA	0	
FBti0063388	INE-1	INE-1	INE-1	TIR	TIR	DNA	0	
FBti0063390	INE-1	INE-1	INE-1	TIR	TIR	DNA	0	
FBti0063391	INE-1	INE-1	INE-1	TIR	TIR	DNA	0	
FBti0063392	INE-1	INE-1	INE-1	TIR	TIR	DNA	0	
FBti0063394	INE-1	INE-1	INE-1	TIR	TIR	DNA	0	
FBti0063395	INE-1	INE-1	INE-1	TIR	TIR	DNA	0	
FBti0063396	F	F-element	F-element	non-LTR	non-LTR	RNA	0	
FBti0063397	Rt1a	Rt1a	Rt1	non-LTR	non-LTR	RNA	0	
FBti0063398	INE-1	INE-1	INE-1	TIR	TIR	DNA	0	
FBti0063399	INE-1	INE-1	INE-1	TIR	TIR	DNA	0	
FBti0063400	INE-1	INE-1	INE-1	TIR	TIR	DNA	0	
FBti0063401	INE-1	INE-1	INE-1	TIR	TIR	DNA	0	
FBti0063402	INE-1	INE-1	INE-1	TIR	TIR	DNA	0	
FBti0063403	INE-1	INE-1	INE-1	TIR	TIR	DNA	0	
FBti0063404	INE-1	INE-1	INE-1	TIR	TIR	DNA	0	
FBti0063405	INE-1	INE-1	INE-1	TIR	TIR	DNA	0	
FBti0063406	INE-1	INE-1	INE-1	TIR	TIR	DNA	0	
FBti0063408	INE-1	INE-1	INE-1	TIR	TIR	DNA	0	
FBti0063410	INE-1	INE-1	INE-1	TIR	TIR	DNA	0	
FBti0063411	INE-1	INE-1	INE-1	TIR	TIR	DNA	0	
FBti0063412	INE-1	INE-1	INE-1	TIR	TIR	DNA	0	
FBti0063413	INE-1	INE-1	INE-1	TIR	TIR	DNA	0	
FBti0063414	INE-1	INE-1	INE-1	TIR	TIR	DNA	0	
FBti0063415	INE-1	INE-1	INE-1	TIR	TIR	DNA	0	
FBti0063416	INE-1	INE-1	INE-1	TIR	TIR	DNA	0	
FBti0063417	INE-1	INE-1	INE-1	TIR	TIR	DNA	0	
FBti0063419	INE-1	INE-1	INE-1	TIR	TIR	DNA	0	
FBti0063420	INE-1	INE-1	INE-1	TIR	TIR	DNA	0	
FBti0063421	INE-1	INE-1	INE-1	TIR	TIR	DNA	0	
FBti0063422	INE-1	INE-1	INE-1	TIR	TIR	DNA	0	
FBti0063423	INE-1	INE-1	INE-1	TIR	TIR	DNA	0	
FBti0063424	INE-1	INE-1	INE-1	TIR	TIR	DNA	0	
FBti0063425	INE-1	INE-1	INE-1	TIR	TIR	DNA	0	
FBti0063426	INE-1	INE-1	INE-1	TIR	TIR	DNA	0	
FBti0063427	INE-1	INE-1	INE-1	TIR	TIR	DNA	0	
FBti0063428	INE-1	INE-1	INE-1	TIR	TIR	DNA	0	
FBti0063429	INE-1	INE-1	INE-1	TIR	TIR	DNA	0	
FBti0063430	INE-1	INE-1	INE-1	TIR	TIR	DNA	0	
FBti0063433	INE-1	INE-1	INE-1	TIR	TIR	DNA	0	
FBti0063434	F	F-element	F-element	non-LTR	non-LTR	RNA	0	
FBti0063435	INE-1	INE-1	INE-1	TIR	TIR	DNA	0	
FBti0063437	INE-1	INE-1	INE-1	TIR	TIR	DNA	0	
FBti0063438	INE-1	INE-1	INE-1	TIR	TIR	DNA	0	
FBti0063439	INE-1	INE-1	INE-1	TIR	TIR	DNA	0	
FBti0063440	INE-1	INE-1	INE-1	TIR	TIR	DNA	0	
FBti0063441	INE-1	INE-1	INE-1	TIR	TIR	DNA	0	
FBti0063443	FB	FB	FB	foldback	foldback	DNA	0	
FBti0063444	INE-1	INE-1	INE-1	TIR	TIR	DNA	0	
FBti0063445	INE-1	INE-1	INE-1	TIR	TIR	DNA	0	
FBti0063446	Fw2	Fw2	Fw	non-LTR	non-LTR	RNA	0	
FBti0063447	FB	FB	FB	foldback	foldback	DNA	0	
FBti0063448	INE-1	INE-1	INE-1	TIR	TIR	DNA	0	
FBti0063450	INE-1	INE-1	INE-1	TIR	TIR	DNA	0	
FBti0063451	BS3	BS3	BS	non-LTR	non-LTR	RNA	0	
FBti0063452	1360	1360	1360	TIR	TIR	DNA	0	
FBti0063453	INE-1	INE-1	INE-1	TIR	TIR	DNA	0	
FBti0063454	INE-1	INE-1	INE-1	TIR	TIR	DNA	0	
FBti0063456	INE-1	INE-1	INE-1	TIR	TIR	DNA	0	
FBti0063457	INE-1	INE-1	INE-1	TIR	TIR	DNA	0	
FBti0063458	INE-1	INE-1	INE-1	TIR	TIR	DNA	0	
FBti0063459	INE-1	INE-1	INE-1	TIR	TIR	DNA	0	
FBti0063460	INE-1	INE-1	INE-1	TIR	TIR	DNA	0	
FBti0063461	INE-1	INE-1	INE-1	TIR	TIR	DNA	0	
FBti0063462	INE-1	INE-1	INE-1	TIR	TIR	DNA	0	
FBti0063463	INE-1	INE-1	INE-1	TIR	TIR	DNA	0	
FBti0063464	INE-1	INE-1	INE-1	TIR	TIR	DNA	0	
FBti0063465	INE-1	INE-1	INE-1	TIR	TIR	DNA	0	
FBti0063466	INE-1	INE-1	INE-1	TIR	TIR	DNA	0	
FBti0063467	INE-1	INE-1	INE-1	TIR	TIR	DNA	0	
FBti0063468	INE-1	INE-1	INE-1	TIR	TIR	DNA	0	
FBti0063469	INE-1	INE-1	INE-1	TIR	TIR	DNA	0	
FBti0063470	INE-1	INE-1	INE-1	TIR	TIR	DNA	0	
FBti0063471	HB	HB	HB	TIR	TIR	DNA	0	
FBti0063472	INE-1	INE-1	INE-1	TIR	TIR	DNA	0	
FBti0063473	INE-1	INE-1	INE-1	TIR	TIR	DNA	0	
FBti0063474	INE-1	INE-1	INE-1	TIR	TIR	DNA	0	
FBti0063475	INE-1	INE-1	INE-1	TIR	TIR	DNA	0	
FBti0063476	INE-1	INE-1	INE-1	TIR	TIR	DNA	0	
FBti0063477	INE-1	INE-1	INE-1	TIR	TIR	DNA	0	
FBti0063478	INE-1	INE-1	INE-1	TIR	TIR	DNA	0	
FBti0063479	INE-1	INE-1	INE-1	TIR	TIR	DNA	0	
FBti0063480	INE-1	INE-1	INE-1	TIR	TIR	DNA	0	
FBti0063481	INE-1	INE-1	INE-1	TIR	TIR	DNA	0	
FBti0063482	INE-1	INE-1	INE-1	TIR	TIR	DNA	0	
FBti0063483	INE-1	INE-1	INE-1	TIR	TIR	DNA	0	
FBti0063484	INE-1	INE-1	INE-1	TIR	TIR	DNA	0	
FBti0063485	INE-1	INE-1	INE-1	TIR	TIR	DNA	0	
FBti0063486	INE-1	INE-1	INE-1	TIR	TIR	DNA	0	
FBti0063487	INE-1	INE-1	INE-1	TIR	TIR	DNA	0	
FBti0063488	INE-1	INE-1	INE-1	TIR	TIR	DNA	0	
FBti0063489	INE-1	INE-1	INE-1	TIR	TIR	DNA	0	
FBti0063490	INE-1	INE-1	INE-1	TIR	TIR	DNA	0	
FBti0063491	INE-1	INE-1	INE-1	TIR	TIR	DNA	0	
FBti0063492	INE-1	INE-1	INE-1	TIR	TIR	DNA	0	
FBti0063493	INE-1	INE-1	INE-1	TIR	TIR	DNA	0	
FBti0063494	INE-1	INE-1	INE-1	TIR	TIR	DNA	0	
FBti0063495	INE-1	INE-1	INE-1	TIR	TIR	DNA	0	
FBti0063496	INE-1	INE-1	INE-1	TIR	TIR	DNA	0	
FBti0063497	INE-1	INE-1	INE-1	TIR	TIR	DNA	0	
FBti0063499	INE-1	INE-1	INE-1	TIR	TIR	DNA	0	
FBti0063500	G4	G4	G	non-LTR	non-LTR	RNA	0	
FBti0063501	INE-1	INE-1	INE-1	TIR	TIR	DNA	0	
FBti0063502	HB	HB	HB	TIR	TIR	DNA	0	
FBti0063503	INE-1	INE-1	INE-1	TIR	TIR	DNA	0	
FBti0063504	INE-1	INE-1	INE-1	TIR	TIR	DNA	0	
FBti0063505	INE-1	INE-1	INE-1	TIR	TIR	DNA	0	
FBti0063506	INE-1	INE-1	INE-1	TIR	TIR	DNA	0	
FBti0063507	INE-1	INE-1	INE-1	TIR	TIR	DNA	0	
FBti0063508	INE-1	INE-1	INE-1	TIR	TIR	DNA	0	
FBti0063510	297	297	297	LTR	LTR	RNA	0	
FBti0063511	INE-1	INE-1	INE-1	TIR	TIR	DNA	0	
FBti0063512	INE-1	INE-1	INE-1	TIR	TIR	DNA	0	
FBti0063513	INE-1	INE-1	INE-1	TIR	TIR	DNA	0	
FBti0063514	Tc3	Tc3	Tc3	TIR	TIR	DNA	0	
FBti0063516	Tc1-2	Tc1-2	Tc1	TIR	TIR	DNA	0	
FBti0063517	Tc1-2	Tc1-2	Tc1	TIR	TIR	DNA	0	
FBti0063518	INE-1	INE-1	INE-1	TIR	TIR	DNA	0	
FBti0063519	gypsy12	gypsy12	gypsy	LTR	LTR	RNA	0	
FBti0063522	INE-1	INE-1	INE-1	TIR	TIR	DNA	0	
FBti0063523	gypsy4	gypsy4	gypsy	LTR	LTR	RNA	0	
FBti0063524	INE-1	INE-1	INE-1	TIR	TIR	DNA	0	
FBti0063525	INE-1	INE-1	INE-1	TIR	TIR	DNA	0	
FBti0063526	INE-1	INE-1	INE-1	TIR	TIR	DNA	0	
FBti0063527	INE-1	INE-1	INE-1	TIR	TIR	DNA	0	
FBti0063528	INE-1	INE-1	INE-1	TIR	TIR	DNA	0	
FBti0063529	INE-1	INE-1	INE-1	TIR	TIR	DNA	0	
FBti0063531	INE-1	INE-1	INE-1	TIR	TIR	DNA	0	
FBti0063532	INE-1	INE-1	INE-1	TIR	TIR	DNA	0	
FBti0063534	1360	1360	1360	TIR	TIR	DNA	0	
FBti0063535	Tc1-2	Tc1-2	Tc1	TIR	TIR	DNA	0	
FBti0063536	gtwin	gtwin	gtwin	LTR	LTR	RNA	0	
FBti0063537	INE-1	INE-1	INE-1	TIR	TIR	DNA	0	
FBti0063538	Cr1a	Cr1a	Cr1a	non-LTR	non-LTR	RNA	0	
FBti0063539	ninja-Dsim-like	ninja-Dsim-like	ninja	ninja	ninja	ninja	1	
FBti0063540	1360	1360	1360	TIR	TIR	DNA	0	
FBti0063541	1360	1360	1360	TIR	TIR	DNA	0	
FBti0063542	INE-1	INE-1	INE-1	TIR	TIR	DNA	0	
FBti0063543	Porto1	Porto1	Porto1	non-LTR	non-LTR	RNA	0	
FBti0063544	INE-1	INE-1	INE-1	TIR	TIR	DNA	0	
FBti0063545	INE-1	INE-1	INE-1	TIR	TIR	DNA	0	
FBti0063546	INE-1	INE-1	INE-1	TIR	TIR	DNA	0	
FBti0063547	INE-1	INE-1	INE-1	TIR	TIR	DNA	0	
FBti0063548	Fw3	Fw3	Fw	non-LTR	non-LTR	RNA	0	
FBti0063549	Fw3	Fw3	Fw	non-LTR	non-LTR	RNA	0	
FBti0063550	jockey	jockey	jockey	non-LTR	non-LTR	RNA	0	
FBti0063551	INE-1	INE-1	INE-1	TIR	TIR	DNA	0	
FBti0063552	INE-1	INE-1	INE-1	TIR	TIR	DNA	0	
FBti0063553	X	X-element	X-element	non-LTR	non-LTR	RNA	0	
FBti0063554	INE-1	INE-1	INE-1	TIR	TIR	DNA	0	
FBti0063555	HB	HB	HB	TIR	TIR	DNA	0	
FBti0063556	HB	HB	HB	TIR	TIR	DNA	0	
FBti0063559	gypsy12	gypsy12	gypsy	LTR	LTR	RNA	0	
FBti0063560	INE-1	INE-1	INE-1	TIR	TIR	DNA	0	
FBti0063561	gypsy12	gypsy12	gypsy	LTR	LTR	RNA	0	
FBti0063562	INE-1	INE-1	INE-1	TIR	TIR	DNA	0	
FBti0063565	HeT-A	HeT-A	HeT-A	non-LTR	non-LTR	RNA	0	
FBti0063567	INE-1	INE-1	INE-1	TIR	TIR	DNA	0	
FBti0063568	INE-1	INE-1	INE-1	TIR	TIR	DNA	0	
FBti0063569	INE-1	INE-1	INE-1	TIR	TIR	DNA	0	
FBti0063570	INE-1	INE-1	INE-1	TIR	TIR	DNA	0	
FBti0063571	INE-1	INE-1	INE-1	TIR	TIR	DNA	0	
FBti0063572	INE-1	INE-1	INE-1	TIR	TIR	DNA	0	
FBti0063573	INE-1	INE-1	INE-1	TIR	TIR	DNA	0	
FBti0063574	INE-1	INE-1	INE-1	TIR	TIR	DNA	0	
FBti0063575	INE-1	INE-1	INE-1	TIR	TIR	DNA	0	
FBti0063576	INE-1	INE-1	INE-1	TIR	TIR	DNA	0	
FBti0063577	INE-1	INE-1	INE-1	TIR	TIR	DNA	0	
FBti0063578	INE-1	INE-1	INE-1	TIR	TIR	DNA	0	
FBti0063581	17.6	17.6	17.6	LTR	LTR	RNA	0	
FBti0063583	jockey	jockey	jockey	non-LTR	non-LTR	RNA	0	
FBti0063584	INE-1	INE-1	INE-1	TIR	TIR	DNA	0	
FBti0063585	INE-1	INE-1	INE-1	TIR	TIR	DNA	0	
FBti0063586	INE-1	INE-1	INE-1	TIR	TIR	DNA	0	
FBti0063587	INE-1	INE-1	INE-1	TIR	TIR	DNA	0	
FBti0063588	INE-1	INE-1	INE-1	TIR	TIR	DNA	0	
FBti0063589	flea	flea	flea	LTR	LTR	RNA	0	
FBti0063590	INE-1	INE-1	INE-1	TIR	TIR	DNA	0	
FBti0063591	INE-1	INE-1	INE-1	TIR	TIR	DNA	0	
FBti0063592	INE-1	INE-1	INE-1	TIR	TIR	DNA	0	
FBti0063593	INE-1	INE-1	INE-1	TIR	TIR	DNA	0	
FBti0063594	INE-1	INE-1	INE-1	TIR	TIR	DNA	0	
FBti0063595	INE-1	INE-1	INE-1	TIR	TIR	DNA	0	
FBti0063596	INE-1	INE-1	INE-1	TIR	TIR	DNA	0	
FBti0063597	INE-1	INE-1	INE-1	TIR	TIR	DNA	0	
FBti0063598	INE-1	INE-1	INE-1	TIR	TIR	DNA	0	
FBti0063599	INE-1	INE-1	INE-1	TIR	TIR	DNA	0	
FBti0063600	INE-1	INE-1	INE-1	TIR	TIR	DNA	0	
FBti0063601	INE-1	INE-1	INE-1	TIR	TIR	DNA	0	
FBti0063602	INE-1	INE-1	INE-1	TIR	TIR	DNA	0	
FBti0063603	INE-1	INE-1	INE-1	TIR	TIR	DNA	0	
FBti0063604	INE-1	INE-1	INE-1	TIR	TIR	DNA	0	
FBti0063605	INE-1	INE-1	INE-1	TIR	TIR	DNA	0	
FBti0063606	INE-1	INE-1	INE-1	TIR	TIR	DNA	0	
FBti0063607	INE-1	INE-1	INE-1	TIR	TIR	DNA	0	
FBti0063608	INE-1	INE-1	INE-1	TIR	TIR	DNA	0	
FBti0063609	INE-1	INE-1	INE-1	TIR	TIR	DNA	0	
FBti0063610	INE-1	INE-1	INE-1	TIR	TIR	DNA	0	
FBti0063611	INE-1	INE-1	INE-1	TIR	TIR	DNA	0	
FBti0063612	INE-1	INE-1	INE-1	TIR	TIR	DNA	0	
FBti0063613	INE-1	INE-1	INE-1	TIR	TIR	DNA	0	
FBti0063614	INE-1	INE-1	INE-1	TIR	TIR	DNA	0	
FBti0063615	INE-1	INE-1	INE-1	TIR	TIR	DNA	0	
FBti0063617	INE-1	INE-1	INE-1	TIR	TIR	DNA	0	
FBti0063618	gypsy12	gypsy12	gypsy	LTR	LTR	RNA	0	
FBti0063621	INE-1	INE-1	INE-1	TIR	TIR	DNA	0	
FBti0063622	INE-1	INE-1	INE-1	TIR	TIR	DNA	0	
FBti0063623	INE-1	INE-1	INE-1	TIR	TIR	DNA	0	
FBti0063624	3S18	3S18	3S18	LTR	LTR	RNA	0	
FBti0063625	INE-1	INE-1	INE-1	TIR	TIR	DNA	0	
FBti0063626	INE-1	INE-1	INE-1	TIR	TIR	DNA	0	
FBti0063627	INE-1	INE-1	INE-1	TIR	TIR	DNA	0	
FBti0063628	INE-1	INE-1	INE-1	TIR	TIR	DNA	0	
FBti0063629	INE-1	INE-1	INE-1	TIR	TIR	DNA	0	
FBti0063630	INE-1	INE-1	INE-1	TIR	TIR	DNA	0	
FBti0063633	INE-1	INE-1	INE-1	TIR	TIR	DNA	0	
FBti0063634	INE-1	INE-1	INE-1	TIR	TIR	DNA	0	
FBti0063635	INE-1	INE-1	INE-1	TIR	TIR	DNA	0	
FBti0063636	INE-1	INE-1	INE-1	TIR	TIR	DNA	0	
FBti0063637	INE-1	INE-1	INE-1	TIR	TIR	DNA	0	
FBti0063638	INE-1	INE-1	INE-1	TIR	TIR	DNA	0	
FBti0063639	INE-1	INE-1	INE-1	TIR	TIR	DNA	0	
FBti0063640	INE-1	INE-1	INE-1	TIR	TIR	DNA	0	
FBti0063641	INE-1	INE-1	INE-1	TIR	TIR	DNA	0	
FBti0063642	INE-1	INE-1	INE-1	TIR	TIR	DNA	0	
FBti0063643	INE-1	INE-1	INE-1	TIR	TIR	DNA	0	
FBti0063645	INE-1	INE-1	INE-1	TIR	TIR	DNA	0	
FBti0063646	INE-1	INE-1	INE-1	TIR	TIR	DNA	0	
FBti0063647	INE-1	INE-1	INE-1	TIR	TIR	DNA	0	
FBti0063648	INE-1	INE-1	INE-1	TIR	TIR	DNA	0	
FBti0063649	INE-1	INE-1	INE-1	TIR	TIR	DNA	0	
FBti0063650	INE-1	INE-1	INE-1	TIR	TIR	DNA	0	
FBti0063651	INE-1	INE-1	INE-1	TIR	TIR	DNA	0	
FBti0063652	INE-1	INE-1	INE-1	TIR	TIR	DNA	0	
FBti0063653	INE-1	INE-1	INE-1	TIR	TIR	DNA	0	
FBti0063654	INE-1	INE-1	INE-1	TIR	TIR	DNA	0	
FBti0063655	INE-1	INE-1	INE-1	TIR	TIR	DNA	0	
FBti0063656	INE-1	INE-1	INE-1	TIR	TIR	DNA	0	
FBti0063658	INE-1	INE-1	INE-1	TIR	TIR	DNA	0	
FBti0063660	Max	Max-element	Max-element	LTR	LTR	RNA	0	
FBti0063661	INE-1	INE-1	INE-1	TIR	TIR	DNA	0	
FBti0063662	INE-1	INE-1	INE-1	TIR	TIR	DNA	0	
FBti0063663	INE-1	INE-1	INE-1	TIR	TIR	DNA	0	
FBti0063664	INE-1	INE-1	INE-1	TIR	TIR	DNA	0	
FBti0063665	INE-1	INE-1	INE-1	TIR	TIR	DNA	0	
FBti0063666	INE-1	INE-1	INE-1	TIR	TIR	DNA	0	
FBti0063669	INE-1	INE-1	INE-1	TIR	TIR	DNA	0	
FBti0063671	INE-1	INE-1	INE-1	TIR	TIR	DNA	0	
FBti0063673	INE-1	INE-1	INE-1	TIR	TIR	DNA	0	
FBti0063674	roo	roo	roo	LTR	LTR	RNA	0	
FBti0063675	gypsy12	gypsy12	gypsy	LTR	LTR	RNA	0	
FBti0063676	INE-1	INE-1	INE-1	TIR	TIR	DNA	0	
FBti0063677	INE-1	INE-1	INE-1	TIR	TIR	DNA	0	
FBti0063678	FB	FB	FB	foldback	foldback	DNA	0	
FBti0063679	INE-1	INE-1	INE-1	TIR	TIR	DNA	0	
FBti0063680	INE-1	INE-1	INE-1	TIR	TIR	DNA	0	
FBti0063681	INE-1	INE-1	INE-1	TIR	TIR	DNA	0	
FBti0063682	INE-1	INE-1	INE-1	TIR	TIR	DNA	0	
FBti0063683	INE-1	INE-1	INE-1	TIR	TIR	DNA	0	
FBti0063684	INE-1	INE-1	INE-1	TIR	TIR	DNA	0	
FBti0063685	INE-1	INE-1	INE-1	TIR	TIR	DNA	0	
FBti0063686	INE-1	INE-1	INE-1	TIR	TIR	DNA	0	
FBti0063687	INE-1	INE-1	INE-1	TIR	TIR	DNA	0	
FBti0063688	G2	G2	G	non-LTR	non-LTR	RNA	0	
FBti0063689	mdg1	mdg1	mdg	LTR	LTR	RNA	0	
FBti0063690	1731	1731	1731	LTR	LTR	RNA	0	
FBti0063691	INE-1	INE-1	INE-1	TIR	TIR	DNA	0	
FBti0063693	INE-1	INE-1	INE-1	TIR	TIR	DNA	0	
FBti0063694	INE-1	INE-1	INE-1	TIR	TIR	DNA	0	
FBti0063696	INE-1	INE-1	INE-1	TIR	TIR	DNA	0	
FBti0063697	Doc3	Doc3-element	Doc	non-LTR	non-LTR	RNA	0	
FBti0063698	INE-1	INE-1	INE-1	TIR	TIR	DNA	0	
FBti0063699	INE-1	INE-1	INE-1	TIR	TIR	DNA	0	
FBti0063700	INE-1	INE-1	INE-1	TIR	TIR	DNA	0	
FBti0063701	INE-1	INE-1	INE-1	TIR	TIR	DNA	0	
FBti0063702	INE-1	INE-1	INE-1	TIR	TIR	DNA	0	
FBti0063703	INE-1	INE-1	INE-1	TIR	TIR	DNA	0	
FBti0063704	INE-1	INE-1	INE-1	TIR	TIR	DNA	0	
FBti0063705	INE-1	INE-1	INE-1	TIR	TIR	DNA	0	
FBti0063706	INE-1	INE-1	INE-1	TIR	TIR	DNA	0	
FBti0063708	INE-1	INE-1	INE-1	TIR	TIR	DNA	0	
FBti0063709	INE-1	INE-1	INE-1	TIR	TIR	DNA	0	
FBti0063710	INE-1	INE-1	INE-1	TIR	TIR	DNA	0	
FBti0063711	INE-1	INE-1	INE-1	TIR	TIR	DNA	0	
FBti0063712	G5A	G5A	G	non-LTR	non-LTR	RNA	0	
FBti0063713	INE-1	INE-1	INE-1	TIR	TIR	DNA	0	
FBti0063714	INE-1	INE-1	INE-1	TIR	TIR	DNA	0	
FBti0063715	INE-1	INE-1	INE-1	TIR	TIR	DNA	0	
FBti0063716	INE-1	INE-1	INE-1	TIR	TIR	DNA	0	
FBti0063717	INE-1	INE-1	INE-1	TIR	TIR	DNA	0	
FBti0063718	INE-1	INE-1	INE-1	TIR	TIR	DNA	0	
FBti0063720	Max	Max-element	Max-element	LTR	LTR	RNA	0	
FBti0063722	TART-A	TART-A	TART	TART	TART	TART	1	
FBti0063724	INE-1	INE-1	INE-1	TIR	TIR	DNA	0	
FBti0063728	Rt1b	Rt1b	Rt1	non-LTR	non-LTR	RNA	0	
FBti0063729	gypsy12	gypsy12	gypsy	LTR	LTR	RNA	0	
FBti0063732	jockey	jockey	jockey	non-LTR	non-LTR	RNA	0	
FBti0063733	INE-1	INE-1	INE-1	TIR	TIR	DNA	0	
FBti0063734	jockey	jockey	jockey	non-LTR	non-LTR	RNA	0	
FBti0063735	jockey	jockey	jockey	non-LTR	non-LTR	RNA	0	
FBti0063736	INE-1	INE-1	INE-1	TIR	TIR	DNA	0	
FBti0063737	INE-1	INE-1	INE-1	TIR	TIR	DNA	0	
FBti0063738	INE-1	INE-1	INE-1	TIR	TIR	DNA	0	
FBti0063739	1360	1360	1360	TIR	TIR	DNA	0	
FBti0063740	1360	1360	1360	TIR	TIR	DNA	0	
FBti0063742	Cr1a	Cr1a	Cr1a	non-LTR	non-LTR	RNA	0	
FBti0063743	hopper2	hopper2	hopper	TIR	TIR	DNA	0	
FBti0063744	FB	FB	FB	foldback	foldback	DNA	0	
FBti0063745	INE-1	INE-1	INE-1	TIR	TIR	DNA	0	
FBti0063746	INE-1	INE-1	INE-1	TIR	TIR	DNA	0	
FBti0063747	H	hobo	hobo	TIR	TIR	DNA	0	
FBti0063748	INE-1	INE-1	INE-1	TIR	TIR	DNA	0	
FBti0063750	INE-1	INE-1	INE-1	TIR	TIR	DNA	0	
FBti0063751	HB	HB	HB	TIR	TIR	DNA	0	
FBti0063752	INE-1	INE-1	INE-1	TIR	TIR	DNA	0	
FBti0063753	Doc3	Doc3-element	Doc	non-LTR	non-LTR	RNA	0	
FBti0063754	HB	HB	HB	TIR	TIR	DNA	0	
FBti0063755	INE-1	INE-1	INE-1	TIR	TIR	DNA	0	
FBti0063757	HB	HB	HB	TIR	TIR	DNA	0	
FBti0063758	hopper2	hopper2	hopper	TIR	TIR	DNA	0	
FBti0063759	baggins	baggins	baggins	non-LTR	non-LTR	RNA	0	
FBti0063760	INE-1	INE-1	INE-1	TIR	TIR	DNA	0	
FBti0063763	INE-1	INE-1	INE-1	TIR	TIR	DNA	0	
FBti0063766	INE-1	INE-1	INE-1	TIR	TIR	DNA	0	
FBti0063767	diver2	diver2	diver	LTR	LTR	RNA	0	
FBti0063768	INE-1	INE-1	INE-1	TIR	TIR	DNA	0	
FBti0063772	INE-1	INE-1	INE-1	TIR	TIR	DNA	0	
FBti0063773	INE-1	INE-1	INE-1	TIR	TIR	DNA	0	
FBti0063774	INE-1	INE-1	INE-1	TIR	TIR	DNA	0	
FBti0063776	INE-1	INE-1	INE-1	TIR	TIR	DNA	0	
FBti0063777	INE-1	INE-1	INE-1	TIR	TIR	DNA	0	
FBti0063778	INE-1	INE-1	INE-1	TIR	TIR	DNA	0	
FBti0063779	jockey2	jockey2	jockey	non-LTR	non-LTR	RNA	0	
FBti0063780	FB	FB	FB	foldback	foldback	DNA	0	
FBti0063783	1360	1360	1360	TIR	TIR	DNA	0	
FBti0063787	Q	Q-element	Q-element	non-LTR	non-LTR	RNA	0	
FBti0063788	INE-1	INE-1	INE-1	TIR	TIR	DNA	0	
FBti0063789	INE-1	INE-1	INE-1	TIR	TIR	DNA	0	
FBti0063791	INE-1	INE-1	INE-1	TIR	TIR	DNA	0	
FBti0063792	INE-1	INE-1	INE-1	TIR	TIR	DNA	0	
FBti0063793	INE-1	INE-1	INE-1	TIR	TIR	DNA	0	
FBti0063795	INE-1	INE-1	INE-1	TIR	TIR	DNA	0	
FBti0063797	I	I-element	I-element	non-LTR	non-LTR	RNA	0	
FBti0063798	INE-1	INE-1	INE-1	TIR	TIR	DNA	0	
FBti0063799	INE-1	INE-1	INE-1	TIR	TIR	DNA	0	
FBti0063800	Cr1a	Cr1a	Cr1a	non-LTR	non-LTR	RNA	0	
FBti0063802	INE-1	INE-1	INE-1	TIR	TIR	DNA	0	
FBti0063806	micropia	micropia	micropia	LTR	LTR	RNA	0	
FBti0063807	1731	1731	1731	LTR	LTR	RNA	0	
FBti0063808	looper1	looper1	looper1	TIR	TIR	DNA	0	
FBti0063809	jockey	jockey	jockey	non-LTR	non-LTR	RNA	0	
FBti0063810	jockey	jockey	jockey	non-LTR	non-LTR	RNA	0	
FBti0063812	INE-1	INE-1	INE-1	TIR	TIR	DNA	0	
FBti0063814	INE-1	INE-1	INE-1	TIR	TIR	DNA	0	
FBti0063816	INE-1	INE-1	INE-1	TIR	TIR	DNA	0	
FBti0063818	G5A	G5A	G	non-LTR	non-LTR	RNA	0	
FBti0063819	INE-1	INE-1	INE-1	TIR	TIR	DNA	0	
FBti0063821	INE-1	INE-1	INE-1	TIR	TIR	DNA	0	
FBti0063822	INE-1	INE-1	INE-1	TIR	TIR	DNA	0	
FBti0063823	INE-1	INE-1	INE-1	TIR	TIR	DNA	0	
FBti0063824	INE-1	INE-1	INE-1	TIR	TIR	DNA	0	
FBti0063825	INE-1	INE-1	INE-1	TIR	TIR	DNA	0	
FBti0063826	jockey	jockey	jockey	non-LTR	non-LTR	RNA	0	
FBti0063831	INE-1	INE-1	INE-1	TIR	TIR	DNA	0	
FBti0063832	INE-1	INE-1	INE-1	TIR	TIR	DNA	0	
FBti0063834	INE-1	INE-1	INE-1	TIR	TIR	DNA	0	
FBti0063835	INE-1	INE-1	INE-1	TIR	TIR	DNA	0	
FBti0063836	INE-1	INE-1	INE-1	TIR	TIR	DNA	0	
FBti0063837	INE-1	INE-1	INE-1	TIR	TIR	DNA	0	
FBti0063838	INE-1	INE-1	INE-1	TIR	TIR	DNA	0	
FBti0063839	INE-1	INE-1	INE-1	TIR	TIR	DNA	0	
FBti0063840	INE-1	INE-1	INE-1	TIR	TIR	DNA	0	
FBti0063841	INE-1	INE-1	INE-1	TIR	TIR	DNA	0	
FBti0063842	INE-1	INE-1	INE-1	TIR	TIR	DNA	0	
FBti0063843	INE-1	INE-1	INE-1	TIR	TIR	DNA	0	
FBti0063844	INE-1	INE-1	INE-1	TIR	TIR	DNA	0	
FBti0063845	INE-1	INE-1	INE-1	TIR	TIR	DNA	0	
FBti0063846	INE-1	INE-1	INE-1	TIR	TIR	DNA	0	
FBti0063847	INE-1	INE-1	INE-1	TIR	TIR	DNA	0	
FBti0063848	INE-1	INE-1	INE-1	TIR	TIR	DNA	0	
FBti0063849	INE-1	INE-1	INE-1	TIR	TIR	DNA	0	
FBti0063850	INE-1	INE-1	INE-1	TIR	TIR	DNA	0	
FBti0063851	INE-1	INE-1	INE-1	TIR	TIR	DNA	0	
FBti0063852	INE-1	INE-1	INE-1	TIR	TIR	DNA	0	
FBti0063854	INE-1	INE-1	INE-1	TIR	TIR	DNA	0	
FBti0063855	INE-1	INE-1	INE-1	TIR	TIR	DNA	0	
FBti0063856	INE-1	INE-1	INE-1	TIR	TIR	DNA	0	
FBti0063857	INE-1	INE-1	INE-1	TIR	TIR	DNA	0	
FBti0063858	INE-1	INE-1	INE-1	TIR	TIR	DNA	0	
FBti0063859	INE-1	INE-1	INE-1	TIR	TIR	DNA	0	
FBti0063860	INE-1	INE-1	INE-1	TIR	TIR	DNA	0	
FBti0063861	INE-1	INE-1	INE-1	TIR	TIR	DNA	0	
FBti0063862	INE-1	INE-1	INE-1	TIR	TIR	DNA	0	
FBti0063863	INE-1	INE-1	INE-1	TIR	TIR	DNA	0	
FBti0063864	INE-1	INE-1	INE-1	TIR	TIR	DNA	0	
FBti0063866	INE-1	INE-1	INE-1	TIR	TIR	DNA	0	
FBti0063867	INE-1	INE-1	INE-1	TIR	TIR	DNA	0	
FBti0063868	X	X-element	X-element	non-LTR	non-LTR	RNA	0	
FBti0063869	INE-1	INE-1	INE-1	TIR	TIR	DNA	0	
FBti0063870	INE-1	INE-1	INE-1	TIR	TIR	DNA	0	
FBti0063871	INE-1	INE-1	INE-1	TIR	TIR	DNA	0	
FBti0063872	INE-1	INE-1	INE-1	TIR	TIR	DNA	0	
FBti0063873	INE-1	INE-1	INE-1	TIR	TIR	DNA	0	
FBti0063874	INE-1	INE-1	INE-1	TIR	TIR	DNA	0	
FBti0063875	INE-1	INE-1	INE-1	TIR	TIR	DNA	0	
FBti0063876	INE-1	INE-1	INE-1	TIR	TIR	DNA	0	
FBti0063877	INE-1	INE-1	INE-1	TIR	TIR	DNA	0	
FBti0063880	INE-1	INE-1	INE-1	TIR	TIR	DNA	0	
FBti0063883	INE-1	INE-1	INE-1	TIR	TIR	DNA	0	
FBti0063885	jockey2	jockey2	jockey	non-LTR	non-LTR	RNA	0	
FBti0063887	INE-1	INE-1	INE-1	TIR	TIR	DNA	0	
FBti0063889	R1	R1-element	R1-element	non-LTR	non-LTR	RNA	0	
FBti0063891	McClintock	McClintock	McClintock	LTR	LTR	RNA	0	
FBti0063895	roo	roo	roo	LTR	LTR	RNA	0	
FBti0063896	INE-1	INE-1	INE-1	TIR	TIR	DNA	0	
FBti0063897	INE-1	INE-1	INE-1	TIR	TIR	DNA	0	
FBti0063899	INE-1	INE-1	INE-1	TIR	TIR	DNA	0	
FBti0063900	INE-1	INE-1	INE-1	TIR	TIR	DNA	0	
FBti0063902	INE-1	INE-1	INE-1	TIR	TIR	DNA	0	
FBti0063903	INE-1	INE-1	INE-1	TIR	TIR	DNA	0	
FBti0063904	F	F-element	F-element	non-LTR	non-LTR	RNA	0	
FBti0063906	INE-1	INE-1	INE-1	TIR	TIR	DNA	0	
FBti0063907	INE-1	INE-1	INE-1	TIR	TIR	DNA	0	
FBti0063908	F	F-element	F-element	non-LTR	non-LTR	RNA	0	
FBti0063909	INE-1	INE-1	INE-1	TIR	TIR	DNA	0	
FBti0063910	mdg3	mdg3	mdg	LTR	LTR	RNA	0	
FBti0063912	mdg3	mdg3	mdg	LTR	LTR	RNA	0	
FBti0063913	copia	copia	copia	LTR	LTR	RNA	0	
FBti0063914	297	297	297	LTR	LTR	RNA	0	
FBti0063915	mdg1	mdg1	mdg	LTR	LTR	RNA	0	
FBti0063916	springer	springer	springer	LTR	LTR	RNA	0	
FBti0063917	X	X-element	X-element	non-LTR	non-LTR	RNA	0	
FBti0063918	springer	springer	springer	LTR	LTR	RNA	0	
FBti0063919	X	X-element	X-element	non-LTR	non-LTR	RNA	0	
FBti0063920	INE-1	INE-1	INE-1	TIR	TIR	DNA	0	
FBti0063921	INE-1	INE-1	INE-1	TIR	TIR	DNA	0	
FBti0063922	BS	BS	BS	non-LTR	non-LTR	RNA	0	
FBti0063923	Doc	Doc	Doc	non-LTR	non-LTR	RNA	0	
FBti0063924	BS3	BS3	BS	non-LTR	non-LTR	RNA	0	
FBti0063925	Doc	Doc	Doc	non-LTR	non-LTR	RNA	0	
FBti0063926	INE-1	INE-1	INE-1	TIR	TIR	DNA	0	
FBti0063928	INE-1	INE-1	INE-1	TIR	TIR	DNA	0	
FBti0063929	S	S-element	S-element	TIR	TIR	DNA	0	
FBti0063930	INE-1	INE-1	INE-1	TIR	TIR	DNA	0	
FBti0063931	INE-1	INE-1	INE-1	TIR	TIR	DNA	0	
FBti0063932	INE-1	INE-1	INE-1	TIR	TIR	DNA	0	
FBti0063933	INE-1	INE-1	INE-1	TIR	TIR	DNA	0	
FBti0063934	INE-1	INE-1	INE-1	TIR	TIR	DNA	0	
FBti0063935	Tirant	Tirant	Tirant	LTR	LTR	RNA	0	
FBti0063936	G4	G4	G	non-LTR	non-LTR	RNA	0	
FBti0063937	G4	G4	G	non-LTR	non-LTR	RNA	0	
FBti0063938	G4	G4	G	non-LTR	non-LTR	RNA	0	
FBti0063939	Rt1b	Rt1b	Rt1	non-LTR	non-LTR	RNA	0	
FBti0063940	G5A	G5A	G	non-LTR	non-LTR	RNA	0	
FBti0063941	BS3	BS3	BS	non-LTR	non-LTR	RNA	0	
FBti0063942	1360	1360	1360	TIR	TIR	DNA	0	
FBti0063943	INE-1	INE-1	INE-1	TIR	TIR	DNA	0	
FBti0063945	1360	1360	1360	TIR	TIR	DNA	0	
FBti0063947	1360	1360	1360	TIR	TIR	DNA	0	
FBti0063948	INE-1	INE-1	INE-1	TIR	TIR	DNA	0	
FBti0063949	1360	1360	1360	TIR	TIR	DNA	0	
FBti0063950	INE-1	INE-1	INE-1	TIR	TIR	DNA	0	
FBti0063951	1360	1360	1360	TIR	TIR	DNA	0	
FBti0063952	INE-1	INE-1	INE-1	TIR	TIR	DNA	0	
FBti0063953	1360	1360	1360	TIR	TIR	DNA	0	
FBti0063954	INE-1	INE-1	INE-1	TIR	TIR	DNA	0	
FBti0063955	1360	1360	1360	TIR	TIR	DNA	0	
FBti0063956	Cr1a	Cr1a	Cr1a	non-LTR	non-LTR	RNA	0	
FBti0063957	1360	1360	1360	TIR	TIR	DNA	0	
FBti0063958	transib4	transib4	transib	TIR	TIR	DNA	0	
FBti0063960	INE-1	INE-1	INE-1	TIR	TIR	DNA	0	
FBti0063961	Doc4	Doc4-element	Doc	non-LTR	non-LTR	RNA	0	
FBti0063962	Tc1	Tc1	Tc1	TIR	TIR	DNA	0	
FBti0063963	Cr1a	Cr1a	Cr1a	non-LTR	non-LTR	RNA	0	
FBti0063964	Cr1a	Cr1a	Cr1a	non-LTR	non-LTR	RNA	0	
FBti0063965	Cr1a	Cr1a	Cr1a	non-LTR	non-LTR	RNA	0	
FBti0063967	Cr1a	Cr1a	Cr1a	non-LTR	non-LTR	RNA	0	
FBti0063969	Cr1a	Cr1a	Cr1a	non-LTR	non-LTR	RNA	0	
FBti0063970	Cr1a	Cr1a	Cr1a	non-LTR	non-LTR	RNA	0	
FBti0063971	Cr1a	Cr1a	Cr1a	non-LTR	non-LTR	RNA	0	
FBti0063972	INE-1	INE-1	INE-1	TIR	TIR	DNA	0	
FBti0063973	INE-1	INE-1	INE-1	TIR	TIR	DNA	0	
FBti0063974	INE-1	INE-1	INE-1	TIR	TIR	DNA	0	
FBti0063975	INE-1	INE-1	INE-1	TIR	TIR	DNA	0	
FBti0063976	INE-1	INE-1	INE-1	TIR	TIR	DNA	0	
FBti0063977	INE-1	INE-1	INE-1	TIR	TIR	DNA	0	
FBti0063978	INE-1	INE-1	INE-1	TIR	TIR	DNA	0	
FBti0063979	INE-1	INE-1	INE-1	TIR	TIR	DNA	0	
FBti0063980	INE-1	INE-1	INE-1	TIR	TIR	DNA	0	
FBti0063981	INE-1	INE-1	INE-1	TIR	TIR	DNA	0	
FBti0063982	INE-1	INE-1	INE-1	TIR	TIR	DNA	0	
FBti0063983	INE-1	INE-1	INE-1	TIR	TIR	DNA	0	
FBti0063984	INE-1	INE-1	INE-1	TIR	TIR	DNA	0	
FBti0063985	INE-1	INE-1	INE-1	TIR	TIR	DNA	0	
FBti0063986	INE-1	INE-1	INE-1	TIR	TIR	DNA	0	
FBti0063987	INE-1	INE-1	INE-1	TIR	TIR	DNA	0	
FBti0063988	INE-1	INE-1	INE-1	TIR	TIR	DNA	0	
FBti0063991	INE-1	INE-1	INE-1	TIR	TIR	DNA	0	
FBti0063992	INE-1	INE-1	INE-1	TIR	TIR	DNA	0	
FBti0063993	INE-1	INE-1	INE-1	TIR	TIR	DNA	0	
FBti0063994	G5A	G5A	G	non-LTR	non-LTR	RNA	0	
FBti0063995	INE-1	INE-1	INE-1	TIR	TIR	DNA	0	
FBti0063997	INE-1	INE-1	INE-1	TIR	TIR	DNA	0	
FBti0063998	INE-1	INE-1	INE-1	TIR	TIR	DNA	0	
FBti0063999	INE-1	INE-1	INE-1	TIR	TIR	DNA	0	
FBti0064000	INE-1	INE-1	INE-1	TIR	TIR	DNA	0	
FBti0064001	INE-1	INE-1	INE-1	TIR	TIR	DNA	0	
FBti0064003	INE-1	INE-1	INE-1	TIR	TIR	DNA	0	
FBti0064007	INE-1	INE-1	INE-1	TIR	TIR	DNA	0	
FBti0064008	INE-1	INE-1	INE-1	TIR	TIR	DNA	0	
FBti0064009	INE-1	INE-1	INE-1	TIR	TIR	DNA	0	
FBti0064010	INE-1	INE-1	INE-1	TIR	TIR	DNA	0	
FBti0064011	INE-1	INE-1	INE-1	TIR	TIR	DNA	0	
FBti0064012	INE-1	INE-1	INE-1	TIR	TIR	DNA	0	
FBti0064013	INE-1	INE-1	INE-1	TIR	TIR	DNA	0	
FBti0064014	INE-1	INE-1	INE-1	TIR	TIR	DNA	0	
FBti0064015	INE-1	INE-1	INE-1	TIR	TIR	DNA	0	
FBti0064016	INE-1	INE-1	INE-1	TIR	TIR	DNA	0	
FBti0064017	INE-1	INE-1	INE-1	TIR	TIR	DNA	0	
FBti0064018	INE-1	INE-1	INE-1	TIR	TIR	DNA	0	
FBti0064019	INE-1	INE-1	INE-1	TIR	TIR	DNA	0	
FBti0064020	INE-1	INE-1	INE-1	TIR	TIR	DNA	0	
FBti0064021	INE-1	INE-1	INE-1	TIR	TIR	DNA	0	
FBti0064022	INE-1	INE-1	INE-1	TIR	TIR	DNA	0	
FBti0064023	INE-1	INE-1	INE-1	TIR	TIR	DNA	0	
FBti0064025	INE-1	INE-1	INE-1	TIR	TIR	DNA	0	
FBti0064026	INE-1	INE-1	INE-1	TIR	TIR	DNA	0	
FBti0064027	INE-1	INE-1	INE-1	TIR	TIR	DNA	0	
FBti0064029	mdg3	mdg3	mdg	LTR	LTR	RNA	0	
FBti0064030	opus	opus	opus	LTR	LTR	RNA	0	
FBti0064031	pogo	pogo	pogo	TIR	TIR	DNA	0	
FBti0064032	mdg1	mdg1	mdg	LTR	LTR	RNA	0	
FBti0064033	INE-1	INE-1	INE-1	TIR	TIR	DNA	0	
FBti0064034	INE-1	INE-1	INE-1	TIR	TIR	DNA	0	
FBti0064035	INE-1	INE-1	INE-1	TIR	TIR	DNA	0	
FBti0064036	INE-1	INE-1	INE-1	TIR	TIR	DNA	0	
FBti0064037	Tom1	Tom1	Tom1	LTR	LTR	RNA	0	
FBti0064039	INE-1	INE-1	INE-1	TIR	TIR	DNA	0	
FBti0064040	INE-1	INE-1	INE-1	TIR	TIR	DNA	0	
FBti0064041	INE-1	INE-1	INE-1	TIR	TIR	DNA	0	
FBti0064042	INE-1	INE-1	INE-1	TIR	TIR	DNA	0	
FBti0064044	INE-1	INE-1	INE-1	TIR	TIR	DNA	0	
FBti0064046	INE-1	INE-1	INE-1	TIR	TIR	DNA	0	
FBti0064047	mdg1	mdg1	mdg	LTR	LTR	RNA	0	
FBti0064048	INE-1	INE-1	INE-1	TIR	TIR	DNA	0	
FBti0064049	INE-1	INE-1	INE-1	TIR	TIR	DNA	0	
FBti0064050	INE-1	INE-1	INE-1	TIR	TIR	DNA	0	
FBti0064051	Doc	Doc	Doc	non-LTR	non-LTR	RNA	0	
FBti0064052	INE-1	INE-1	INE-1	TIR	TIR	DNA	0	
FBti0064053	INE-1	INE-1	INE-1	TIR	TIR	DNA	0	
FBti0064054	INE-1	INE-1	INE-1	TIR	TIR	DNA	0	
FBti0064056	HMS-Beagle	HMS-Beagle	HMS-Beagle	LTR	LTR	RNA	0	
FBti0064057	INE-1	INE-1	INE-1	TIR	TIR	DNA	0	
FBti0064059	BS	BS	BS	non-LTR	non-LTR	RNA	0	
FBti0064060	INE-1	INE-1	INE-1	TIR	TIR	DNA	0	
FBti0064061	Tirant	Tirant	Tirant	LTR	LTR	RNA	0	
FBti0064062	INE-1	INE-1	INE-1	TIR	TIR	DNA	0	
FBti0064063	INE-1	INE-1	INE-1	TIR	TIR	DNA	0	
FBti0064064	INE-1	INE-1	INE-1	TIR	TIR	DNA	0	
FBti0064065	R1	R1-element	R1-element	non-LTR	non-LTR	RNA	0	
FBti0064066	INE-1	INE-1	INE-1	TIR	TIR	DNA	0	
FBti0064067	Tc3	Tc3	Tc3	TIR	TIR	DNA	0	
FBti0064068	INE-1	INE-1	INE-1	TIR	TIR	DNA	0	
FBti0064070	INE-1	INE-1	INE-1	TIR	TIR	DNA	0	
FBti0064074	jockey	jockey	jockey	non-LTR	non-LTR	RNA	0	
FBti0064075	X	X-element	X-element	non-LTR	non-LTR	RNA	0	
FBti0064076	INE-1	INE-1	INE-1	TIR	TIR	DNA	0	
FBti0064077	G4	G4	G	non-LTR	non-LTR	RNA	0	
FBti0064078	Tabor	Tabor	Tabor	LTR	LTR	RNA	0	
FBti0064080	Tabor	Tabor	Tabor	LTR	LTR	RNA	0	
FBti0064081	1360	1360	1360	TIR	TIR	DNA	0	
FBti0064083	1360	1360	1360	TIR	TIR	DNA	0	
FBti0064084	INE-1	INE-1	INE-1	TIR	TIR	DNA	0	
FBti0064085	INE-1	INE-1	INE-1	TIR	TIR	DNA	0	
FBti0064086	INE-1	INE-1	INE-1	TIR	TIR	DNA	0	
FBti0064087	INE-1	INE-1	INE-1	TIR	TIR	DNA	0	
FBti0064088	INE-1	INE-1	INE-1	TIR	TIR	DNA	0	
FBti0064089	INE-1	INE-1	INE-1	TIR	TIR	DNA	0	
FBti0064090	INE-1	INE-1	INE-1	TIR	TIR	DNA	0	
FBti0064091	INE-1	INE-1	INE-1	TIR	TIR	DNA	0	
FBti0064092	INE-1	INE-1	INE-1	TIR	TIR	DNA	0	
FBti0064093	INE-1	INE-1	INE-1	TIR	TIR	DNA	0	
FBti0064094	Cr1a	Cr1a	Cr1a	non-LTR	non-LTR	RNA	0	
FBti0064095	Cr1a	Cr1a	Cr1a	non-LTR	non-LTR	RNA	0	
FBti0064096	jockey2	jockey2	jockey	non-LTR	non-LTR	RNA	0	
FBti0064097	1360	1360	1360	TIR	TIR	DNA	0	
FBti0064100	Cr1a	Cr1a	Cr1a	non-LTR	non-LTR	RNA	0	
FBti0064102	INE-1	INE-1	INE-1	TIR	TIR	DNA	0	
FBti0064103	INE-1	INE-1	INE-1	TIR	TIR	DNA	0	
FBti0064105	INE-1	INE-1	INE-1	TIR	TIR	DNA	0	
FBti0064107	INE-1	INE-1	INE-1	TIR	TIR	DNA	0	
FBti0064109	INE-1	INE-1	INE-1	TIR	TIR	DNA	0	
FBti0064111	INE-1	INE-1	INE-1	TIR	TIR	DNA	0	
FBti0064112	BS3	BS3	BS	non-LTR	non-LTR	RNA	0	
FBti0064113	BS3	BS3	BS	non-LTR	non-LTR	RNA	0	
FBti0064114	INE-1	INE-1	INE-1	TIR	TIR	DNA	0	
FBti0064115	BS3	BS3	BS	non-LTR	non-LTR	RNA	0	
FBti0064116	I	I-element	I-element	non-LTR	non-LTR	RNA	0	
FBti0064117	jockey	jockey	jockey	non-LTR	non-LTR	RNA	0	
FBti0064118	X	X-element	X-element	non-LTR	non-LTR	RNA	0	
FBti0064119	Cr1a	Cr1a	Cr1a	non-LTR	non-LTR	RNA	0	
FBti0064120	INE-1	INE-1	INE-1	TIR	TIR	DNA	0	
FBti0064121	INE-1	INE-1	INE-1	TIR	TIR	DNA	0	
FBti0064122	INE-1	INE-1	INE-1	TIR	TIR	DNA	0	
FBti0064123	Cr1a	Cr1a	Cr1a	non-LTR	non-LTR	RNA	0	
FBti0064124	INE-1	INE-1	INE-1	TIR	TIR	DNA	0	
FBti0064125	Cr1a	Cr1a	Cr1a	non-LTR	non-LTR	RNA	0	
FBti0064126	INE-1	INE-1	INE-1	TIR	TIR	DNA	0	
FBti0064127	Cr1a	Cr1a	Cr1a	non-LTR	non-LTR	RNA	0	
FBti0064128	INE-1	INE-1	INE-1	TIR	TIR	DNA	0	
FBti0064129	INE-1	INE-1	INE-1	TIR	TIR	DNA	0	
FBti0064130	1360	1360	1360	TIR	TIR	DNA	0	
FBti0064131	gypsy	gypsy	gypsy	LTR	LTR	RNA	0	
FBti0064132	1360	1360	1360	TIR	TIR	DNA	0	
FBti0064133	297	297	297	LTR	LTR	RNA	0	
FBti0064134	1360	1360	1360	TIR	TIR	DNA	0	
FBti0064135	INE-1	INE-1	INE-1	TIR	TIR	DNA	0	
FBti0064136	G	G-element	G	non-LTR	non-LTR	RNA	0	
FBti0064137	INE-1	INE-1	INE-1	TIR	TIR	DNA	0	
FBti0064138	jockey2	jockey2	jockey	non-LTR	non-LTR	RNA	0	
FBti0064139	INE-1	INE-1	INE-1	TIR	TIR	DNA	0	
FBti0064140	gtwin	gtwin	gtwin	LTR	LTR	RNA	0	
FBti0064141	INE-1	INE-1	INE-1	TIR	TIR	DNA	0	
FBti0064142	gtwin	gtwin	gtwin	LTR	LTR	RNA	0	
FBti0064143	INE-1	INE-1	INE-1	TIR	TIR	DNA	0	
FBti0064144	INE-1	INE-1	INE-1	TIR	TIR	DNA	0	
FBti0064145	invader2	invader2	invader	LTR	LTR	RNA	0	
FBti0064146	INE-1	INE-1	INE-1	TIR	TIR	DNA	0	
FBti0064147	INE-1	INE-1	INE-1	TIR	TIR	DNA	0	
FBti0064148	INE-1	INE-1	INE-1	TIR	TIR	DNA	0	
FBti0064149	invader3	invader3	invader	LTR	LTR	RNA	0	
FBti0064150	INE-1	INE-1	INE-1	TIR	TIR	DNA	0	
FBti0064151	invader3	invader3	invader	LTR	LTR	RNA	0	
FBti0064152	1360	1360	1360	TIR	TIR	DNA	0	
FBti0064153	1360	1360	1360	TIR	TIR	DNA	0	
FBti0064154	Cr1a	Cr1a	Cr1a	non-LTR	non-LTR	RNA	0	
FBti0064157	Rt1b	Rt1b	Rt1	non-LTR	non-LTR	RNA	0	
FBti0064159	gypsy12	gypsy12	gypsy	LTR	LTR	RNA	0	
FBti0064160	1360	1360	1360	TIR	TIR	DNA	0	
FBti0064162	INE-1	INE-1	INE-1	TIR	TIR	DNA	0	
FBti0064163	INE-1	INE-1	INE-1	TIR	TIR	DNA	0	
FBti0064164	INE-1	INE-1	INE-1	TIR	TIR	DNA	0	
FBti0064165	INE-1	INE-1	INE-1	TIR	TIR	DNA	0	
FBti0064166	INE-1	INE-1	INE-1	TIR	TIR	DNA	0	
FBti0064167	INE-1	INE-1	INE-1	TIR	TIR	DNA	0	
FBti0064168	Stalker4	Stalker4	Stalker	LTR	LTR	RNA	0	
FBti0064169	GATE	GATE	GATE	LTR	LTR	RNA	0	
FBti0064170	INE-1	INE-1	INE-1	TIR	TIR	DNA	0	
FBti0064171	INE-1	INE-1	INE-1	TIR	TIR	DNA	0	
FBti0064172	1360	1360	1360	TIR	TIR	DNA	0	
FBti0064173	G6	G6	G	non-LTR	non-LTR	RNA	0	
FBti0064175	Rt1c	Rt1c	Rt1	non-LTR	non-LTR	RNA	0	
FBti0064176	jockey	jockey	jockey	non-LTR	non-LTR	RNA	0	
FBti0064177	INE-1	INE-1	INE-1	TIR	TIR	DNA	0	
FBti0064178	INE-1	INE-1	INE-1	TIR	TIR	DNA	0	
FBti0064179	INE-1	INE-1	INE-1	TIR	TIR	DNA	0	
FBti0064180	INE-1	INE-1	INE-1	TIR	TIR	DNA	0	
FBti0064181	INE-1	INE-1	INE-1	TIR	TIR	DNA	0	
FBti0064182	INE-1	INE-1	INE-1	TIR	TIR	DNA	0	
FBti0064183	Max	Max-element	Max-element	LTR	LTR	RNA	0	
FBti0064184	INE-1	INE-1	INE-1	TIR	TIR	DNA	0	
FBti0064185	INE-1	INE-1	INE-1	TIR	TIR	DNA	0	
FBti0064186	INE-1	INE-1	INE-1	TIR	TIR	DNA	0	
FBti0064187	INE-1	INE-1	INE-1	TIR	TIR	DNA	0	
FBti0064188	INE-1	INE-1	INE-1	TIR	TIR	DNA	0	
FBti0064189	INE-1	INE-1	INE-1	TIR	TIR	DNA	0	
FBti0064190	gypsy12	gypsy12	gypsy	LTR	LTR	RNA	0	
FBti0064192	412	412	412	LTR	LTR	RNA	0	
FBti0064194	INE-1	INE-1	INE-1	TIR	TIR	DNA	0	
FBti0064195	INE-1	INE-1	INE-1	TIR	TIR	DNA	0	
FBti0064196	INE-1	INE-1	INE-1	TIR	TIR	DNA	0	
FBti0064197	INE-1	INE-1	INE-1	TIR	TIR	DNA	0	
FBti0064198	INE-1	INE-1	INE-1	TIR	TIR	DNA	0	
FBti0064199	INE-1	INE-1	INE-1	TIR	TIR	DNA	0	
FBti0064200	INE-1	INE-1	INE-1	TIR	TIR	DNA	0	
FBti0064201	INE-1	INE-1	INE-1	TIR	TIR	DNA	0	
FBti0064202	INE-1	INE-1	INE-1	TIR	TIR	DNA	0	
FBti0064203	INE-1	INE-1	INE-1	TIR	TIR	DNA	0	
FBti0064204	INE-1	INE-1	INE-1	TIR	TIR	DNA	0	
FBti0064205	INE-1	INE-1	INE-1	TIR	TIR	DNA	0	
FBti0064206	INE-1	INE-1	INE-1	TIR	TIR	DNA	0	
FBti0064207	INE-1	INE-1	INE-1	TIR	TIR	DNA	0	
FBti0064208	INE-1	INE-1	INE-1	TIR	TIR	DNA	0	
FBti0064209	INE-1	INE-1	INE-1	TIR	TIR	DNA	0	
FBti0064210	INE-1	INE-1	INE-1	TIR	TIR	DNA	0	
FBti0064211	INE-1	INE-1	INE-1	TIR	TIR	DNA	0	
FBti0064212	INE-1	INE-1	INE-1	TIR	TIR	DNA	0	
FBti0064213	INE-1	INE-1	INE-1	TIR	TIR	DNA	0	
FBti0064214	INE-1	INE-1	INE-1	TIR	TIR	DNA	0	
FBti0064217	gypsy	gypsy	gypsy	LTR	LTR	RNA	0	
FBti0064218	gypsy	gypsy	gypsy	LTR	LTR	RNA	0	
FBti0064220	INE-1	INE-1	INE-1	TIR	TIR	DNA	0	
FBti0064222	INE-1	INE-1	INE-1	TIR	TIR	DNA	0	
FBti0064223	INE-1	INE-1	INE-1	TIR	TIR	DNA	0	
FBti0064224	INE-1	INE-1	INE-1	TIR	TIR	DNA	0	
FBti0064226	INE-1	INE-1	INE-1	TIR	TIR	DNA	0	
FBti0064227	297	297	297	LTR	LTR	RNA	0	
FBti0064228	diver	diver	diver	LTR	LTR	RNA	0	
FBti0064231	BS	BS	BS	non-LTR	non-LTR	RNA	0	
FBti0064236	INE-1	INE-1	INE-1	TIR	TIR	DNA	0	
FBti0064237	INE-1	INE-1	INE-1	TIR	TIR	DNA	0	
FBti0064242	INE-1	INE-1	INE-1	TIR	TIR	DNA	0	
FBti0064243	INE-1	INE-1	INE-1	TIR	TIR	DNA	0	
FBti0064244	INE-1	INE-1	INE-1	TIR	TIR	DNA	0	
FBti0064246	copia	copia	copia	LTR	LTR	RNA	0	
FBti0064247	INE-1	INE-1	INE-1	TIR	TIR	DNA	0	
FBti0064249	INE-1	INE-1	INE-1	TIR	TIR	DNA	0	
FBti0064250	H	hobo	hobo	TIR	TIR	DNA	0	
FBti0064254	G5A	G5A	G	non-LTR	non-LTR	RNA	0	
FBti0064256	Cr1a	Cr1a	Cr1a	non-LTR	non-LTR	RNA	0	
FBti0064257	G5	G5	G	non-LTR	non-LTR	RNA	0	
FBti0064262	INE-1	INE-1	INE-1	TIR	TIR	DNA	0	
FBti0064263	INE-1	INE-1	INE-1	TIR	TIR	DNA	0	
FBti0064264	INE-1	INE-1	INE-1	TIR	TIR	DNA	0	
FBti0064266	INE-1	INE-1	INE-1	TIR	TIR	DNA	0	
FBti0064267	INE-1	INE-1	INE-1	TIR	TIR	DNA	0	
FBti0064268	17.6	17.6	17.6	LTR	LTR	RNA	0	
FBti0064269	INE-1	INE-1	INE-1	TIR	TIR	DNA	0	
FBti0064270	INE-1	INE-1	INE-1	TIR	TIR	DNA	0	
FBti0064271	INE-1	INE-1	INE-1	TIR	TIR	DNA	0	
FBti0064272	INE-1	INE-1	INE-1	TIR	TIR	DNA	0	
FBti0064274	INE-1	INE-1	INE-1	TIR	TIR	DNA	0	
FBti0064275	INE-1	INE-1	INE-1	TIR	TIR	DNA	0	
FBti0064276	INE-1	INE-1	INE-1	TIR	TIR	DNA	0	
FBti0064277	INE-1	INE-1	INE-1	TIR	TIR	DNA	0	
FBti0064278	INE-1	INE-1	INE-1	TIR	TIR	DNA	0	
FBti0064279	INE-1	INE-1	INE-1	TIR	TIR	DNA	0	
FBti0064281	INE-1	INE-1	INE-1	TIR	TIR	DNA	0	
FBti0064282	INE-1	INE-1	INE-1	TIR	TIR	DNA	0	
FBti0064283	INE-1	INE-1	INE-1	TIR	TIR	DNA	0	
FBti0064284	INE-1	INE-1	INE-1	TIR	TIR	DNA	0	
FBti0064285	Tc3	Tc3	Tc3	TIR	TIR	DNA	0	
FBti0064286	Cr1a	Cr1a	Cr1a	non-LTR	non-LTR	RNA	0	
FBti0064287	INE-1	INE-1	INE-1	TIR	TIR	DNA	0	
FBti0064288	INE-1	INE-1	INE-1	TIR	TIR	DNA	0	
FBti0064289	INE-1	INE-1	INE-1	TIR	TIR	DNA	0	
FBti0064291	INE-1	INE-1	INE-1	TIR	TIR	DNA	0	
FBti0064292	INE-1	INE-1	INE-1	TIR	TIR	DNA	0	
FBti0064293	INE-1	INE-1	INE-1	TIR	TIR	DNA	0	
FBti0064294	INE-1	INE-1	INE-1	TIR	TIR	DNA	0	
FBti0064295	INE-1	INE-1	INE-1	TIR	TIR	DNA	0	
FBti0064296	INE-1	INE-1	INE-1	TIR	TIR	DNA	0	
FBti0064297	INE-1	INE-1	INE-1	TIR	TIR	DNA	0	
FBti0064298	INE-1	INE-1	INE-1	TIR	TIR	DNA	0	
FBti0064299	INE-1	INE-1	INE-1	TIR	TIR	DNA	0	
FBti0064300	INE-1	INE-1	INE-1	TIR	TIR	DNA	0	
FBti0064302	INE-1	INE-1	INE-1	TIR	TIR	DNA	0	
FBti0064303	INE-1	INE-1	INE-1	TIR	TIR	DNA	0	
FBti0064304	INE-1	INE-1	INE-1	TIR	TIR	DNA	0	
FBti0064305	INE-1	INE-1	INE-1	TIR	TIR	DNA	0	
FBti0064306	INE-1	INE-1	INE-1	TIR	TIR	DNA	0	
FBti0064309	1360	1360	1360	TIR	TIR	DNA	0	
FBti0064311	Tc1-2	Tc1-2	Tc1	TIR	TIR	DNA	0	
FBti0064312	Cr1a	Cr1a	Cr1a	non-LTR	non-LTR	RNA	0	
FBti0064313	INE-1	INE-1	INE-1	TIR	TIR	DNA	0	
FBti0072963	HeT-A	HeT-A	HeT-A	non-LTR	non-LTR	RNA	0	
FBti0102096	HeT-A	HeT-A	HeT-A	non-LTR	non-LTR	RNA	0	
FBti0102097	HeT-A	HeT-A	HeT-A	non-LTR	non-LTR	RNA	0	
FBti0102100	TART-A	TART-A	TART	TART	TART	TART	1	
FBti0102101	TART-A	TART-A	TART	TART	TART	TART	1	
FBti0102102	TART-A	TART-A	TART	TART	TART	TART	1	
FBti0102103	TART-A	TART-A	TART	TART	TART	TART	1	
FBti0102104	TART-A	TART-A	TART	TART	TART	TART	1	
FBti0102105	HeT-A	HeT-A	HeT-A	non-LTR	non-LTR	RNA	0	
FBti0102108	HeT-A	HeT-A	HeT-A	non-LTR	non-LTR	RNA	0	
FBti0102109	HeT-A	HeT-A	HeT-A	non-LTR	non-LTR	RNA	0	
FBti0102111	HeT-A	HeT-A	HeT-A	non-LTR	non-LTR	RNA	0	
FBti0102112	HeT-A	HeT-A	HeT-A	non-LTR	non-LTR	RNA	0	
FBti0102113	HeT-A	HeT-A	HeT-A	non-LTR	non-LTR	RNA	0	
FBti0102117	HeT-A	HeT-A	HeT-A	non-LTR	non-LTR	RNA	0	
FBti0102118	TART-C	TART-C	TART	non-LTR	non-LTR	RNA	0	
FBti0102119	HeT-A	HeT-A	HeT-A	non-LTR	non-LTR	RNA	0	
FBti0102120	HeT-A	HeT-A	HeT-A	non-LTR	non-LTR	RNA	0	
FBti0102121	HeT-A	HeT-A	HeT-A	non-LTR	non-LTR	RNA	0	
FBti0114508	HeT-A	HeT-A	HeT-A	non-LTR	non-LTR	RNA	0	
FBti0114521	HeT-Tag	HeT-Tag	HeT-Tag	non-LTR	non-LTR	RNA	0	
