# Supplementary material for: Sequencing of Pooled DNA Samples (Pool-Seq) Uncovers Complex Dynamics of Transposable Element Insertions in Drosophila melanogaster
Source: PLoS Genet. 2012 Jan 26;8(1):e1002487. doi: 10.1371/journal.pgen.1002487 (PMC3266889; doi:10.1371/journal.pgen.1002487)
Supplement: Dataset S2 — Population frequency estimates for all TE insertions. (TXT) [file pgen.1002487.s004.txt]

# ALL TE INSERTIONS identified in the study by Kofler et al 2011
#
# chromosome	position	support	family	frequency	order	knownID	comment(ignore)	start_forward_range	end_forward_range	frequency_forward_range	coverage_forward_range	presence_fragments_forward_range	absence_fragments_forward_range	overlapping_forward_range	start_reverse_range	end_reverse_range	frequency_reverse_range	coverage_reverse_range	presence_fragments_reverse_range	absence_fragments_reverse_range	overlapping_reverse_range
#
# chromosome: the reference chromsome
# position: position within the reference chromosome
# 	for TE insertions only identified by forward reads (F) it is the end position of the forward range + 100 bp 
#       for TE insertions only identified by reverse reads (R) it is the start position of the reverse range - 100 bp
#       for TE insertions identified by forward and reverse reads (FR) it is middle between end position of the forward range and start position of the reverse range
# support: a TE insertion is either supported by forward reads (F) by reverse reads (R) or by both (FR)
# family: the TE family
# frequency: population frequency of the TE insertion; 1..fixed
# order: the TE order
# knownID: if the TE insertion is present in the reference strain: FlyBase ID; if the TE insertion is not present in the reference strain: '-'
# comment: specific comments about the TE insertion, may be ignored
# start_forward_range: start position of the "range" of the forward insertion; for defintion  of the "range" see Figure 1C in the manuscript
# end_forward_range: end position of the "range" of the forward insertion
# frequency_forward_range: population frequency as estimated using the forward insertion
# coverage_forward_range: number of presence and absence fragments in the "range" of the forward insertion
# presence_fragments_forward_range: number of presence fragments in the "range" of the forward insertion
# absence_fragments_forward_range: number of absence fragments in the "range" of the forward insertion
# overlapping_forward_range: is the forward range of the TE insertion overlapping with the forward range of another TE insertion; 1..yes; 0..no
# start_reverse_range: start position of the "range" of the reverse insertion
# end_reverse_range: end position of the "range" of the reverse insertion
# frequency_reverse_range: population frequency as estimated using the reverse insertion
# coverage_reverse_range: number of presence and absence fragments in the "range" of the reverse insertion
# presence_fragments_reverse_range: number of presence fragments in the "range" of the reverse insertion
# absence_fragments_reverse_range: number of absence fragments in the "range" of the reverse insertion
# overlapping_reverse_range: is the reverse range of the TE insertion overlapping with the reverse range of another TE insertion; 1..yes; 0..no
4	67593.5	FR	1360	1	TIR	FBti0062808	ncorrdist=88	67024	67053	1	13	13	0	0	68134	68233	1	58	58	0	0
4	75682.5	FR	INE-1	1	TIR	FBti0062220	ncorrdist=93	75214	75297	1	31	31	0	0	76068	76167	1	18	18	0	0
4	81799.5	FR	INE-1	1	TIR	FBti0062221	ncorrdist=91	81538	81637	1	11	11	0	0	81962	82060	1	29	29	0	0
4	83280	FR	INE-1	1	TIR	FBti0062222	ncorrdist=104	83044	83143	1	48	48	0	0	83417	83507	1	57	57	0	0
4	83895	FR	Cr1a	1	non-LTR	FBti0062838	ncorrdist=84	83642	83741	1	9	9	0	0	84049	84148	1	28	28	0	0
4	85169	FR	Tc3	1	TIR	FBti0062862	ncorrdist=108	84937	85036	1	60	60	0	0	85302	85401	1	75	75	0	0
4	96146	FR	INE-1	1	TIR	FBti0062225	ncorrdist=87	95890	95989	1	21	21	0	0	96303	96370	1	49	49	0	0
4	105246	FR	INE-1	1	TIR	FBti0062226	ncorrdist=87	104952	105036	1	24	24	0	0	105456	105549	1	39	39	0	0
4	109674.5	FR	INE-1	1	TIR	FBti0062227	ncorrdist=126	109347	109383	1	6	6	0	0	109966	110065	1	31	31	0	0
4	124022	FR	INE-1	1	TIR	FBti0062230	ncorrdist=96	123642	123724	1	27	27	0	0	124320	124419	1	36	36	0	0
4	132607.5	FR	INE-1	1	TIR	FBti0062231	ncorrdist=91	132217	132287	1	29	29	0	0	132928	133026	1	12	12	0	0
4	135409	F	Stalker2	0.222222222222222	LTR	-	-	135249	135309	0.222222222222222	27	6	21	1	-	-	-	-	-	-	-
4	135417	F	G4	0.75	non-LTR	-	-	135302	135317	0.75	4	3	1	1	-	-	-	-	-	-	-
4	135906	FR	G5	1	non-LTR	FBti0020406	ncorrdist=105	135348	135447	1	17	17	0	0	136365	136464	1	74	74	0	0
4	135333	R	gypsy12	0.0784313725490196	LTR	-	-	-	-	-	-	-	-	-	135433	135491	0.0784313725490196	51	4	47	0
4	145298	FR	HB	1	TIR	FBti0062857	ncorrdist=99	144489	144588	1	23	23	0	0	146008	146085	1	47	47	0	1
4	146710	FR	Tc1	1	TIR	FBti0019474	ncorrdist=89	145963	146062	1	23	23	0	0	147358	147390	1	14	14	0	0
4	147404	F	INE-1	1	TIR	FBti0063370	split	147290	147304	1	6	6	0	0	-	-	-	-	-	-	-
4	147935	R	INE-1	1	TIR	FBti0063371	split	-	-	-	-	-	-	-	148035	148134	1	13	13	0	0
4	149029.5	FR	INE-1	1	TIR	FBti0062701	ncorrdist=89	148464	148563	1	34	34	0	0	149496	149595	1	19	19	0	0
4	151260	F	INE-1	1	TIR	FBti0063376	split	151061	151160	1	21	21	0	0	-	-	-	-	-	-	-
4	151906	R	INE-1	1	TIR	FBti0063373	split	-	-	-	-	-	-	-	152006	152105	1	56	56	0	0
4	156272.5	FR	INE-1	0.817124735729387	TIR	FBti0062710	ncorrdist=107	156056	156155	0.906976744186046	43	39	4	0	156390	156489	0.727272727272727	44	32	12	0
4	160754.5	FR	INE-1	1	TIR	FBti0062716	ncorrdist=175	160540	160571	1	6	6	0	0	160938	160961	1	9	9	0	0
4	163877	F	INE-1	1	TIR	FBti0062718	split	163678	163777	1	33	33	0	0	-	-	-	-	-	-	-
4	164264	R	INE-1	1	TIR	FBti0062720	split	-	-	-	-	-	-	-	164364	164406	1	40	40	0	0
4	166470.5	FR	I-element	1	non-LTR	FBti0019476	ncorrdist=93	164291	164332	1	24	24	0	0	168609	168708	1	7	7	0	0
4	186108.5	FR	INE-1	1	TIR	FBti0063372	ncorrdist=83	185745	185844	1	34	34	0	0	186373	186472	1	55	55	0	0
4	205851	FR	INE-1	1	TIR	FBti0062900	ncorrdist=85	205443	205542	1	16	16	0	0	206160	206259	1	38	38	0	0
4	208040.5	FR	INE-1	1	TIR	FBti0062902	ncorrdist=84	207699	207798	1	62	62	0	0	208283	208382	1	40	40	0	0
4	211658.5	FR	INE-1	0.981481481481481	TIR	FBti0062903	ncorrdist=106	211363	211462	0.962962962962963	27	26	1	0	211855	211868	1	4	4	0	0
4	212258.5	FR	INE-1	1	TIR	FBti0063399	ncorrdist=134	211954	212053	1	10	10	0	0	212464	212563	1	18	18	0	0
4	213438.5	FR	INE-1	1	TIR	FBti0062905	ncorrdist=86	213092	213191	1	26	26	0	0	213686	213785	1	59	59	0	0
4	228847.5	FR	Cr1a	1	non-LTR	FBti0059764	ncorrdist=87	226977	227076	1	54	54	0	1	230619	230718	1	44	44	0	0
4	231710.5	FR	INE-1	0.75	TIR	FBti0062908	ncorrdist=227	231515	231549	0.666666666666667	6	4	2	0	231872	231940	0.833333333333333	12	10	2	0
4	233950.5	FR	INE-1	0.9375	TIR	FBti0062909	ncorrdist=173	233742	233804	1	7	7	0	0	234097	234196	0.875	32	28	4	1
4	233990.5	FR	Fw3	0.666666666666667	non-LTR	FBti0063548	ncorrdist=125	233812	233868	0.555555555555556	18	10	8	0	234113	234212	0.777777777777778	9	7	2	1
4	237107	FR	gypsy12	0.881818181818182	LTR	FBti0063519	ncorrdist=194	236885	236957	0.9	30	27	3	0	237257	237356	0.863636363636364	44	38	6	0
4	238333	FR	INE-1	1	TIR	FBti0062916	ncorrdist=86	238101	238200	1	57	57	0	0	238466	238521	1	33	33	0	0
4	242600.5	FR	Tc1-2	1	TIR	FBti0063516	ncorrdist=106	241906	242005	1	24	24	0	0	243196	243295	1	38	38	0	0
4	247320.5	FR	S-element	1	TIR	FBti0019480	ncorrdist=98	246802	246901	1	49	49	0	0	247740	247813	1	19	19	0	0
4	251332.5	FR	INE-1	1	TIR	FBti0062924	ncorrdist=89	251099	251198	1	29	29	0	0	251467	251566	1	34	34	0	0
4	255466	R	INE-1	1	TIR	-	-	-	-	-	-	-	-	-	255566	255624	1	9	9	0	0
4	255921	F	INE-1	1	TIR	FBti0063400	split	255722	255821	1	22	22	0	0	-	-	-	-	-	-	-
4	256502	R	INE-1	1	TIR	FBti0063402	split	-	-	-	-	-	-	-	256602	256701	1	23	23	0	0
4	268808	FR	Cr1a	1	non-LTR	FBti0059682	ncorrdist=82	267957	268056	1	60	60	0	0	269560	269659	1	25	25	0	0
4	269882	F	gypsy8	0.625	LTR	-	-	269686	269782	0.625	8	5	3	1	-	-	-	-	-	-	-
4	269983	FR	INE-1	1	TIR	FBti0063421	ncorrdist=114	269768	269826	1	38	38	0	1	270140	270239	1	43	43	0	0
4	274688	FR	INE-1	0.986486486486487	TIR	FBti0063378	ncorrdist=92	274283	274382	1	8	8	0	0	274994	275093	0.972972972972973	37	36	1	0
4	287119.5	FR	INE-1	1	TIR	FBti0063382	ncorrdist=83	286249	286279	1	7	7	0	0	287960	288059	1	44	44	0	0
4	290658	FR	INE-1	1	TIR	FBti0063383	ncorrdist=88	290391	290479	1	36	36	0	0	290837	290936	1	22	22	0	0
4	293524.5	FR	INE-1	0.895833333333333	TIR	FBti0063384	ncorrdist=198	293288	293379	0.791666666666667	24	19	5	0	293670	293735	1	13	13	0	0
4	297757.5	FR	INE-1	0.714285714285714	TIR	FBti0063387	ncorrdist=173	297437	297509	0.428571428571429	14	6	8	0	298006	298105	1	53	53	0	0
4	306779.5	FR	rooA	1	LTR	FBti0020410	ncorrdist=84	303262	303361	1	39	39	0	0	310198	310297	1	50	50	0	0
4	311086.5	FR	Cr1a	1	non-LTR	FBti0019483	ncorrdist=87	310613	310712	1	15	15	0	0	311461	311560	1	54	54	0	0
4	312679	FR	INE-1	1	TIR	FBti0063388	ncorrdist=91	312298	312385	1	27	27	0	0	312973	313044	1	9	9	0	0
4	313225	F	mdg1	1	LTR	-	-	313084	313125	1	5	5	0	0	-	-	-	-	-	-	-
4	320481	R	gypsy4	1	LTR	-	-	-	-	-	-	-	-	-	320581	320680	1	16	16	0	0
4	321170	F	Stalker2	0.75	LTR	-	-	321021	321070	0.75	4	3	1	1	-	-	-	-	-	-	-
4	321240	F	412	1	LTR	-	-	321041	321140	1	29	29	0	1	-	-	-	-	-	-	-
4	323843	FR	1360	1	TIR	FBti0020414	ncorrdist=86	323140	323239	1	58	58	0	0	324447	324546	1	50	50	0	1
4	324349	R	jockey2	1	non-LTR	-	-	-	-	-	-	-	-	-	324449	324496	1	12	12	0	1
4	324353	R	F-element	1	non-LTR	-	-	-	-	-	-	-	-	-	324453	324552	1	4	4	0	1
4	324365	R	Cr1a	1	non-LTR	-	-	-	-	-	-	-	-	-	324465	324564	1	3	3	0	1
4	324985.5	FR	INE-1	1	TIR	FBti0063403	ncorrdist=92	324593	324692	1	2	2	0	0	325279	325378	1	28	28	0	0
4	327780.5	FR	1360	1	TIR	FBti0020415	ncorrdist=87	327042	327141	1	43	43	0	1	328420	328519	1	37	37	0	1
4	327202	F	Cr1a	1	non-LTR	-	-	327056	327102	1	8	8	0	1	-	-	-	-	-	-	-
4	328324	R	jockey2	1	non-LTR	-	-	-	-	-	-	-	-	-	328424	328452	1	5	5	0	1
4	331934	F	1360	0.405405405405405	TIR	-	-	331735	331834	0.405405405405405	37	15	22	0	-	-	-	-	-	-	-
4	332129	R	1360	0.317460317460317	TIR	-	-	-	-	-	-	-	-	-	332229	332328	0.317460317460317	63	20	43	1
4	332145	R	Quasimodo	0.0576923076923077	LTR	-	-	-	-	-	-	-	-	-	332245	332344	0.0576923076923077	52	3	49	1
4	339383	FR	1360	1	TIR	FBti0019485	ncorrdist=90	338684	338783	1	49	49	0	0	339983	340082	1	53	53	0	0
4	353199.5	FR	INE-1	1	TIR	FBti0063406	ncorrdist=86	352803	352902	1	50	50	0	0	353497	353565	1	16	16	0	0
4	354014	FR	INE-1	1	TIR	FBti0063408	ncorrdist=88	353763	353862	1	42	42	0	0	354166	354265	1	32	32	0	0
4	359661	FR	INE-1	0.939393939393939	TIR	FBti0063410	ncorrdist=101	359468	359512	0.909090909090909	11	10	1	0	359810	359909	0.96969696969697	33	32	1	0
4	363804	FR	INE-1	0.843137254901961	TIR	FBti0063411	ncorrdist=147	363539	363638	0.686274509803922	51	35	16	0	363970	364022	1	16	16	0	0
4	365904	FR	rooA	1	LTR	FBti0020417	ncorrdist=110	364494	364558	1	3	3	0	0	367250	367296	1	17	17	0	0
4	367811	FR	Tc1-2	1	TIR	FBti0063517	ncorrdist=91	367177	367222	1	13	13	0	0	368400	368499	1	35	35	0	0
4	370906.5	FR	INE-1	0.961538461538462	TIR	FBti0063414	ncorrdist=193	370666	370765	1	14	14	0	0	371048	371143	0.923076923076923	13	12	1	0
4	374177	FR	BS3	0.824534161490683	non-LTR	FBti0063451	ncorrdist=119	373969	374068	0.934782608695652	46	43	3	0	374286	374385	0.714285714285714	35	25	10	0
4	378256.5	FR	INE-1	1	TIR	FBti0063424	ncorrdist=93	378020	378046	1	4	4	0	0	378467	378566	1	22	22	0	0
4	382360	FR	INE-1	1	TIR	FBti0063426	ncorrdist=90	381889	381988	1	39	39	0	0	382732	382831	1	26	26	0	0
4	387618.5	FR	INE-1	1	TIR	FBti0063429	ncorrdist=85	387337	387436	1	39	39	0	0	387801	387865	1	16	16	0	0
4	388333	FR	Fw3	1	non-LTR	FBti0063549	ncorrdist=85	387819	387918	1	39	39	0	1	388748	388847	1	74	74	0	0
4	391108	FR	1360	0.991379310344828	TIR	FBti0064130	ncorrdist=85	390435	390534	0.982758620689655	58	57	1	0	391682	391781	1	45	45	0	0
4	396116.5	FR	INE-1	0.560248447204969	TIR	FBti0063572	ncorrdist=96	395913	396012	0.434782608695652	23	10	13	0	396221	396320	0.685714285714286	35	24	11	0
4	400026	FR	INE-1	1	TIR	FBti0063573	ncorrdist=93	399509	399608	1	41	41	0	0	400444	400543	1	27	27	0	0
4	403926.5	FR	INE-1	1	TIR	FBti0063576	ncorrdist=91	403477	403576	1	63	63	0	0	404277	404376	1	39	39	0	0
4	412446.5	FR	INE-1	1	TIR	FBti0063590	ncorrdist=93	412107	412175	1	18	18	0	0	412718	412817	1	53	53	0	0
4	427757	F	jockey	0.5	non-LTR	-	-	427581	427657	0.5	10	5	5	0	-	-	-	-	-	-	-
4	427629	R	jockey	0.166666666666667	non-LTR	-	-	-	-	-	-	-	-	-	427729	427818	0.166666666666667	24	4	20	0
4	428438	FR	INE-1	1	TIR	FBti0063593	ncorrdist=87	428202	428262	1	15	15	0	0	428614	428713	1	37	37	0	0
4	429190	F	I-element	1	non-LTR	-	-	429043	429090	1	6	6	0	0	-	-	-	-	-	-	-
4	429998.5	FR	BS	0.57258064516129	non-LTR	-	ncorrdist=76	429861	429960	0.5	10	5	5	1	430037	430113	0.645161290322581	31	20	11	0
4	430273	FR	INE-1	1	TIR	FBti0063597	ncorrdist=88	429944	430043	1	43	43	0	1	430503	430602	1	20	20	0	0
4	431267.5	FR	INE-1	0.937962962962963	TIR	FBti0063599	ncorrdist=129	431047	431136	0.95	20	19	1	0	431399	431497	0.925925925925926	27	25	2	0
4	439892	FR	INE-1	0.978260869565217	TIR	FBti0063605	ncorrdist=143	439618	439717	0.956521739130435	23	22	1	0	440067	440101	1	19	19	0	0
4	443211	FR	INE-1	1	TIR	FBti0063972	ncorrdist=85	442846	442945	1	35	35	0	0	443477	443552	1	39	39	0	0
4	450086	FR	INE-1	1	TIR	FBti0063973	ncorrdist=108	449904	449915	1	3	3	0	0	450257	450356	1	43	43	0	0
4	457160.5	FR	INE-1	1	TIR	FBti0063974	ncorrdist=102	456823	456922	1	33	33	0	0	457399	457498	1	25	25	0	0
4	469426	F	INE-1	1	TIR	FBti0063975	split	469227	469326	1	37	37	0	0	-	-	-	-	-	-	-
4	470364	R	INE-1	1	TIR	FBti0063977	split	-	-	-	-	-	-	-	470464	470563	1	30	30	0	0
4	471203	F	I-element	0.75	non-LTR	-	-	471076	471103	0.75	4	3	1	0	-	-	-	-	-	-	-
4	471529.5	FR	INE-1	1	TIR	FBti0063979	ncorrdist=86	471125	471224	1	36	36	0	0	471835	471934	1	62	62	0	0
4	475223.5	FR	1360	1	TIR	FBti0020422	ncorrdist=95	474504	474603	1	29	29	0	1	475844	475934	1	14	14	0	0
4	474680	F	Fw3	1	non-LTR	-	-	474545	474580	1	7	7	0	1	-	-	-	-	-	-	-
4	475992	F	INE-1	1	TIR	FBti0063980	split	475793	475892	1	22	22	0	0	-	-	-	-	-	-	-
4	480281	R	INE-1	0.978723404255319	TIR	FBti0063991	split	-	-	-	-	-	-	-	480381	480480	0.978723404255319	47	46	1	0
4	483558.5	FR	INE-1	0.979202401372213	TIR	FBti0063992	ncorrdist=100	483329	483428	0.977272727272727	44	43	1	0	483689	483788	0.981132075471698	53	52	1	0
4	489309	FR	FB	1	foldback	FBti0063443	ncorrdist=87	488889	488951	1	30	30	0	0	489667	489766	1	22	22	0	0
4	495713	F	BS3	1	non-LTR	-	-	495584	495613	1	3	3	0	0	-	-	-	-	-	-	-
4	505228	FR	INE-1	1	TIR	FBti0063997	ncorrdist=93	504997	505096	1	28	28	0	0	505360	505459	1	40	40	0	0
4	510883	R	pogo	0.260869565217391	TIR	-	-	-	-	-	-	-	-	-	510983	511032	0.260869565217391	23	6	17	1
4	510908	R	jockey	0.107142857142857	non-LTR	-	-	-	-	-	-	-	-	-	511008	511081	0.107142857142857	28	3	25	1
4	511242.5	FR	pogo	0.327272727272727	TIR	-	ncorrdist=230	511028	511127	0.454545454545455	11	5	6	1	511358	511457	0.2	5	1	4	0
4	511228	F	invader2	0.25	LTR	-	-	511029	511128	0.25	8	2	6	1	-	-	-	-	-	-	-
4	510958	R	invader2	0.266666666666667	LTR	-	-	-	-	-	-	-	-	-	511058	511099	0.266666666666667	15	4	11	1
4	512120.5	FR	INE-1	1	TIR	FBti0063998	ncorrdist=87	511863	511962	1	31	31	0	0	512279	512378	1	31	31	0	0
4	515287.5	FR	INE-1	0.956521739130435	TIR	FBti0063999	ncorrdist=155	514904	514995	0.91304347826087	23	21	2	0	515580	515679	1	2	2	0	0
4	516998.5	FR	INE-1	1	TIR	FBti0064000	ncorrdist=86	516755	516853	1	39	39	0	0	517144	517243	1	74	74	0	0
4	519363.5	FR	INE-1	1	TIR	FBti0064001	ncorrdist=84	518680	518779	1	47	47	0	0	519948	520047	1	51	51	0	0
4	520243	F	I-element	0.363636363636364	non-LTR	-	-	520097	520143	0.363636363636364	11	4	7	0	-	-	-	-	-	-	-
4	520976	F	INE-1	1	TIR	FBti0064014	split	520787	520876	1	12	12	0	0	-	-	-	-	-	-	-
4	521337	R	INE-1	1	TIR	FBti0064015	split	-	-	-	-	-	-	-	521437	521527	1	24	24	0	0
4	532078	F	Cr1a	0.783783783783784	non-LTR	-	-	531879	531978	0.783783783783784	37	29	8	1	-	-	-	-	-	-	-
4	532307	F	INE-1	1	TIR	FBti0064017	split	532128	532207	1	16	16	0	0	-	-	-	-	-	-	-
4	532533	R	INE-1	1	TIR	FBti0064018	split	-	-	-	-	-	-	-	532633	532732	1	21	21	0	0
4	532883	FR	INE-1	0.66375	TIR	FBti0064019	ncorrdist=168	532663	532762	0.6875	48	33	15	0	533004	533103	0.64	25	16	9	0
4	534313.5	FR	INE-1	1	TIR	FBti0064020	ncorrdist=135	533287	533351	1	10	10	0	1	535276	535375	1	10	10	0	0
4	536243	F	gypsy11	1	LTR	-	-	536127	536143	1	4	4	0	0	-	-	-	-	-	-	-
4	536560	FR	INE-1	1	TIR	FBti0064021	ncorrdist=87	536163	536262	1	24	24	0	0	536858	536957	1	45	45	0	0
4	539356	F	INE-1	1	TIR	FBti0064023	split	539157	539256	1	32	32	0	0	-	-	-	-	-	-	-
4	539486	R	INE-1	1	TIR	FBti0063444	split	-	-	-	-	-	-	-	539586	539685	1	31	31	0	0
4	541137	FR	INE-1	1	TIR	FBti0063445	ncorrdist=87	540847	540946	1	45	45	0	0	541328	541427	1	71	71	0	0
4	547366	FR	INE-1	1	TIR	FBti0064033	ncorrdist=94	547124	547219	1	48	48	0	0	547513	547608	1	18	18	0	0
4	549506	F	INE-1	1	TIR	FBti0064034	split	549373	549406	1	9	9	0	0	-	-	-	-	-	-	-
4	550111	R	INE-1	1	TIR	FBti0064035	split	-	-	-	-	-	-	-	550211	550310	1	21	21	0	0
4	563756	F	INE-1	1	TIR	FBti0064044	split	563557	563656	1	27	27	0	0	-	-	-	-	-	-	-
4	564314	R	INE-1	1	TIR	FBti0064063	split	-	-	-	-	-	-	-	564414	564513	1	12	12	0	0
4	565132.5	FR	INE-1	1	TIR	FBti0064064	ncorrdist=87	564801	564900	1	29	29	0	0	565365	565464	1	29	29	0	0
4	569602	FR	INE-1	1	TIR	FBti0064066	ncorrdist=86	569257	569356	1	46	46	0	0	569848	569947	1	38	38	0	1
4	569902	F	INE-1	0.6	TIR	-	-	569797	569802	0.6	10	6	4	0	-	-	-	-	-	-	-
4	569750	R	flea	1	LTR	-	-	-	-	-	-	-	-	-	569850	569949	1	4	4	0	1
4	582531	FR	FB	1	foldback	FBti0020425	ncorrdist=95	581367	581466	1	24	24	0	0	583596	583695	1	23	23	0	0
4	585820	FR	INE-1	0.766045548654244	TIR	FBti0064177	ncorrdist=164	585587	585669	0.91304347826087	23	21	2	0	585971	586070	0.619047619047619	21	13	8	0
4	597261	FR	INE-1	1	TIR	FBti0064178	ncorrdist=123	597026	597125	1	21	21	0	0	597397	597496	1	19	19	0	0
4	602119.5	FR	Fw2	1	non-LTR	FBti0063446	ncorrdist=92	600797	600896	1	57	57	0	0	603343	603396	1	50	50	0	0
4	603464	FR	INE-1	1	TIR	FBti0064179	ncorrdist=91	603266	603325	1	35	35	0	0	603603	603702	1	37	37	0	0
4	607242.5	FR	INE-1	1	TIR	FBti0064180	ncorrdist=95	606949	607048	1	25	25	0	0	607437	607512	1	14	14	0	0
4	617874	FR	INE-1	1	TIR	FBti0059962	ncorrdist=113	617402	617495	1	15	15	0	0	618253	618352	1	29	29	0	0
4	623031	FR	INE-1	1	TIR	FBti0059963	ncorrdist=88	622699	622798	1	30	30	0	0	623264	623363	1	25	25	0	0
4	625161	F	INE-1	1	TIR	FBti0059964	split	625013	625061	1	10	10	0	0	-	-	-	-	-	-	-
4	625535	R	INE-1	1	TIR	FBti0059965	split	-	-	-	-	-	-	-	625635	625734	1	45	45	0	0
4	629497	FR	INE-1	1	TIR	FBti0059966	ncorrdist=91	629255	629344	1	27	27	0	0	629650	629736	1	37	37	0	0
4	633527	FR	1360	1	TIR	FBti0019494	ncorrdist=95	632819	632918	1	43	43	0	1	634136	634235	1	33	33	0	0
4	632940	F	Cr1a	1	non-LTR	-	-	632828	632840	1	4	4	0	1	-	-	-	-	-	-	-
4	637335	FR	INE-1	0.886363636363636	TIR	FBti0059967	ncorrdist=107	637118	637217	0.833333333333333	24	20	4	0	637453	637552	0.939393939393939	33	31	2	0
4	639941	FR	INE-1	0.78525641025641	TIR	FBti0059968	ncorrdist=172	639747	639805	0.916666666666667	12	11	1	0	640077	640176	0.653846153846154	26	17	9	0
4	642938.5	FR	INE-1	1	TIR	FBti0059969	ncorrdist=85	642599	642698	1	39	39	0	0	643179	643278	1	46	46	0	0
4	647148	FR	INE-1	1	TIR	FBti0059977	ncorrdist=85	646766	646862	1	26	26	0	0	647434	647449	1	6	6	0	0
4	648610.5	FR	gypsy9	1	LTR	FBti0060106	ncorrdist=87	648373	648470	1	32	32	0	0	648751	648761	1	4	4	0	0
4	650571	FR	INE-1	1	TIR	FBti0059978	ncorrdist=157	649026	649125	1	19	19	0	0	652017	652052	1	6	6	0	0
4	658966	FR	INE-1	1	TIR	FBti0059987	ncorrdist=96	658782	658808	1	7	7	0	0	659124	659223	1	24	24	0	0
4	661599	FR	INE-1	1	TIR	FBti0059988	ncorrdist=86	661244	661343	1	35	35	0	0	661855	661954	1	58	58	0	0
4	662081.5	FR	INE-1	1	TIR	FBti0059990	ncorrdist=104	661847	661939	1	40	40	0	0	662224	662323	1	27	27	0	0
4	663686.5	FR	INE-1	1	TIR	FBti0059996	ncorrdist=112	663378	663435	1	11	11	0	0	663938	663985	1	3	3	0	0
4	664328.5	FR	mariner2	1	TIR	FBti0020427	ncorrdist=90	664001	664100	1	83	83	0	0	664557	664656	1	16	16	0	1
4	664521	R	INE-1	1	TIR	-	-	-	-	-	-	-	-	-	664621	664655	1	4	4	0	1
4	665988.5	FR	INE-1	1	TIR	FBti0060000	ncorrdist=103	665656	665755	1	34	34	0	0	666222	666321	1	40	40	0	0
4	668094	F	INE-1	0.384615384615385	TIR	-	-	667938	667994	0.384615384615385	13	5	8	0	-	-	-	-	-	-	-
4	673922	FR	INE-1	0.978492136910268	TIR	FBti0060002	ncorrdist=93	673686	673785	0.978260869565217	46	45	1	0	674059	674158	0.978723404255319	47	46	1	0
4	687748.5	FR	INE-1	1	TIR	FBti0060005	ncorrdist=92	687506	687603	1	47	47	0	0	687894	687993	1	27	27	0	0
4	688481	F	INE-1	1	TIR	FBti0060006	split	688282	688381	1	48	48	0	0	-	-	-	-	-	-	-
4	688833	R	INE-1	1	TIR	FBti0060007	split	-	-	-	-	-	-	-	688933	689032	1	25	25	0	0
4	707906	FR	INE-1	0.928571428571429	TIR	FBti0060016	ncorrdist=137	707646	707745	1	17	17	0	0	708067	708166	0.857142857142857	7	6	1	0
4	719544	FR	INE-1	1	TIR	FBti0060017	ncorrdist=86	719246	719345	1	46	46	0	0	719743	719842	1	34	34	0	0
4	726687.5	FR	INE-1	1	TIR	FBti0060018	ncorrdist=88	726423	726522	1	55	55	0	0	726853	726952	1	50	50	0	0
4	727795.5	FR	INE-1	1	TIR	FBti0060019	ncorrdist=96	727455	727554	1	46	46	0	0	728037	728136	1	19	19	0	0
4	730444.5	FR	INE-1	1	TIR	FBti0060020	ncorrdist=85	730070	730169	1	29	29	0	0	730720	730819	1	29	29	0	0
4	732391	FR	jockey	0.966666666666667	non-LTR	FBti0064176	ncorrdist=147	731781	731874	0.933333333333333	15	14	1	0	732908	733007	1	62	62	0	0
4	735676.5	FR	INE-1	0.770289855072464	TIR	FBti0060021	ncorrdist=155	735453	735552	0.866666666666667	45	39	6	0	735801	735900	0.673913043478261	46	31	15	0
4	737430.5	FR	INE-1	1	TIR	FBti0060035	ncorrdist=86	737089	737188	1	20	20	0	0	737673	737772	1	42	42	0	0
4	743779	FR	INE-1	1	TIR	FBti0060037	ncorrdist=79	743553	743585	1	17	17	0	0	743973	744072	1	33	33	0	0
4	748505.5	FR	INE-1	0.970588235294118	TIR	FBti0060039	ncorrdist=152	748266	748359	0.941176470588235	34	32	2	0	748652	748734	1	22	22	0	0
4	750645.5	FR	INE-1	0.966666666666667	TIR	FBti0060041	ncorrdist=86	750255	750354	1	50	50	0	0	750937	751036	0.933333333333333	15	14	1	0
4	770062	FR	INE-1	0.98	TIR	FBti0060112	ncorrdist=83	769754	769813	1	32	32	0	0	770311	770410	0.96	25	24	1	0
4	777961.5	FR	INE-1	1	TIR	FBti0060135	ncorrdist=89	777641	777740	1	45	45	0	0	778183	778278	1	35	35	0	0
4	790461.5	FR	INE-1	0.638888888888889	TIR	FBti0060137	ncorrdist=163	790234	790333	0.666666666666667	12	8	4	0	790590	790633	0.611111111111111	18	11	7	0
4	794132.5	FR	Tc1	1	TIR	FBti0019497	ncorrdist=86	793691	793790	1	26	26	0	0	794475	794574	1	13	13	0	0
4	806544	FR	FB	1	foldback	FBti0020433	ncorrdist=85	806226	806270	1	18	18	0	0	806818	806917	1	47	47	0	0
4	809490	F	opus	0.555555555555556	LTR	-	-	809336	809390	0.555555555555556	9	5	4	1	-	-	-	-	-	-	-
4	813477	FR	1360	1	TIR	FBti0020434	ncorrdist=88	809385	809484	1	36	36	0	1	817470	817569	1	34	34	0	1
4	809552	F	Cr1a	1	non-LTR	-	-	809423	809452	1	3	3	0	1	-	-	-	-	-	-	-
4	817392	R	Doc4-element	1	non-LTR	-	-	-	-	-	-	-	-	-	817492	817546	1	9	9	0	1
4	818891	FR	INE-1	0.976190476190476	TIR	FBti0060140	ncorrdist=141	818651	818750	1	22	22	0	0	819032	819131	0.952380952380952	21	20	1	0
4	829944.5	FR	INE-1	1	TIR	FBti0060142	ncorrdist=98	829661	829760	1	33	33	0	0	830129	830228	1	32	32	0	0
4	831832.5	FR	INE-1	1	TIR	FBti0060143	ncorrdist=89	831516	831615	1	24	24	0	0	832050	832149	1	49	49	0	0
4	834769	F	jockey	0.166666666666667	non-LTR	-	-	834621	834669	0.166666666666667	24	4	20	0	-	-	-	-	-	-	-
4	835604	F	INE-1	1	TIR	FBti0060144	split	835428	835504	1	25	25	0	0	-	-	-	-	-	-	-
4	837554	R	INE-1	1	TIR	FBti0060740	split	-	-	-	-	-	-	-	837654	837753	1	29	29	0	0
4	843381	F	INE-1	1	TIR	FBti0060743	split	843182	843281	1	38	38	0	0	-	-	-	-	-	-	-
4	844041	R	INE-1	1	TIR	FBti0060744	split	-	-	-	-	-	-	-	844141	844240	1	20	20	0	1
4	844073	R	gypsy11	1	LTR	-	-	-	-	-	-	-	-	-	844173	844238	1	5	5	0	1
4	845558	R	INE-1	1	TIR	-	-	-	-	-	-	-	-	-	845658	845671	1	3	3	0	0
4	849723	R	1360	1	TIR	-	-	-	-	-	-	-	-	-	849823	849867	1	5	5	0	1
4	856756	F	INE-1	1	TIR	FBti0063469	split	856577	856656	1	22	22	0	0	-	-	-	-	-	-	-
4	857383	R	INE-1	1	TIR	FBti0063470	split	-	-	-	-	-	-	-	857483	857567	1	28	28	0	0
4	866146.5	FR	INE-1	0.984848484848485	TIR	FBti0060764	ncorrdist=175	865693	865789	0.96969696969697	33	32	1	0	866504	866545	1	3	3	0	0
4	867429	FR	INE-1	1	TIR	FBti0060765	ncorrdist=92	867113	867212	1	40	40	0	0	867646	867745	1	35	35	0	0
4	870282.5	FR	INE-1	0.95	TIR	FBti0060768	ncorrdist=162	870042	870141	0.9	30	27	3	0	870424	870512	1	34	34	0	0
4	877024	FR	INE-1	1	TIR	FBti0060770	ncorrdist=86	876708	876807	1	35	35	0	0	877241	877340	1	32	32	0	0
4	877838	F	INE-1	1	TIR	FBti0063473	split	877666	877738	1	24	24	0	0	-	-	-	-	-	-	-
4	880852	R	INE-1	1	TIR	FBti0060772	split	-	-	-	-	-	-	-	880952	881051	1	34	34	0	0
4	887880	FR	INE-1	0.976190476190476	TIR	FBti0060774	ncorrdist=117	887652	887751	1	32	32	0	0	888009	888087	0.952380952380952	21	20	1	0
4	890845.5	FR	INE-1	1	TIR	FBti0060777	ncorrdist=100	890509	890608	1	22	22	0	0	891083	891182	1	30	30	0	0
4	892925.5	FR	INE-1	1	TIR	FBti0060779	ncorrdist=159	892708	892765	1	23	23	0	0	893086	893124	1	5	5	0	0
4	895438	FR	INE-1	1	TIR	-	ncorrdist=192	895214	895272	1	3	3	0	0	895604	895654	1	9	9	0	0
4	896517	FR	INE-1	1	TIR	FBti0060799	ncorrdist=111	896288	896387	1	26	26	0	0	896647	896746	1	11	11	0	0
4	905659.5	FR	INE-1	1	TIR	FBti0060801	ncorrdist=100	905429	905512	1	33	33	0	0	905807	905906	1	41	41	0	0
4	906867	F	INE-1	1	TIR	FBti0060802	split	906668	906767	1	32	32	0	0	-	-	-	-	-	-	-
4	907312	R	INE-1	1	TIR	FBti0060803	split	-	-	-	-	-	-	-	907412	907511	1	41	41	0	0
4	915846.5	FR	Bari2	1	TIR	FBti0020436	ncorrdist=91	915103	915202	1	19	19	0	0	916491	916590	1	39	39	0	0
4	916795	FR	INE-1	0.903846153846154	TIR	FBti0060804	ncorrdist=157	916546	916645	0.923076923076923	13	12	1	0	916945	917032	0.884615384615385	26	23	3	0
4	918365.5	FR	INE-1	1	TIR	FBti0060806	ncorrdist=89	918139	918164	1	4	4	0	0	918567	918666	1	37	37	0	0
4	927245	FR	transib3	1	TIR	FBti0019501	ncorrdist=87	926619	926718	1	65	65	0	0	927772	927871	1	36	36	0	0
4	928475	F	Cr1a	0.933333333333333	non-LTR	-	-	928321	928375	0.933333333333333	15	14	1	0	-	-	-	-	-	-	-
4	928560	F	Stalker4	1	LTR	-	-	928401	928460	1	10	10	0	1	-	-	-	-	-	-	-
4	930594	F	1360	1	TIR	-	-	930395	930494	1	5	5	0	1	-	-	-	-	-	-	-
4	930582	F	gtwin	1	LTR	-	-	930443	930482	1	3	3	0	1	-	-	-	-	-	-	-
4	930617	F	Dm88	1	LTR	-	-	930466	930517	1	21	21	0	1	-	-	-	-	-	-	-
4	934139	R	G3	1	non-LTR	-	-	-	-	-	-	-	-	-	934239	934286	1	6	6	0	1
4	934148	R	Max-element	1	LTR	-	-	-	-	-	-	-	-	-	934248	934306	1	18	18	0	1
4	935310	FR	INE-1	1	TIR	FBti0060810	ncorrdist=84	934999	935098	1	55	55	0	0	935522	935621	1	40	40	0	0
4	937049	F	INE-1	1	TIR	FBti0060812	split	936865	936949	1	18	18	0	0	-	-	-	-	-	-	-
4	937381	R	INE-1	1	TIR	FBti0060815	split	-	-	-	-	-	-	-	937481	937580	1	25	25	0	0
4	942234.5	FR	INE-1	1	TIR	FBti0060831	ncorrdist=84	941831	941930	1	40	40	0	0	942539	942638	1	44	44	0	0
4	944887	FR	HB	1	TIR	FBti0063471	ncorrdist=133	944497	944596	1	10	10	0	0	945178	945205	1	11	11	0	0
4	956222	R	F-element	1	non-LTR	-	-	-	-	-	-	-	-	-	956322	956341	1	5	5	0	1
4	958300	F	INE-1	1	TIR	FBti0060833	split	958101	958200	1	26	26	0	0	-	-	-	-	-	-	-
4	958852	R	INE-1	1	TIR	FBti0060835	split	-	-	-	-	-	-	-	958952	959051	1	42	42	0	0
4	959847	F	INE-1	1	TIR	FBti0060837	split	959648	959747	1	11	11	0	0	-	-	-	-	-	-	-
4	960647	R	INE-1	1	TIR	FBti0063490	split	-	-	-	-	-	-	-	960747	960846	1	31	31	0	0
4	962802.5	FR	Rt1c	1	non-LTR	FBti0061968	ncorrdist=88	962580	962679	1	79	79	0	0	962926	963025	1	48	48	0	0
4	965696.5	FR	INE-1	1	TIR	FBti0060956	ncorrdist=117	965304	965403	1	54	54	0	0	965990	966077	1	8	8	0	0
4	968283.5	FR	INE-1	0.88034188034188	TIR	FBti0060958	ncorrdist=172	968046	968145	0.871794871794872	39	34	5	0	968422	968512	0.888888888888889	27	24	3	0
4	970163	R	INE-1	0.214285714285714	TIR	-	-	-	-	-	-	-	-	-	970263	970324	0.214285714285714	14	3	11	0
4	976383	FR	INE-1	1	TIR	FBti0060964	ncorrdist=87	975590	975689	1	24	24	0	0	977077	977176	1	39	39	0	0
4	981389	FR	1360	1	TIR	FBti0020438	ncorrdist=88	980654	980753	1	45	45	0	0	982025	982029	1	3	3	0	0
4	983873	FR	INE-1	1	TIR	FBti0060965	ncorrdist=92	983506	983605	1	28	28	0	0	984141	984240	1	31	31	0	0
4	986832.5	FR	INE-1	0.986842105263158	TIR	FBti0061363	ncorrdist=97	986175	986274	0.973684210526316	38	37	1	0	987391	987490	1	11	11	0	0
4	987924.5	FR	INE-1	1	TIR	FBti0061364	ncorrdist=84	987659	987758	1	45	45	0	0	988091	988169	1	39	39	0	0
4	990120.5	FR	Tc1-2	1	TIR	FBti0061966	ncorrdist=88	989259	989358	1	21	21	0	0	990883	990910	1	12	12	0	0
4	992012	FR	INE-1	1	TIR	FBti0063513	ncorrdist=85	991677	991776	1	6	6	0	0	992248	992342	1	23	23	0	0
4	994794.5	FR	INE-1	1	TIR	FBti0063501	ncorrdist=90	994482	994581	1	61	61	0	0	995008	995107	1	49	49	0	0
4	997085	F	INE-1	1	TIR	-	-	996924	996985	1	18	18	0	0	-	-	-	-	-	-	-
4	998099.5	FR	INE-1	1	TIR	FBti0061366	ncorrdist=92	997734	997833	1	5	5	0	0	998366	998465	1	39	39	0	0
4	1001084.5	FR	INE-1	1	TIR	FBti0061370	ncorrdist=86	1000688	1000758	1	24	24	0	0	1001411	1001510	1	20	20	0	0
4	1002835.5	FR	INE-1	1	TIR	FBti0061381	ncorrdist=84	1002472	1002571	1	14	14	0	0	1003100	1003199	1	28	28	0	0
4	1004999.5	FR	INE-1	0.9875	TIR	FBti0061382	ncorrdist=89	1004587	1004686	0.975	40	39	1	0	1005313	1005412	1	14	14	0	0
4	1008124	R	1360	1	TIR	-	-	-	-	-	-	-	-	-	1008224	1008266	1	3	3	0	1
4	1008698	FR	INE-1	1	TIR	FBti0061384	ncorrdist=87	1008382	1008481	1	22	22	0	0	1008915	1009014	1	14	14	0	0
4	1011515.5	FR	INE-1	1	TIR	FBti0061385	ncorrdist=133	1011140	1011239	1	19	19	0	0	1011792	1011838	1	5	5	0	0
4	1014733	F	INE-1	1	TIR	FBti0061386	split	1014534	1014633	1	15	15	0	0	-	-	-	-	-	-	-
4	1014972	R	INE-1	1	TIR	FBti0061387	split	-	-	-	-	-	-	-	1015072	1015171	1	12	12	0	0
4	1015532	FR	INE-1	0.826012058570198	TIR	FBti0061388	ncorrdist=96	1015319	1015418	0.814814814814815	27	22	5	0	1015646	1015745	0.837209302325581	43	36	7	0
4	1016186.5	FR	INE-1	1	TIR	FBti0063492	ncorrdist=89	1015891	1015990	1	33	33	0	0	1016383	1016482	1	34	34	0	0
4	1016619	FR	INE-1	0.899038461538462	TIR	FBti0061390	ncorrdist=204	1016401	1016464	0.923076923076923	13	12	1	0	1016774	1016862	0.875	16	14	2	0
4	1019751	F	INE-1	1	TIR	FBti0063494	split	1019563	1019651	1	26	26	0	0	-	-	-	-	-	-	-
4	1022008	R	INE-1	1	TIR	FBti0061406	split	-	-	-	-	-	-	-	1022108	1022207	1	52	52	0	0
4	1023648	F	INE-1	1	TIR	FBti0061408	split	1023449	1023548	1	31	31	0	0	-	-	-	-	-	-	-
4	1024440	R	INE-1	1	TIR	FBti0061409	split	-	-	-	-	-	-	-	1024540	1024639	1	28	28	0	0
4	1025314	F	INE-1	1	TIR	FBti0061410	split	1025184	1025214	1	10	10	0	0	-	-	-	-	-	-	-
4	1025983	R	INE-1	1	TIR	FBti0061411	split	-	-	-	-	-	-	-	1026083	1026182	1	62	62	0	0
4	1028538	FR	INE-1	1	TIR	FBti0061413	ncorrdist=90	1028254	1028353	1	31	31	0	0	1028723	1028818	1	26	26	0	0
4	1031857	FR	INE-1	1	TIR	FBti0061415	ncorrdist=90	1031439	1031538	1	22	22	0	0	1032176	1032275	1	46	46	0	0
4	1034625.5	FR	HB	1	TIR	FBti0061970	ncorrdist=127	1034391	1034471	1	14	14	0	0	1034780	1034879	1	8	8	0	0
4	1045011.5	FR	INE-1	1	TIR	FBti0061440	ncorrdist=90	1044195	1044290	1	4	4	0	1	1045733	1045832	1	38	38	0	0
4	1044366	F	Idefix	1	LTR	-	-	1044245	1044266	1	3	3	0	1	-	-	-	-	-	-	-
4	1046198	FR	Tc1	1	TIR	FBti0019510	ncorrdist=85	1045748	1045847	1	17	17	0	0	1046549	1046648	1	44	44	0	0
4	1059074	F	invader2	0.555555555555556	LTR	-	-	1058940	1058974	0.555555555555556	9	5	4	1	-	-	-	-	-	-	-
4	1059122.5	FR	pogo	0.167763157894737	TIR	-	ncorrdist=114	1058966	1059065	0.210526315789474	19	4	15	1	1059180	1059279	0.125	16	2	14	0
4	1059866	FR	INE-1	1	TIR	FBti0061442	ncorrdist=89	1059153	1059252	1	40	40	0	0	1060480	1060579	1	19	19	0	0
4	1062846	F	INE-1	1	TIR	FBti0061446	split	1062647	1062746	1	11	11	0	0	-	-	-	-	-	-	-
4	1063564	R	INE-1	1	TIR	FBti0061449	split	-	-	-	-	-	-	-	1063664	1063763	1	39	39	0	0
4	1064829	FR	INE-1	1	TIR	FBti0061452	ncorrdist=81	1064601	1064636	1	16	16	0	0	1065022	1065121	1	28	28	0	0
4	1070584.5	FR	INE-1	1	TIR	FBti0061469	ncorrdist=87	1070210	1070309	1	39	39	0	0	1070860	1070959	1	43	43	0	0
4	1072405.5	FR	INE-1	1	TIR	FBti0061470	ncorrdist=88	1072087	1072186	1	34	34	0	0	1072625	1072724	1	57	57	0	0
4	1075311	FR	S-element	1	TIR	FBti0061551	ncorrdist=109	1075046	1075133	1	7	7	0	0	1075489	1075575	1	4	4	0	0
4	1082363.5	FR	INE-1	1	TIR	FBti0061471	ncorrdist=93	1081953	1082052	1	72	72	0	0	1082675	1082774	1	33	33	0	0
4	1084200	F	roo	0.909090909090909	LTR	-	-	1084030	1084100	0.909090909090909	11	10	1	1	-	-	-	-	-	-	-
4	1084360.5	FR	S-element	0.95	TIR	FBti0019512	ncorrdist=104	1084058	1084157	0.9	10	9	1	1	1084564	1084640	1	7	7	0	0
4	1097275	FR	HB	1	TIR	FBti0020440	ncorrdist=99	1096788	1096887	1	4	4	0	0	1097663	1097762	1	29	29	0	0
4	1106167	FR	INE-1	1	TIR	FBti0061473	ncorrdist=90	1105631	1105730	1	34	34	0	0	1106604	1106623	1	5	5	0	0
4	1107981	FR	INE-1	1	TIR	FBti0063495	ncorrdist=99	1107756	1107855	1	49	49	0	0	1108107	1108206	1	46	46	0	0
4	1110586	FR	INE-1	1	TIR	FBti0063496	ncorrdist=88	1110120	1110219	1	38	38	0	0	1110953	1110988	1	21	21	0	0
4	1111089	FR	INE-1	1	TIR	FBti0061474	ncorrdist=128	1110890	1110934	1	12	12	0	0	1111244	1111343	1	32	32	0	0
4	1111487	F	INE-1	1	TIR	FBti0061476	split	1111288	1111387	1	44	44	0	0	-	-	-	-	-	-	-
4	1112142	R	INE-1	1	TIR	FBti0061477	split	-	-	-	-	-	-	-	1112242	1112341	1	26	26	0	0
4	1114250	F	INE-1	1	TIR	FBti0061492	split	1114064	1114150	1	20	20	0	0	-	-	-	-	-	-	-
4	1114422	R	INE-1	1	TIR	FBti0061493	split	-	-	-	-	-	-	-	1114522	1114621	1	34	34	0	0
4	1121195.5	FR	INE-1	0.9	TIR	FBti0061498	ncorrdist=153	1120968	1121040	1	21	21	0	0	1121351	1121438	0.8	20	16	4	0
4	1123394.5	FR	INE-1	1	TIR	FBti0061500	ncorrdist=85	1123098	1123197	1	17	17	0	0	1123592	1123691	1	24	24	0	0
4	1124052	FR	INE-1	1	TIR	FBti0061501	ncorrdist=124	1123889	1123904	1	4	4	0	0	1124200	1124299	1	34	34	0	0
4	1135305	FR	INE-1	0.981481481481481	TIR	FBti0061512	ncorrdist=92	1134903	1134992	0.962962962962963	27	26	1	0	1135618	1135717	1	26	26	0	0
4	1140010.5	FR	INE-1	1	TIR	FBti0061514	ncorrdist=90	1139741	1139840	1	32	32	0	0	1140181	1140280	1	12	12	0	0
4	1141524	F	INE-1	1	TIR	FBti0063562	split	1141325	1141424	1	24	24	0	0	-	-	-	-	-	-	-
4	1141978	R	INE-1	1	TIR	FBti0063560	split	-	-	-	-	-	-	-	1142078	1142177	1	17	17	0	1
4	1142009	R	Cr1a	1	non-LTR	-	-	-	-	-	-	-	-	-	1142109	1142146	1	3	3	0	1
4	1146049	F	INE-1	1	TIR	FBti0061997	split	1145850	1145949	1	40	40	0	0	-	-	-	-	-	-	-
4	1147002	R	INE-1	1	TIR	FBti0061998	split	-	-	-	-	-	-	-	1147102	1147201	1	21	21	0	0
4	1148498	FR	INE-1	1	TIR	FBti0061999	ncorrdist=99	1148128	1148227	1	26	26	0	0	1148769	1148868	1	19	19	0	0
4	1149811.5	FR	INE-1	0.96875	TIR	FBti0062000	ncorrdist=94	1149433	1149532	0.9375	16	15	1	0	1150091	1150146	1	10	10	0	0
4	1151402	FR	INE-1	1	TIR	FBti0062001	ncorrdist=92	1151104	1151203	1	51	51	0	0	1151601	1151656	1	11	11	0	0
4	1153901.5	FR	INE-1	1	TIR	FBti0062003	ncorrdist=84	1153665	1153703	1	29	29	0	0	1154100	1154175	1	39	39	0	0
4	1155486	FR	INE-1	1	TIR	FBti0062004	ncorrdist=89	1155202	1155288	1	37	37	0	0	1155684	1155718	1	5	5	0	0
4	1156663	FR	INE-1	0.986486486486487	TIR	FBti0062006	ncorrdist=187	1156450	1156514	1	18	18	0	0	1156812	1156911	0.972972972972973	37	36	1	0
4	1157319	F	opus	0.04	LTR	-	-	1157120	1157219	0.04	50	2	48	0	-	-	-	-	-	-	-
4	1157245	R	F-element	0.111111111111111	non-LTR	-	-	-	-	-	-	-	-	-	1157345	1157431	0.111111111111111	54	6	48	0
4	1158025.5	FR	INE-1	0.95	TIR	FBti0062007	ncorrdist=116	1157701	1157800	1	27	27	0	0	1158251	1158335	0.9	10	9	1	0
4	1163713.5	FR	Fw3	1	non-LTR	FBti0062675	ncorrdist=113	1163419	1163506	1	41	41	0	1	1163921	1164020	1	11	11	0	0
4	1168765	F	INE-1	1	TIR	FBti0063546	split	1168566	1168665	1	45	45	0	0	-	-	-	-	-	-	-
4	1169183	R	INE-1	1	TIR	FBti0062019	split	-	-	-	-	-	-	-	1169283	1169382	1	34	34	0	0
4	1170334.5	FR	gypsy2	1	LTR	FBti0062654	ncorrdist=90	1170022	1170121	1	61	61	0	0	1170548	1170647	1	38	38	0	0
4	1170930	F	jockey	1	non-LTR	-	-	1170769	1170830	1	22	22	0	0	-	-	-	-	-	-	-
4	1175070.5	FR	Doc3-element	1	non-LTR	FBti0019515	ncorrdist=92	1173629	1173728	1	44	44	0	0	1176413	1176474	1	11	11	0	0
4	1183538	FR	Tc1	1	TIR	FBti0020441	ncorrdist=113	1182667	1182766	1	30	30	0	0	1184310	1184409	1	17	17	0	0
4	1184494	F	HMS-Beagle	1	LTR	-	-	1184295	1184394	1	17	17	0	0	-	-	-	-	-	-	-
4	1188420	F	INE-1	0.5	TIR	-	-	1188221	1188320	0.5	4	2	2	1	-	-	-	-	-	-	-
4	1188964	FR	1360	0.992753623188406	TIR	FBti0019516	ncorrdist=86	1188247	1188346	0.985507246376812	69	68	1	1	1189582	1189681	1	49	49	0	0
4	1192103.5	FR	Cr1a	1	non-LTR	FBti0019517	ncorrdist=102	1191583	1191682	1	36	36	0	0	1192525	1192624	1	59	59	0	0
4	1194101	FR	INE-1	1	TIR	FBti0062021	ncorrdist=127	1193841	1193940	1	5	5	0	0	1194262	1194325	1	20	20	0	0
4	1200449.5	FR	INE-1	0.986842105263158	TIR	FBti0062022	ncorrdist=95	1200150	1200249	0.973684210526316	38	37	1	0	1200650	1200749	1	27	27	0	0
4	1201420.5	FR	INE-1	1	TIR	FBti0062024	ncorrdist=86	1201148	1201247	1	52	52	0	0	1201594	1201693	1	28	28	0	0
4	1203566.5	FR	1360	0.873015873015873	TIR	FBti0062136	ncorrdist=136	1203343	1203442	0.888888888888889	36	32	4	0	1203691	1203790	0.857142857142857	28	24	4	0
4	1203959.5	FR	297	1	LTR	FBti0062100	ncorrdist=120	1203731	1203803	1	21	21	0	0	1204116	1204215	1	27	27	0	0
4	1204767.5	FR	Cr1a	1	non-LTR	FBti0062631	ncorrdist=93	1204196	1204295	1	28	28	0	0	1205240	1205339	1	55	55	0	0
4	1205753	FR	INE-1	1	TIR	FBti0062026	ncorrdist=107	1205384	1205483	1	7	7	0	0	1206023	1206094	1	12	12	0	1
4	1205950	R	I-element	1	non-LTR	-	-	-	-	-	-	-	-	-	1206050	1206080	1	5	5	0	1
4	1224778	F	INE-1	1	TIR	-	-	1224586	1224678	1	13	13	0	0	-	-	-	-	-	-	-
4	1228474.5	FR	INE-1	1	TIR	FBti0062035	ncorrdist=96	1228122	1228168	1	9	9	0	0	1228781	1228878	1	37	37	0	0
4	1231504	FR	Cr1a	1	non-LTR	FBti0062632	ncorrdist=93	1231223	1231322	1	26	26	0	0	1231686	1231746	1	45	45	0	0
4	1231968.5	FR	INE-1	1	TIR	FBti0062036	ncorrdist=91	1231616	1231666	1	20	20	0	0	1232271	1232370	1	38	38	0	0
4	1236327	FR	INE-1	1	TIR	-	ncorrdist=213	1236114	1236132	1	3	3	0	0	1236522	1236563	1	7	7	0	0
4	1236727	FR	INE-1	1	TIR	FBti0062037	ncorrdist=92	1236488	1236587	1	45	45	0	0	1236867	1236966	1	45	45	0	0
4	1237986.5	FR	INE-1	1	TIR	FBti0062040	ncorrdist=94	1237643	1237742	1	31	31	0	0	1238231	1238330	1	25	25	0	0
4	1246790.5	FR	INE-1	1	TIR	FBti0062042	ncorrdist=113	1246551	1246650	1	64	64	0	0	1246931	1247030	1	29	29	0	0
4	1251068	F	INE-1	1	TIR	FBti0063518	split	1250869	1250968	1	65	65	0	0	-	-	-	-	-	-	-
4	1251942	R	INE-1	1	TIR	FBti0063537	split	-	-	-	-	-	-	-	1252042	1252096	1	30	30	0	0
4	1252743.5	FR	INE-1	0.798257839721254	TIR	FBti0062051	ncorrdist=224	1252520	1252599	0.853658536585366	41	35	6	0	1252888	1252987	0.742857142857143	35	26	9	0
4	1253609.5	FR	INE-1	1	TIR	FBti0062052	ncorrdist=85	1252932	1253031	1	40	40	0	0	1254188	1254287	1	11	11	0	0
4	1258813	FR	INE-1	0.75	TIR	-	ncorrdist=198	1258631	1258681	1	6	6	0	0	1258945	1259029	0.5	6	3	3	0
4	1262247	FR	F-element	1	non-LTR	FBti0020453	ncorrdist=84	1259812	1259911	1	60	60	0	0	1264583	1264682	1	77	77	0	0
4	1267270.5	FR	INE-1	0.635964912280702	TIR	FBti0062058	ncorrdist=160	1267039	1267130	0.5	62	31	31	0	1267411	1267510	0.771929824561403	57	44	13	0
4	1269661	F	Cr1a	1	non-LTR	FBti0063538	split	1269466	1269561	1	57	57	0	0	-	-	-	-	-	-	-
4	1272830	R	Cr1a	1	non-LTR	FBti0062633	split	-	-	-	-	-	-	-	1272930	1272956	1	5	5	0	0
2L	5641	FR	1360	1	TIR	-	ncorrdist=137	5439	5481	1	10	10	0	0	5801	5877	1	24	24	0	0
2L	5846	F	roo	1	LTR	-	-	5741	5746	1	3	3	0	0	-	-	-	-	-	-	-
2L	19105.5	FR	jockey	0.0711305798915311	non-LTR	-	ncorrdist=92	18960	19059	0.0784313725490196	51	4	47	0	19152	19251	0.0638297872340425	47	3	44	0
2L	24375	FR	INE-1	1	TIR	FBti0059812	ncorrdist=88	24089	24188	1	24	24	0	0	24562	24661	1	59	59	0	0
2L	27675	FR	INE-1	1	TIR	FBti0059814	ncorrdist=90	27371	27470	1	57	57	0	0	27880	27979	1	43	43	0	0
2L	60292	F	INE-1	1	TIR	FBti0059816	split	60093	60192	1	38	38	0	0	-	-	-	-	-	-	-
2L	60760	R	INE-1	1	TIR	FBti0059818	split	-	-	-	-	-	-	-	60860	60959	1	28	28	0	0
2L	64649.5	FR	X-element	1	non-LTR	FBti0019093	ncorrdist=94	64174	64273	1	66	66	0	0	65026	65125	1	23	23	0	0
2L	65813	F	X-element	0.14	non-LTR	-	-	65614	65713	0.14	50	7	43	0	-	-	-	-	-	-	-
2L	116765	FR	INE-1	1	TIR	FBti0060557	ncorrdist=85	116375	116474	1	26	26	0	0	117056	117155	1	29	29	0	0
2L	123576.5	FR	McClintock	0.670234549516009	LTR	FBti0060562	ncorrdist=133	123366	123465	0.808823529411765	68	55	13	0	123688	123787	0.531645569620253	79	42	37	0
2L	142982.5	FR	412	0.0741189131019639	LTR	-	ncorrdist=140	142813	142912	0.0847457627118644	59	5	54	0	143053	143148	0.0634920634920635	63	4	59	0
2L	149964.5	FR	blood	0.0849282296650718	LTR	-	ncorrdist=152	149820	149888	0.0789473684210526	38	3	35	0	150041	150114	0.0909090909090909	44	4	40	0
2L	162053	R	1360	0.0263157894736842	TIR	-	-	-	-	-	-	-	-	-	162153	162252	0.0263157894736842	76	2	74	0
2L	176452.5	FR	I-element	1	non-LTR	FBti0019095	ncorrdist=184	176241	176274	1	5	5	0	0	176631	176699	1	8	8	0	0
2L	176933	R	jockey	0.166666666666667	non-LTR	-	-	-	-	-	-	-	-	-	177033	177132	0.166666666666667	18	3	15	0
2L	178319.5	FR	INE-1	1	TIR	FBti0060560	ncorrdist=97	178045	178102	1	9	9	0	0	178537	178636	1	75	75	0	0
2L	179882.5	FR	INE-1	1	TIR	FBti0060561	ncorrdist=90	179611	179692	1	22	22	0	0	180073	180152	1	11	11	0	0
2L	209891	F	invader1	0.0338983050847458	LTR	-	-	209692	209791	0.0338983050847458	59	2	57	0	-	-	-	-	-	-	-
2L	245553	R	1360	0.114285714285714	TIR	-	-	-	-	-	-	-	-	-	245653	245708	0.114285714285714	35	4	31	0
2L	262234	R	roo	0.0540540540540541	LTR	-	-	-	-	-	-	-	-	-	262334	262433	0.0540540540540541	37	2	35	0
2L	312950	F	I-element	0.0731707317073171	non-LTR	-	-	312751	312850	0.0731707317073171	41	3	38	0	-	-	-	-	-	-	-
2L	315450	F	jockey	0.0882352941176471	non-LTR	-	-	315251	315350	0.0882352941176471	34	3	31	0	-	-	-	-	-	-	-
2L	358860	R	412	0.0615384615384615	LTR	-	-	-	-	-	-	-	-	-	358960	359058	0.0615384615384615	65	4	61	0
2L	451339	F	FB	0.0923076923076923	foldback	-	-	451140	451239	0.0923076923076923	65	6	59	0	-	-	-	-	-	-	-
2L	451162	R	FB	0.0416666666666667	foldback	-	-	-	-	-	-	-	-	-	451262	451361	0.0416666666666667	48	2	46	0
2L	451619	FR	INE-1	1	TIR	FBti0063763	ncorrdist=88	451386	451415	1	4	4	0	0	451823	451902	1	37	37	0	0
2L	459294	F	F-element	0.0967741935483871	non-LTR	-	-	459134	459194	0.0967741935483871	31	3	28	0	-	-	-	-	-	-	-
2L	459200	R	opus	0.0975609756097561	LTR	-	-	-	-	-	-	-	-	-	459300	459399	0.0975609756097561	41	4	37	0
2L	470946	F	jockey	0.0508474576271186	non-LTR	-	-	470747	470846	0.0508474576271186	59	3	56	0	-	-	-	-	-	-	-
2L	591068	F	Cr1a	0.333333333333333	non-LTR	-	-	590964	590968	0.333333333333333	9	3	6	0	-	-	-	-	-	-	-
2L	621303	F	opus	0.230769230769231	LTR	-	-	621162	621203	0.230769230769231	13	3	10	0	-	-	-	-	-	-	-
2L	631240	F	roo	0.0408163265306122	LTR	-	-	631041	631140	0.0408163265306122	49	2	47	0	-	-	-	-	-	-	-
2L	631155	R	Cr1a	0.0731707317073171	non-LTR	-	-	-	-	-	-	-	-	-	631255	631338	0.0731707317073171	41	3	38	0
2L	673847	F	I-element	0.0465116279069767	non-LTR	-	-	673648	673747	0.0465116279069767	43	2	41	0	-	-	-	-	-	-	-
2L	748265.5	FR	jockey	0.14377085650723	non-LTR	-	ncorrdist=114	748175	748208	0.206896551724138	29	6	23	0	748323	748422	0.0806451612903226	62	5	57	0
2L	761435	F	HMS-Beagle	0.0952380952380952	LTR	-	-	761236	761335	0.0952380952380952	21	2	19	0	-	-	-	-	-	-	-
2L	799776	F	roo	0.176470588235294	LTR	-	-	799637	799676	0.176470588235294	17	3	14	0	-	-	-	-	-	-	-
2L	800226	R	BS	0.6	non-LTR	-	-	-	-	-	-	-	-	-	800326	800340	0.6	5	3	2	0
2L	809752	F	jockey	0.0273972602739726	non-LTR	-	-	809553	809652	0.0273972602739726	73	2	71	0	-	-	-	-	-	-	-
2L	833284	R	BS	0.166666666666667	non-LTR	-	-	-	-	-	-	-	-	-	833384	833450	0.166666666666667	42	7	35	0
2L	833941.5	FR	springer	0.120071684587814	LTR	-	ncorrdist=98	833816	833892	0.111111111111111	45	5	40	0	833991	834035	0.129032258064516	31	4	27	0
2L	844461	F	I-element	0.0625	non-LTR	-	-	844278	844361	0.0625	48	3	45	0	-	-	-	-	-	-	-
2L	847913	F	Doc	0.025	non-LTR	-	-	847714	847813	0.025	40	1	39	0	-	-	-	-	-	-	-
2L	867711	R	roo	0.0862068965517241	LTR	-	-	-	-	-	-	-	-	-	867811	867886	0.0862068965517241	58	5	53	0
2L	901806	F	jockey	0.0769230769230769	non-LTR	-	-	901628	901706	0.0769230769230769	39	3	36	0	-	-	-	-	-	-	-
2L	903856	FR	1360	0.166152597402597	TIR	-	ncorrdist=95	903709	903808	0.1375	80	11	69	0	903904	904003	0.194805194805195	77	15	62	0
2L	911012	F	roo	0.0652173913043478	LTR	-	-	910843	910912	0.0652173913043478	46	3	43	0	-	-	-	-	-	-	-
2L	940314	R	mdg3	0.0689655172413793	LTR	-	-	-	-	-	-	-	-	-	940414	940513	0.0689655172413793	29	2	27	0
2L	950365	R	mdg3	0.0967741935483871	LTR	-	-	-	-	-	-	-	-	-	950465	950514	0.0967741935483871	31	3	28	0
2L	963683	R	roo	0.0454545454545455	LTR	-	-	-	-	-	-	-	-	-	963783	963882	0.0454545454545455	44	2	42	0
2L	1019341	R	jockey	0.03125	non-LTR	-	-	-	-	-	-	-	-	-	1019441	1019540	0.03125	64	2	62	0
2L	1021527	R	Rt1b	0.107142857142857	non-LTR	-	-	-	-	-	-	-	-	-	1021627	1021670	0.107142857142857	28	3	25	0
2L	1039985	R	Tabor	0.102941176470588	LTR	-	-	-	-	-	-	-	-	-	1040085	1040184	0.102941176470588	68	7	61	0
2L	1065654	R	jockey	0.0816326530612245	non-LTR	-	-	-	-	-	-	-	-	-	1065754	1065823	0.0816326530612245	49	4	45	0
2L	1067453	R	blood	0.130434782608696	LTR	-	-	-	-	-	-	-	-	-	1067553	1067573	0.130434782608696	23	3	20	0
2L	1069432.5	FR	1360	0.107619047619048	TIR	-	ncorrdist=148	1069306	1069358	0.12	25	3	22	0	1069507	1069598	0.0952380952380952	42	4	38	0
2L	1088357	R	diver	0.103448275862069	LTR	-	-	-	-	-	-	-	-	-	1088457	1088543	0.103448275862069	29	3	26	0
2L	1098477	R	diver2	0.0408163265306122	LTR	-	-	-	-	-	-	-	-	-	1098577	1098676	0.0408163265306122	49	2	47	0
2L	1099083	R	412	0.0158730158730159	LTR	-	-	-	-	-	-	-	-	-	1099183	1099282	0.0158730158730159	63	1	62	0
2L	1198510	R	jockey	0.0508474576271186	non-LTR	-	-	-	-	-	-	-	-	-	1198610	1198702	0.0508474576271186	59	3	56	0
2L	1208937	R	Quasimodo	0.0967741935483871	LTR	-	-	-	-	-	-	-	-	-	1209037	1209091	0.0967741935483871	31	3	28	0
2L	1211629	F	blood	0.111111111111111	LTR	-	-	1211430	1211529	0.111111111111111	45	5	40	0	-	-	-	-	-	-	-
2L	1275426	FR	hobo	0.109019607843137	TIR	-	ncorrdist=219	1275261	1275316	0.12	25	3	22	0	1275536	1275628	0.0980392156862745	51	5	46	0
2L	1328124	F	I-element	0.121212121212121	non-LTR	-	-	1327959	1328024	0.121212121212121	33	4	29	0	-	-	-	-	-	-	-
2L	1342322	F	roo	0.3	LTR	-	-	1342165	1342222	0.3	10	3	7	0	-	-	-	-	-	-	-
2L	1376283	R	roo	0.105263157894737	LTR	-	-	-	-	-	-	-	-	-	1376383	1376462	0.105263157894737	38	4	34	0
2L	1430533	F	Max-element	0.0204081632653061	LTR	-	-	1430334	1430433	0.0204081632653061	49	1	48	0	-	-	-	-	-	-	-
2L	1446817	F	Burdock	0.0357142857142857	LTR	-	-	1446618	1446717	0.0357142857142857	56	2	54	0	-	-	-	-	-	-	-
2L	1508487	F	jockey	0.0833333333333333	non-LTR	-	-	1508329	1508387	0.0833333333333333	36	3	33	0	-	-	-	-	-	-	-
2L	1527618	F	jockey	0.106382978723404	non-LTR	-	-	1527455	1527518	0.106382978723404	47	5	42	0	-	-	-	-	-	-	-
2L	1528063	R	roo	0.108108108108108	LTR	-	-	-	-	-	-	-	-	-	1528163	1528249	0.108108108108108	37	4	33	0
2L	1528859	F	jockey	0.210526315789474	non-LTR	-	-	1528726	1528759	0.210526315789474	19	4	15	0	-	-	-	-	-	-	-
2L	1538986	R	Rt1b	0.0810810810810811	non-LTR	-	-	-	-	-	-	-	-	-	1539086	1539157	0.0810810810810811	37	3	34	0
2L	1619378	R	jockey	0.25	non-LTR	-	-	-	-	-	-	-	-	-	1619478	1619577	0.25	28	7	21	0
2L	1625826	F	jockey	0.0681818181818182	non-LTR	-	-	1625627	1625726	0.0681818181818182	44	3	41	0	-	-	-	-	-	-	-
2L	1625608	R	jockey	1	non-LTR	-	-	-	-	-	-	-	-	-	1625708	1625719	1	3	3	0	0
2L	1636839	F	G2	0.142857142857143	non-LTR	-	-	1636702	1636739	0.142857142857143	21	3	18	0	-	-	-	-	-	-	-
2L	1636931	R	G2	0.103448275862069	non-LTR	-	-	-	-	-	-	-	-	-	1637031	1637079	0.103448275862069	29	3	26	0
2L	1642154	R	Tirant	0.0697674418604651	LTR	-	-	-	-	-	-	-	-	-	1642254	1642353	0.0697674418604651	43	3	40	0
2L	1645698	R	Tirant	0.277777777777778	LTR	-	-	-	-	-	-	-	-	-	1645798	1645836	0.277777777777778	18	5	13	0
2L	1726830	F	FB	0.333333333333333	foldback	-	-	1726700	1726730	0.333333333333333	15	5	10	0	-	-	-	-	-	-	-
2L	1788648	F	297	0.333333333333333	LTR	-	-	1788516	1788548	0.333333333333333	9	3	6	0	-	-	-	-	-	-	-
2L	1835454	F	gypsy2	0.0851063829787234	LTR	-	-	1835282	1835354	0.0851063829787234	47	4	43	0	-	-	-	-	-	-	-
2L	1835358	R	F-element	0.0634920634920635	non-LTR	-	-	-	-	-	-	-	-	-	1835458	1835557	0.0634920634920635	63	4	59	0
2L	1839230	R	jockey	0.0909090909090909	non-LTR	-	-	-	-	-	-	-	-	-	1839330	1839426	0.0909090909090909	33	3	30	0
2L	1859860	F	blood	0.0833333333333333	LTR	-	-	1859710	1859760	0.0833333333333333	36	3	33	0	-	-	-	-	-	-	-
2L	1861882	R	F-element	0.0769230769230769	non-LTR	-	-	-	-	-	-	-	-	-	1861982	1862074	0.0769230769230769	39	3	36	0
2L	1876159	F	I-element	0.102564102564103	non-LTR	-	-	1875997	1876059	0.102564102564103	39	4	35	0	-	-	-	-	-	-	-
2L	1886295	R	412	0.2	LTR	-	-	-	-	-	-	-	-	-	1886395	1886458	0.2	15	3	12	0
2L	1892623	R	297	0.333333333333333	LTR	-	-	-	-	-	-	-	-	-	1892723	1892744	0.333333333333333	9	3	6	0
2L	1893052	F	FB	0.0465116279069767	foldback	-	-	1892853	1892952	0.0465116279069767	43	2	41	0	-	-	-	-	-	-	-
2L	1904042	F	copia	0.157894736842105	LTR	-	-	1903899	1903942	0.157894736842105	19	3	16	0	-	-	-	-	-	-	-
2L	1922561	R	BS	0.222222222222222	non-LTR	-	-	-	-	-	-	-	-	-	1922661	1922725	0.222222222222222	18	4	14	0
2L	1932113	F	opus	0.166666666666667	LTR	-	-	1931978	1932013	0.166666666666667	18	3	15	0	-	-	-	-	-	-	-
2L	1973842	R	pogo	0.6	TIR	-	-	-	-	-	-	-	-	-	1973942	1973965	0.6	5	3	2	0
2L	1990885	F	R1-element	0.0434782608695652	non-LTR	-	-	1990686	1990785	0.0434782608695652	23	1	22	0	-	-	-	-	-	-	-
2L	1991534	F	gypsy12	0.0882352941176471	LTR	-	-	1991355	1991434	0.0882352941176471	34	3	31	0	-	-	-	-	-	-	-
2L	2012950	FR	jockey	0.166061705989111	non-LTR	-	ncorrdist=157	2012812	2012871	0.263157894736842	19	5	14	0	2013029	2013128	0.0689655172413793	29	2	27	0
2L	2013210	R	1360	0.0256410256410256	TIR	-	-	-	-	-	-	-	-	-	2013310	2013409	0.0256410256410256	39	1	38	0
2L	2017874	R	blood	0.114285714285714	LTR	-	-	-	-	-	-	-	-	-	2017974	2018018	0.114285714285714	35	4	31	0
2L	2018911.5	FR	X-element	1	non-LTR	-	ncorrdist=83	2018309	2018408	1	73	73	0	0	2019415	2019500	1	32	32	0	0
2L	2019624	FR	X-element	1	non-LTR	-	ncorrdist=86	2019351	2019450	1	39	39	0	0	2019798	2019897	1	23	23	0	0
2L	2075369	F	roo	0.117647058823529	LTR	-	-	2075184	2075269	0.117647058823529	34	4	30	0	-	-	-	-	-	-	-
2L	2075621	F	jockey	0.0444444444444444	non-LTR	-	-	2075422	2075521	0.0444444444444444	90	4	86	0	-	-	-	-	-	-	-
2L	2120984.5	FR	1360	0.0498771498771499	TIR	-	ncorrdist=102	2120834	2120933	0.027027027027027	74	2	72	0	2121036	2121112	0.0727272727272727	55	4	51	0
2L	2123104	F	flea	0.142857142857143	LTR	-	-	2122953	2123004	0.142857142857143	42	6	36	0	-	-	-	-	-	-	-
2L	2172768	F	FB	0.0256410256410256	foldback	-	-	2172569	2172668	0.0256410256410256	78	2	76	0	-	-	-	-	-	-	-
2L	2279869.5	FR	jockey	0.0975369458128079	non-LTR	-	ncorrdist=98	2279742	2279820	0.137931034482759	29	4	25	0	2279919	2280018	0.0571428571428571	35	2	33	0
2L	2282158	FR	blood	0.0569148936170213	LTR	-	ncorrdist=195	2281961	2282060	0.05	60	3	57	0	2282256	2282315	0.0638297872340425	47	3	44	0
2L	2299756	F	roo	0.230769230769231	LTR	-	-	2299649	2299656	0.230769230769231	13	3	10	0	-	-	-	-	-	-	-
2L	2299766	R	297	0.0933333333333333	LTR	-	-	-	-	-	-	-	-	-	2299866	2299965	0.0933333333333333	75	7	68	0
2L	2305794	FR	1360	0.0675799086757991	TIR	-	ncorrdist=141	2305626	2305723	0.0684931506849315	73	5	68	0	2305865	2305962	0.0666666666666667	75	5	70	0
2L	2308725	F	opus	0.0769230769230769	LTR	-	-	2308529	2308625	0.0769230769230769	52	4	48	0	-	-	-	-	-	-	-
2L	2317725	F	jockey	0.0625	non-LTR	-	-	2317526	2317625	0.0625	64	4	60	1	-	-	-	-	-	-	-
2L	2317746	F	INE-1	0.15625	TIR	-	-	2317547	2317646	0.15625	64	10	54	1	-	-	-	-	-	-	-
2L	2345657	R	hopper	0.0930232558139535	TIR	-	-	-	-	-	-	-	-	-	2345757	2345819	0.0930232558139535	43	4	39	0
2L	2393744	R	mdg3	0.0714285714285714	LTR	-	-	-	-	-	-	-	-	-	2393844	2393893	0.0714285714285714	42	3	39	0
2L	2484370	F	jockey	0.148148148148148	non-LTR	-	-	2484171	2484270	0.148148148148148	27	4	23	0	-	-	-	-	-	-	-
2L	2494139.5	FR	invader2	1	LTR	-	ncorrdist=90	2493822	2493921	1	70	70	0	0	2494358	2494457	1	34	34	0	0
2L	2505406	R	jockey	0.032258064516129	non-LTR	-	-	-	-	-	-	-	-	-	2505506	2505605	0.032258064516129	31	1	30	0
2L	2505713	F	jockey	0.227272727272727	non-LTR	-	-	2505514	2505613	0.227272727272727	22	5	17	0	-	-	-	-	-	-	-
2L	2532138	F	jockey	0.0517241379310345	non-LTR	-	-	2531939	2532038	0.0517241379310345	58	3	55	0	-	-	-	-	-	-	-
2L	2538177	F	Rt1b	0.129032258064516	non-LTR	-	-	2537998	2538077	0.129032258064516	31	4	27	0	-	-	-	-	-	-	-
2L	2539523	F	Cr1a	0.0681818181818182	non-LTR	-	-	2539357	2539423	0.0681818181818182	44	3	41	0	-	-	-	-	-	-	-
2L	2551163	R	Doc	0.0434782608695652	non-LTR	-	-	-	-	-	-	-	-	-	2551263	2551362	0.0434782608695652	46	2	44	0
2L	2563407	FR	Ivk	0.207792207792208	non-LTR	-	ncorrdist=201	2563260	2563306	0.272727272727273	11	3	8	0	2563508	2563607	0.142857142857143	28	4	24	0
2L	2589551	F	I-element	0.0810810810810811	non-LTR	-	-	2589408	2589451	0.0810810810810811	37	3	34	0	-	-	-	-	-	-	-
2L	2621596	R	BS	0.615384615384615	non-LTR	-	-	-	-	-	-	-	-	-	2621696	2621741	0.615384615384615	13	8	5	0
2L	2626009	FR	blood	0.12904717853839	LTR	-	ncorrdist=149	2625902	2625934	0.130434782608696	23	3	20	0	2626084	2626181	0.127659574468085	47	6	41	0
2L	2634044	R	Cr1a	0.142857142857143	non-LTR	-	-	-	-	-	-	-	-	-	2634144	2634231	0.142857142857143	21	3	18	0
2L	2683023	FR	flea	0.0898148148148148	LTR	-	ncorrdist=87	2682880	2682979	0.05	60	3	57	0	2683067	2683152	0.12962962962963	54	7	47	0
2L	2834746	R	jockey	0.0857142857142857	non-LTR	-	-	-	-	-	-	-	-	-	2834846	2834929	0.0857142857142857	35	3	32	0
2L	2859425	F	412	0.0434782608695652	LTR	-	-	2859226	2859325	0.0434782608695652	46	2	44	0	-	-	-	-	-	-	-
2L	2860331	R	FB	0.111111111111111	foldback	-	-	-	-	-	-	-	-	-	2860431	2860530	0.111111111111111	36	4	32	0
2L	2909602	R	copia	0.115384615384615	LTR	-	-	-	-	-	-	-	-	-	2909702	2909743	0.115384615384615	26	3	23	0
2L	2917440	R	297	0.0666666666666667	LTR	-	-	-	-	-	-	-	-	-	2917540	2917639	0.0666666666666667	30	2	28	0
2L	2920347	R	blood	0.12	LTR	-	-	-	-	-	-	-	-	-	2920447	2920493	0.12	25	3	22	0
2L	2921223	R	FB	0.1	foldback	-	-	-	-	-	-	-	-	-	2921323	2921382	0.1	40	4	36	0
2L	2925424	F	roo	0.230769230769231	LTR	-	-	2925279	2925324	0.230769230769231	13	3	10	0	-	-	-	-	-	-	-
2L	2933361	F	invader2	0.444444444444444	LTR	-	-	2933162	2933261	0.444444444444444	18	8	10	1	-	-	-	-	-	-	-
2L	2933365	F	297	0.333333333333333	LTR	-	-	2933242	2933265	0.333333333333333	12	4	8	1	-	-	-	-	-	-	-
2L	2935421	R	copia	0.727272727272727	LTR	-	-	-	-	-	-	-	-	-	2935521	2935620	0.727272727272727	55	40	15	0
2L	2935739	R	297	0.0425531914893617	LTR	-	-	-	-	-	-	-	-	-	2935839	2935938	0.0425531914893617	47	2	45	0
2L	2955811	F	hobo	0.0612244897959184	TIR	-	-	2955650	2955711	0.0612244897959184	49	3	46	0	-	-	-	-	-	-	-
2L	2999115	F	copia	0.133333333333333	LTR	-	-	2998916	2999015	0.133333333333333	30	4	26	0	-	-	-	-	-	-	-
2L	2999036	R	pogo	0.15625	TIR	-	-	-	-	-	-	-	-	-	2999136	2999235	0.15625	32	5	27	1
2L	2999123	R	invader2	0.222222222222222	LTR	-	-	-	-	-	-	-	-	-	2999223	2999264	0.222222222222222	18	4	14	1
2L	2999993	F	Tirant	0.06	LTR	-	-	2999814	2999893	0.06	50	3	47	0	-	-	-	-	-	-	-
2L	3004472	FR	INE-1	0.980769230769231	TIR	FBti0063010	ncorrdist=119	3004251	3004341	1	34	34	0	0	3004603	3004702	0.961538461538462	26	25	1	0
2L	3108537	F	jockey	0.0833333333333333	non-LTR	-	-	3108338	3108437	0.0833333333333333	60	5	55	0	-	-	-	-	-	-	-
2L	3113725	R	Cr1a	0.133333333333333	non-LTR	-	-	-	-	-	-	-	-	-	3113825	3113862	0.133333333333333	30	4	26	0
2L	3131801.5	FR	jockey	0.0688811188811189	non-LTR	-	ncorrdist=96	3131654	3131753	0.0454545454545455	66	3	63	0	3131850	3131949	0.0923076923076923	65	6	59	0
2L	3136873	F	hobo	0.0882352941176471	TIR	-	-	3136742	3136773	0.0882352941176471	34	3	31	0	-	-	-	-	-	-	-
2L	3136975	F	roo	0.0246913580246914	LTR	-	-	3136776	3136875	0.0246913580246914	81	2	79	0	-	-	-	-	-	-	-
2L	3142076	F	Burdock	0.0666666666666667	LTR	-	-	3141894	3141976	0.0666666666666667	45	3	42	0	-	-	-	-	-	-	-
2L	3153272	F	1360	0.5	TIR	-	-	3153165	3153172	0.5	6	3	3	0	-	-	-	-	-	-	-
2L	3177833	R	roo	0.103448275862069	LTR	-	-	-	-	-	-	-	-	-	3177933	3178025	0.103448275862069	29	3	26	0
2L	3248973	FR	jockey	0.139911308203991	non-LTR	-	ncorrdist=109	3248852	3248918	0.170731707317073	41	7	34	0	3249028	3249127	0.109090909090909	55	6	49	0
2L	3294832	F	jockey	0.333333333333333	non-LTR	-	-	3294696	3294732	0.333333333333333	9	3	6	0	-	-	-	-	-	-	-
2L	3327081	F	jockey	0.166666666666667	non-LTR	-	-	3326882	3326981	0.166666666666667	18	3	15	0	-	-	-	-	-	-	-
2L	3332456	F	blood	0.1	LTR	-	-	3332331	3332356	0.1	30	3	27	0	-	-	-	-	-	-	-
2L	3339946	F	jockey2	0.333333333333333	non-LTR	-	-	3339828	3339846	0.333333333333333	9	3	6	0	-	-	-	-	-	-	-
2L	3340052	F	FB	0.25	foldback	-	-	3339853	3339952	0.25	20	5	15	0	-	-	-	-	-	-	-
2L	3425544	F	roo	0.046875	LTR	-	-	3425374	3425444	0.046875	64	3	61	0	-	-	-	-	-	-	-
2L	3462913.5	FR	INE-1	1	TIR	FBti0063035	ncorrdist=97	3462557	3462656	1	34	34	0	0	3463171	3463270	1	34	34	0	0
2L	3605863	F	roo	1	LTR	-	-	3605721	3605763	1	6	6	0	0	-	-	-	-	-	-	-
2L	3656302	R	pogo	0.1	TIR	-	-	-	-	-	-	-	-	-	3656402	3656459	0.1	50	5	45	0
2L	3694377	F	mdg1	0.0487804878048781	LTR	-	-	3694178	3694277	0.0487804878048781	41	2	39	0	-	-	-	-	-	-	-
2L	3788986	R	blood	0.375	LTR	-	-	-	-	-	-	-	-	-	3789086	3789124	0.375	8	3	5	0
2L	3872048.5	FR	INE-1	1	TIR	-	ncorrdist=164	3871827	3871872	1	3	3	0	0	3872225	3872290	1	5	5	0	0
2L	3890273	F	roo	0.0555555555555556	LTR	-	-	3890074	3890173	0.0555555555555556	36	2	34	0	-	-	-	-	-	-	-
2L	3890461	F	jockey	0.0121951219512195	non-LTR	-	-	3890262	3890361	0.0121951219512195	82	1	81	0	-	-	-	-	-	-	-
2L	3890200	R	jockey	0.0952380952380952	non-LTR	-	-	-	-	-	-	-	-	-	3890300	3890399	0.0952380952380952	42	4	38	0
2L	3908527	F	jockey	0.189873417721519	non-LTR	-	-	3908328	3908427	0.189873417721519	79	15	64	0	-	-	-	-	-	-	-
2L	3908394	R	jockey	0.193548387096774	non-LTR	-	-	-	-	-	-	-	-	-	3908494	3908593	0.193548387096774	62	12	50	0
2L	3942388	R	Burdock	0.128205128205128	LTR	-	-	-	-	-	-	-	-	-	3942488	3942585	0.128205128205128	39	5	34	0
2L	3945593	R	HMS-Beagle	0.06	LTR	-	-	-	-	-	-	-	-	-	3945693	3945792	0.06	50	3	47	0
2L	3994210.5	FR	INE-1	0.948275862068966	TIR	FBti0063042	ncorrdist=156	3993961	3994054	1	13	13	0	0	3994367	3994466	0.896551724137931	29	26	3	0
2L	4009462	R	pogo	0.1	TIR	-	-	-	-	-	-	-	-	-	4009562	4009661	0.1	30	3	27	0
2L	4018913	F	jockey	0.0638297872340425	non-LTR	-	-	4018732	4018813	0.0638297872340425	47	3	44	0	-	-	-	-	-	-	-
2L	4030634.5	FR	INE-1	1	TIR	FBti0063043	ncorrdist=96	4030367	4030466	1	44	44	0	0	4030803	4030902	1	40	40	0	0
2L	4081735	F	flea	0.0508474576271186	LTR	-	-	4081536	4081635	0.0508474576271186	59	3	56	0	-	-	-	-	-	-	-
2L	4125530.5	FR	FB	0.128780487804878	foldback	-	ncorrdist=182	4125360	4125439	0.0975609756097561	41	4	37	0	4125622	4125658	0.16	25	4	21	0
2L	4148279	R	FB	0.1	foldback	-	-	-	-	-	-	-	-	-	4148379	4148440	0.1	30	3	27	0
2L	4182565.5	FR	FB	0.410427807486631	foldback	FBti0063046	ncorrdist=154	4181077	4181176	0.409090909090909	22	9	13	0	4183955	4184054	0.411764705882353	34	14	20	0
2L	4184350	R	HMS-Beagle	0.0882352941176471	LTR	-	-	-	-	-	-	-	-	-	4184450	4184483	0.0882352941176471	34	3	31	0
2L	4238053	R	X-element	0.0384615384615385	non-LTR	-	-	-	-	-	-	-	-	-	4238153	4238252	0.0384615384615385	78	3	75	0
2L	4240740	F	Burdock	0.0192307692307692	LTR	-	-	4240541	4240640	0.0192307692307692	52	1	51	0	-	-	-	-	-	-	-
2L	4275193	F	gypsy12	0.09375	LTR	-	-	4274994	4275093	0.09375	32	3	29	0	-	-	-	-	-	-	-
2L	4275108	R	Stalker2	0.0645161290322581	LTR	-	-	-	-	-	-	-	-	-	4275208	4275307	0.0645161290322581	31	2	29	0
2L	4281770	R	hopper	0.0579710144927536	TIR	-	-	-	-	-	-	-	-	-	4281870	4281969	0.0579710144927536	69	4	65	0
2L	4286420	R	Cr1a	0.09375	non-LTR	-	-	-	-	-	-	-	-	-	4286520	4286619	0.09375	32	3	29	0
2L	4318199	R	HMS-Beagle	0.135135135135135	LTR	-	-	-	-	-	-	-	-	-	4318299	4318387	0.135135135135135	37	5	32	0
2L	4345847	R	BS	0.0317460317460317	non-LTR	-	-	-	-	-	-	-	-	-	4345947	4346046	0.0317460317460317	63	2	61	0
2L	4354171	F	roo	0.0769230769230769	LTR	-	-	4353982	4354071	0.0769230769230769	52	4	48	0	-	-	-	-	-	-	-
2L	4354153	R	Cr1a	0.157894736842105	non-LTR	-	-	-	-	-	-	-	-	-	4354253	4354276	0.157894736842105	19	3	16	0
2L	4374255	F	roo	0.125	LTR	-	-	4374104	4374155	0.125	24	3	21	0	-	-	-	-	-	-	-
2L	4411385	F	mdg1	0.025	LTR	-	-	4411186	4411285	0.025	40	1	39	0	-	-	-	-	-	-	-
2L	4415408	R	G2	0.0909090909090909	non-LTR	-	-	-	-	-	-	-	-	-	4415508	4415606	0.0909090909090909	55	5	50	0
2L	4415895.5	FR	jockey	0.129812834224599	non-LTR	-	ncorrdist=164	4415714	4415813	0.132352941176471	68	9	59	0	4415978	4416059	0.127272727272727	55	7	48	0
2L	4422861	F	GATE	0.25	LTR	-	-	4422662	4422761	0.25	12	3	9	0	-	-	-	-	-	-	-
2L	4425502.5	FR	jockey	0.135688684075781	non-LTR	-	ncorrdist=136	4425335	4425434	0.174603174603175	63	11	52	0	4425571	4425670	0.0967741935483871	62	6	56	0
2L	4430012.5	FR	jockey	0.0451357466063348	non-LTR	-	ncorrdist=128	4429854	4429948	0.0461538461538462	65	3	62	0	4430077	4430173	0.0441176470588235	68	3	65	0
2L	4431899	F	297	0.0909090909090909	LTR	-	-	4431729	4431799	0.0909090909090909	33	3	30	0	-	-	-	-	-	-	-
2L	4438411.5	FR	jockey	0.0749269005847953	non-LTR	-	ncorrdist=84	4438270	4438369	0.0972222222222222	72	7	65	0	4438454	4438553	0.0526315789473684	76	4	72	0
2L	4614368	F	Tirant	0.157894736842105	LTR	-	-	4614235	4614268	0.157894736842105	19	3	16	0	-	-	-	-	-	-	-
2L	4626722	R	I-element	0.272727272727273	non-LTR	-	-	-	-	-	-	-	-	-	4626822	4626884	0.272727272727273	11	3	8	0
2L	4725846	R	mdg1	0.0810810810810811	LTR	-	-	-	-	-	-	-	-	-	4725946	4726003	0.0810810810810811	37	3	34	0
2L	4738882	R	Tabor	0.0526315789473684	LTR	-	-	-	-	-	-	-	-	-	4738982	4739081	0.0526315789473684	57	3	54	0
2L	4740068	R	opus	0.130434782608696	LTR	-	-	-	-	-	-	-	-	-	4740168	4740206	0.130434782608696	23	3	20	0
2L	4764853	R	INE-1	0.6	TIR	-	-	-	-	-	-	-	-	-	4764953	4765008	0.6	5	3	2	0
2L	4766502	FR	jockey	0.116883116883117	non-LTR	-	ncorrdist=163	4766321	4766420	0.0909090909090909	66	6	60	0	4766584	4766651	0.142857142857143	42	6	36	0
2L	4785698.5	FR	G2	0.676023930050621	non-LTR	FBti0063077	ncorrdist=202	4785509	4785571	0.804878048780488	41	33	8	1	4785826	4785925	0.547169811320755	53	29	24	0
2L	4785701	F	Stalker2	0.235294117647059	LTR	-	-	4785524	4785601	0.235294117647059	17	4	13	1	-	-	-	-	-	-	-
2L	4812445	F	jockey	0.5	non-LTR	-	-	4812318	4812345	0.5	6	3	3	0	-	-	-	-	-	-	-
2L	4857768	R	Cr1a	0.0701754385964912	non-LTR	-	-	-	-	-	-	-	-	-	4857868	4857955	0.0701754385964912	57	4	53	0
2L	4860810	F	Cr1a	0.2	non-LTR	-	-	4860643	4860710	0.2	15	3	12	0	-	-	-	-	-	-	-
2L	4866681	F	Stalker4	0.0158730158730159	LTR	-	-	4866482	4866581	0.0158730158730159	63	1	62	0	-	-	-	-	-	-	-
2L	4898993	R	Cr1a	0.1875	non-LTR	-	-	-	-	-	-	-	-	-	4899093	4899125	0.1875	16	3	13	0
2L	4906183	F	jockey	0.0909090909090909	non-LTR	-	-	4906036	4906083	0.0909090909090909	33	3	30	0	-	-	-	-	-	-	-
2L	4927935	F	copia	0.142857142857143	LTR	-	-	4927754	4927835	0.142857142857143	28	4	24	0	-	-	-	-	-	-	-
2L	4973825.5	FR	S2	1	S2	FBti0019124	ncorrdist=86	4973576	4973675	1	35	35	0	0	4973976	4974075	1	49	49	0	0
2L	5120327.5	FR	INE-1	1	TIR	FBti0063078	ncorrdist=93	5120092	5120191	1	43	43	0	0	5120464	5120563	1	26	26	0	0
2L	5202780	R	blood	0.0576923076923077	LTR	-	-	-	-	-	-	-	-	-	5202880	5202972	0.0576923076923077	52	3	49	0
2L	5213024	F	Cr1a	0.103448275862069	non-LTR	-	-	5212872	5212924	0.103448275862069	29	3	26	0	-	-	-	-	-	-	-
2L	5290408	F	copia	0.0689655172413793	LTR	-	-	5290209	5290308	0.0689655172413793	58	4	54	0	-	-	-	-	-	-	-
2L	5290344	R	pogo	0.0833333333333333	TIR	-	-	-	-	-	-	-	-	-	5290444	5290513	0.0833333333333333	48	4	44	0
2L	5307324	F	roo	0.25	LTR	-	-	5307202	5307224	0.25	12	3	9	0	-	-	-	-	-	-	-
2L	5320320	FR	roo	1	LTR	-	ncorrdist=173	5320054	5320153	1	17	17	0	0	5320487	5320528	1	9	9	0	0
2L	5383400	F	I-element	0.0363636363636364	non-LTR	-	-	5383201	5383300	0.0363636363636364	55	2	53	0	-	-	-	-	-	-	-
2L	5468749	F	mdg3	0.08	LTR	-	-	5468555	5468649	0.08	50	4	46	0	-	-	-	-	-	-	-
2L	5468985	R	I-element	0.0833333333333333	non-LTR	-	-	-	-	-	-	-	-	-	5469085	5469184	0.0833333333333333	36	3	33	0
2L	5490032	F	roo	1	LTR	-	-	5489897	5489932	1	3	3	0	0	-	-	-	-	-	-	-
2L	5515478	F	jockey	0.285714285714286	non-LTR	-	-	5515279	5515378	0.285714285714286	14	4	10	0	-	-	-	-	-	-	-
2L	5569244	F	jockey	0.2	non-LTR	-	-	5569111	5569144	0.2	15	3	12	0	-	-	-	-	-	-	-
2L	5579398	F	gypsy12	0.1	LTR	-	-	5579267	5579298	0.1	30	3	27	0	-	-	-	-	-	-	-
2L	5579395	R	Stalker2	0.0952380952380952	LTR	-	-	-	-	-	-	-	-	-	5579495	5579548	0.0952380952380952	42	4	38	0
2L	5591199.5	FR	INE-1	0.941075514874142	TIR	FBti0063169	ncorrdist=181	5590983	5591050	0.947368421052632	19	18	1	0	5591349	5591448	0.934782608695652	46	43	3	0
2L	5604165	R	hobo	0.102564102564103	TIR	-	-	-	-	-	-	-	-	-	5604265	5604329	0.102564102564103	39	4	35	0
2L	5608633	FR	INE-1	1	TIR	FBti0063170	ncorrdist=129	5608400	5608491	1	23	23	0	0	5608775	5608872	1	22	22	0	0
2L	5615169.5	FR	hobo	0.0476460578559274	TIR	-	ncorrdist=118	5615011	5615110	0.0487804878048781	41	2	39	0	5615229	5615328	0.0465116279069767	43	2	41	1
2L	5615061	R	jockey	0.0408163265306122	non-LTR	-	-	-	-	-	-	-	-	-	5615161	5615260	0.0408163265306122	49	2	47	1
2L	5615394	F	jockey	0.0425531914893617	non-LTR	-	-	5615195	5615294	0.0425531914893617	47	2	45	0	-	-	-	-	-	-	-
2L	5629411	FR	INE-1	0.8825	TIR	FBti0063171	ncorrdist=189	5629170	5629269	0.84	25	21	4	0	5629553	5629652	0.925	40	37	3	0
2L	5641689	R	hobo	0.0833333333333333	TIR	-	-	-	-	-	-	-	-	-	5641789	5641876	0.0833333333333333	36	3	33	0
2L	5644985	F	jockey	0.0909090909090909	non-LTR	-	-	5644786	5644885	0.0909090909090909	33	3	30	0	-	-	-	-	-	-	-
2L	5646993	F	jockey	0.0847457627118644	non-LTR	-	-	5646794	5646893	0.0847457627118644	59	5	54	0	-	-	-	-	-	-	-
2L	5646734	R	jockey	0.0563380281690141	non-LTR	-	-	-	-	-	-	-	-	-	5646834	5646933	0.0563380281690141	71	4	67	0
2L	5649712	R	roo	0.09375	LTR	-	-	-	-	-	-	-	-	-	5649812	5649862	0.09375	32	3	29	0
2L	5653112	F	412	0.0175438596491228	LTR	-	-	5652913	5653012	0.0175438596491228	57	1	56	0	-	-	-	-	-	-	-
2L	5659452	FR	jockey	0.06875	non-LTR	-	ncorrdist=151	5659277	5659376	0.075	40	3	37	0	5659528	5659614	0.0625	48	3	45	0
2L	5662604	F	jockey	0.166666666666667	non-LTR	-	-	5662476	5662504	0.166666666666667	18	3	15	0	-	-	-	-	-	-	-
2L	5665086	R	jockey	0.0153846153846154	non-LTR	-	-	-	-	-	-	-	-	-	5665186	5665285	0.0153846153846154	65	1	64	0
2L	5724359	FR	1360	0.409090909090909	TIR	-	ncorrdist=209	5724225	5724254	0.454545454545455	11	5	6	0	5724464	5724504	0.363636363636364	22	8	14	0
2L	5749668	R	opus	0.12	LTR	-	-	-	-	-	-	-	-	-	5749768	5749824	0.12	25	3	22	0
2L	5756795	R	jockey	0.1875	non-LTR	-	-	-	-	-	-	-	-	-	5756895	5756921	0.1875	16	3	13	0
2L	5771526	F	S-element	0.0540540540540541	TIR	-	-	5771327	5771426	0.0540540540540541	37	2	35	0	-	-	-	-	-	-	-
2L	5790915.5	FR	FB	0.106617647058824	foldback	-	ncorrdist=148	5790742	5790841	0.125	40	5	35	0	5790990	5791089	0.0882352941176471	34	3	31	0
2L	5804283	F	jockey	0.5	non-LTR	-	-	5804084	5804183	0.5	8	4	4	0	-	-	-	-	-	-	-
2L	5804119	R	jockey	0.25	non-LTR	-	-	-	-	-	-	-	-	-	5804219	5804318	0.25	8	2	6	0
2L	5810271	F	jockey	0.172413793103448	non-LTR	-	-	5810072	5810171	0.172413793103448	29	5	24	0	-	-	-	-	-	-	-
2L	5827632	R	I-element	0.157894736842105	non-LTR	-	-	-	-	-	-	-	-	-	5827732	5827753	0.157894736842105	19	3	16	0
2L	5837193.5	FR	INE-1	1	TIR	FBti0063172	ncorrdist=211	5836991	5837038	1	7	7	0	0	5837349	5837388	1	11	11	0	0
2L	5846838	R	Rt1a	0.428571428571429	non-LTR	-	-	-	-	-	-	-	-	-	5846938	5846941	0.428571428571429	7	3	4	0
2L	5858838	F	gypsy12	0.121951219512195	LTR	-	-	5858663	5858738	0.121951219512195	41	5	36	0	-	-	-	-	-	-	-
2L	5932498	R	Rt1b	0.0491803278688525	non-LTR	-	-	-	-	-	-	-	-	-	5932598	5932675	0.0491803278688525	61	3	58	0
2L	6073992	R	jockey	0.4	non-LTR	-	-	-	-	-	-	-	-	-	6074092	6074132	0.4	10	4	6	0
2L	6091162	R	jockey	0.130434782608696	non-LTR	-	-	-	-	-	-	-	-	-	6091262	6091345	0.130434782608696	23	3	20	0
2L	6093274	FR	roo	1	LTR	-	ncorrdist=159	6093060	6093113	1	13	13	0	0	6093435	6093491	1	10	10	0	0
2L	6101057	F	roo	0.666666666666667	LTR	-	-	6100936	6100957	0.666666666666667	6	4	2	0	-	-	-	-	-	-	-
2L	6107220	FR	INE-1	0.866666666666667	TIR	FBti0063673	ncorrdist=195	6107003	6107070	1	18	18	0	0	6107370	6107441	0.733333333333333	15	11	4	0
2L	6249548.5	FR	jockey	0.0940438871473354	non-LTR	-	ncorrdist=134	6249382	6249481	0.136363636363636	66	9	57	0	6249616	6249715	0.0517241379310345	58	3	55	0
2L	6276483	R	flea	0.0588235294117647	LTR	-	-	-	-	-	-	-	-	-	6276583	6276682	0.0588235294117647	68	4	64	0
2L	6285301	FR	Rt1b	0.193541102077687	non-LTR	-	ncorrdist=111	6285156	6285245	0.146341463414634	41	6	35	0	6285357	6285456	0.240740740740741	54	13	41	0
2L	6314246.5	FR	412	0.105108225108225	LTR	-	ncorrdist=154	6314090	6314169	0.0933333333333333	75	7	68	0	6314324	6314423	0.116883116883117	77	9	68	0
2L	6340513.5	FR	Juan	0.170833333333333	non-LTR	-	ncorrdist=240	6340349	6340393	0.133333333333333	30	4	26	0	6340634	6340675	0.208333333333333	24	5	19	1
2L	6340445	R	S-element	0.132075471698113	TIR	-	-	-	-	-	-	-	-	-	6340545	6340636	0.132075471698113	53	7	46	1
2L	6352273	F	I-element	0.0789473684210526	non-LTR	-	-	6352092	6352173	0.0789473684210526	38	3	35	0	-	-	-	-	-	-	-
2L	6385815	R	297	0.0447761194029851	LTR	-	-	-	-	-	-	-	-	-	6385915	6386010	0.0447761194029851	67	3	64	0
2L	6387350	F	297	0.0909090909090909	LTR	-	-	6387192	6387250	0.0909090909090909	33	3	30	0	-	-	-	-	-	-	-
2L	6389940	R	I-element	0.0681818181818182	non-LTR	-	-	-	-	-	-	-	-	-	6390040	6390098	0.0681818181818182	44	3	41	0
2L	6525366	F	HMS-Beagle	0.210526315789474	LTR	-	-	6525214	6525266	0.210526315789474	19	4	15	0	-	-	-	-	-	-	-
2L	6564644	F	copia	0.0172413793103448	LTR	-	-	6564445	6564544	0.0172413793103448	58	1	57	0	-	-	-	-	-	-	-
2L	6583371.5	FR	jockey	0.118788819875776	non-LTR	-	ncorrdist=110	6583236	6583316	0.107142857142857	28	3	25	0	6583427	6583526	0.130434782608696	23	3	20	0
2L	6587280	F	hobo	0.15	TIR	-	-	6587155	6587180	0.15	20	3	17	0	-	-	-	-	-	-	-
2L	6587316	R	roo	0.0434782608695652	LTR	-	-	-	-	-	-	-	-	-	6587416	6587515	0.0434782608695652	69	3	66	0
2L	6647224	F	Juan	0.0909090909090909	non-LTR	-	-	6647043	6647124	0.0909090909090909	33	3	30	0	-	-	-	-	-	-	-
2L	6671098	F	Idefix	0.107142857142857	LTR	-	-	6670925	6670998	0.107142857142857	28	3	25	0	-	-	-	-	-	-	-
2L	6716440	F	jockey	0.0425531914893617	non-LTR	-	-	6716241	6716340	0.0425531914893617	47	2	45	0	-	-	-	-	-	-	-
2L	6717299	F	jockey	0.2	non-LTR	-	-	6717100	6717199	0.2	30	6	24	0	-	-	-	-	-	-	-
2L	6804339	R	I-element	0.176470588235294	non-LTR	-	-	-	-	-	-	-	-	-	6804439	6804490	0.176470588235294	17	3	14	0
2L	6865250	R	F-element	0.0714285714285714	non-LTR	-	-	-	-	-	-	-	-	-	6865350	6865423	0.0714285714285714	42	3	39	0
2L	6966311	FR	1731	0.744444444444444	LTR	FBti0063690	ncorrdist=161	6966084	6966183	0.6	10	6	4	0	6966439	6966538	0.888888888888889	18	16	2	0
2L	6967563.5	FR	mdg1	0.277777777777778	LTR	FBti0063689	ncorrdist=181	6967358	6967447	0.37037037037037	54	20	34	0	6967680	6967779	0.185185185185185	27	5	22	0
2L	6991029	F	Doc	1	non-LTR	-	-	6990909	6990929	1	3	3	0	0	-	-	-	-	-	-	-
2L	7160573	R	Ivk	0.115384615384615	non-LTR	-	-	-	-	-	-	-	-	-	7160673	7160772	0.115384615384615	26	3	23	0
2L	7170439	F	jockey	0.0784313725490196	non-LTR	-	-	7170278	7170339	0.0784313725490196	51	4	47	0	-	-	-	-	-	-	-
2L	7233048	FR	INE-1	1	TIR	FBti0063710	ncorrdist=92	7232707	7232806	1	19	19	0	0	7233290	7233389	1	36	36	0	0
2L	7257411	FR	INE-1	1	TIR	FBti0063711	ncorrdist=176	7257179	7257260	1	31	31	0	0	7257562	7257635	1	31	31	0	0
2L	7337552	F	roo	0.19047619047619	LTR	-	-	7337382	7337452	0.19047619047619	21	4	17	0	-	-	-	-	-	-	-
2L	7337681	R	roo	0.454545454545455	LTR	-	-	-	-	-	-	-	-	-	7337781	7337819	0.454545454545455	11	5	6	0
2L	7401819	R	X-element	0.272727272727273	non-LTR	-	-	-	-	-	-	-	-	-	7401919	7401955	0.272727272727273	11	3	8	0
2L	7410972	R	F-element	0.0789473684210526	non-LTR	-	-	-	-	-	-	-	-	-	7411072	7411122	0.0789473684210526	38	3	35	0
2L	7431036	F	jockey	0.0714285714285714	non-LTR	-	-	7430837	7430936	0.0714285714285714	42	3	39	0	-	-	-	-	-	-	-
2L	7436973	F	F-element	0.0689655172413793	non-LTR	-	-	7436793	7436873	0.0689655172413793	58	4	54	0	-	-	-	-	-	-	-
2L	7440457	F	mdg1	0.4	LTR	-	-	7440296	7440357	0.4	10	4	6	0	-	-	-	-	-	-	-
2L	7447938	R	jockey	0.75	non-LTR	-	-	-	-	-	-	-	-	-	7448038	7448066	0.75	4	3	1	0
2L	7495320	F	blood	0.136363636363636	LTR	-	-	7495193	7495220	0.136363636363636	22	3	19	0	-	-	-	-	-	-	-
2L	7534102	F	jockey	0.0714285714285714	non-LTR	-	-	7533949	7534002	0.0714285714285714	42	3	39	0	-	-	-	-	-	-	-
2L	7546120	F	Tirant	0.272727272727273	LTR	-	-	7545991	7546020	0.272727272727273	11	3	8	0	-	-	-	-	-	-	-
2L	7577094	F	Tirant	0.0625	LTR	-	-	7576914	7576994	0.0625	48	3	45	0	-	-	-	-	-	-	-
2L	7602112	R	F-element	0.192307692307692	non-LTR	-	-	-	-	-	-	-	-	-	7602212	7602311	0.192307692307692	26	5	21	0
2L	7612103	F	pogo	0.04	TIR	-	-	7611904	7612003	0.04	50	2	48	0	-	-	-	-	-	-	-
2L	7658630	F	I-element	0.0441176470588235	non-LTR	-	-	7658434	7658530	0.0441176470588235	68	3	65	0	-	-	-	-	-	-	-
2L	7658557	R	X-element	0.0394736842105263	non-LTR	-	-	-	-	-	-	-	-	-	7658657	7658756	0.0394736842105263	76	3	73	0
2L	7751415.5	FR	INE-1	1	TIR	FBti0063776	ncorrdist=133	7751159	7751258	1	12	12	0	0	7751573	7751621	1	8	8	0	0
2L	7767278	F	roo	0.136363636363636	LTR	-	-	7767154	7767178	0.136363636363636	22	3	19	1	-	-	-	-	-	-	-
2L	7767353	F	jockey	0.0566037735849057	non-LTR	-	-	7767157	7767253	0.0566037735849057	53	3	50	1	-	-	-	-	-	-	-
2L	7770425	F	Tabor	0.1	LTR	-	-	7770265	7770325	0.1	40	4	36	0	-	-	-	-	-	-	-
2L	7775026	FR	Quasimodo	0.541666666666667	LTR	-	ncorrdist=153	7774916	7774949	0.75	4	3	1	0	7775103	7775133	0.333333333333333	12	4	8	0
2L	7863682	R	roo	0.4	LTR	-	-	-	-	-	-	-	-	-	7863782	7863807	0.4	10	4	6	0
2L	7905874	F	mdg1	0.3	LTR	-	-	7905756	7905774	0.3	10	3	7	0	-	-	-	-	-	-	-
2L	7905927	FR	297	0.24304865938431	LTR	-	ncorrdist=97	7905783	7905878	0.184210526315789	38	7	31	1	7905976	7906075	0.30188679245283	53	16	37	1
2L	7905939.5	FR	Idefix	0.187710437710438	LTR	-	ncorrdist=98	7905814	7905890	0.148148148148148	27	4	23	1	7905989	7906043	0.227272727272727	22	5	17	1
2L	7905892	R	Quasimodo	0.0606060606060606	LTR	-	-	-	-	-	-	-	-	-	7905992	7906091	0.0606060606060606	33	2	31	1
2L	7905927	R	17.6	0.12	LTR	-	-	-	-	-	-	-	-	-	7906027	7906094	0.12	25	3	22	1
2L	7927430	F	roo	0.0961538461538462	LTR	-	-	7927231	7927330	0.0961538461538462	52	5	47	0	-	-	-	-	-	-	-
2L	7930960	F	hobo	0.0273972602739726	TIR	-	-	7930761	7930860	0.0273972602739726	73	2	71	0	-	-	-	-	-	-	-
2L	7931039	F	roo	0.19047619047619	LTR	-	-	7930917	7930939	0.19047619047619	21	4	17	0	-	-	-	-	-	-	-
2L	7932748	FR	Rt1b	0.161647314949202	non-LTR	-	ncorrdist=163	7932585	7932666	0.134615384615385	52	7	45	0	7932830	7932916	0.188679245283019	53	10	43	0
2L	7933523	R	BS	0.0714285714285714	non-LTR	-	-	-	-	-	-	-	-	-	7933623	7933685	0.0714285714285714	42	3	39	0
2L	7937407	R	jockey	0.2	non-LTR	-	-	-	-	-	-	-	-	-	7937507	7937546	0.2	15	3	12	0
2L	7941085	F	Rt1b	0.0882352941176471	non-LTR	-	-	7940934	7940985	0.0882352941176471	34	3	31	0	-	-	-	-	-	-	-
2L	7959118	F	copia	0.340425531914894	LTR	-	-	7958927	7959018	0.340425531914894	47	16	31	0	-	-	-	-	-	-	-
2L	7960399	R	invader2	0.0625	LTR	-	-	-	-	-	-	-	-	-	7960499	7960598	0.0625	32	2	30	1
2L	7974547	F	FB	0.166666666666667	foldback	-	-	7974348	7974447	0.166666666666667	18	3	15	0	-	-	-	-	-	-	-
2L	8051771.5	FR	INE-1	0.916666666666667	TIR	-	ncorrdist=151	8051530	8051629	1	7	7	0	0	8051914	8052013	0.833333333333333	6	5	1	0
2L	8089498	F	Doc	0.222222222222222	non-LTR	-	-	8089299	8089398	0.222222222222222	9	2	7	0	-	-	-	-	-	-	-
2L	8094593	F	Rt1b	0.333333333333333	non-LTR	-	-	8094462	8094493	0.333333333333333	9	3	6	0	-	-	-	-	-	-	-
2L	8095860	F	roo	0.05	LTR	-	-	8095677	8095760	0.05	60	3	57	0	-	-	-	-	-	-	-
2L	8129281.5	FR	S-element	0.0958781362007168	TIR	-	ncorrdist=160	8129102	8129201	0.0806451612903226	62	5	57	0	8129362	8129415	0.111111111111111	36	4	32	0
2L	8176444	FR	1360	0.109295774647887	TIR	-	ncorrdist=89	8176306	8176399	0.0985915492957746	71	7	64	0	8176489	8176588	0.12	75	9	66	1
2L	8176389	R	Cr1a	0.222222222222222	non-LTR	-	-	-	-	-	-	-	-	-	8176489	8176513	0.222222222222222	18	4	14	1
2L	8254431	F	roo	0.0277777777777778	LTR	-	-	8254232	8254331	0.0277777777777778	36	1	35	0	-	-	-	-	-	-	-
2L	8298991.5	FR	S-element	0.114035087719298	TIR	-	ncorrdist=184	8298842	8298899	0.12280701754386	57	7	50	0	8299084	8299181	0.105263157894737	57	6	51	0
2L	8335198	F	jockey	0.0377358490566038	non-LTR	-	-	8334999	8335098	0.0377358490566038	53	2	51	0	-	-	-	-	-	-	-
2L	8384933	R	1360	0.06	TIR	-	-	-	-	-	-	-	-	-	8385033	8385107	0.06	50	3	47	0
2L	8444024	F	roo	0.0645161290322581	LTR	-	-	8443825	8443924	0.0645161290322581	31	2	29	0	-	-	-	-	-	-	-
2L	8467777	R	412	0.75	LTR	-	-	-	-	-	-	-	-	-	8467877	8467878	0.75	4	3	1	0
2L	8504876	FR	jockey	0.233483483483483	non-LTR	-	ncorrdist=87	8504734	8504832	0.189189189189189	37	7	30	0	8504920	8505004	0.277777777777778	36	10	26	0
2L	8542004	R	copia	0.344827586206897	LTR	-	-	-	-	-	-	-	-	-	8542104	8542201	0.344827586206897	29	10	19	0
2L	8580323	R	jockey	0.0555555555555556	non-LTR	-	-	-	-	-	-	-	-	-	8580423	8580479	0.0555555555555556	54	3	51	0
2L	8637768	FR	I-element	0.0774872448979592	non-LTR	-	ncorrdist=117	8637672	8637709	0.09375	32	3	29	0	8637827	8637902	0.0612244897959184	49	3	46	0
2L	8707717	FR	jockey	0.076530612244898	non-LTR	-	ncorrdist=119	8707608	8707657	0.0816326530612245	49	4	45	0	8707777	8707876	0.0714285714285714	70	5	65	0
2L	8734047	F	mdg1	0.0303030303030303	LTR	-	-	8733848	8733947	0.0303030303030303	66	2	64	0	-	-	-	-	-	-	-
2L	8776962.5	FR	G4	1	non-LTR	FBti0019755	ncorrdist=165	8776684	8776783	1	26	26	0	0	8777142	8777241	1	9	9	0	0
2L	8811351	F	412	0.0344827586206897	LTR	-	-	8811152	8811251	0.0344827586206897	58	2	56	0	-	-	-	-	-	-	-
2L	8861796	F	297	0.172413793103448	LTR	-	-	8861597	8861696	0.172413793103448	29	5	24	0	-	-	-	-	-	-	-
2L	8952757	FR	INE-1	0.903846153846154	TIR	FBti0063777	ncorrdist=208	8952511	8952583	0.807692307692308	26	21	5	0	8952931	8952963	1	10	10	0	0
2L	8959972	FR	Ivk	0.48	non-LTR	-	ncorrdist=137	8959804	8959903	0.56	25	14	11	0	8960041	8960129	0.4	15	6	9	0
2L	8965479	F	S-element	0.185185185185185	TIR	-	-	8965280	8965379	0.185185185185185	54	10	44	0	-	-	-	-	-	-	-
2L	8965383	R	Juan	0.220338983050847	non-LTR	-	-	-	-	-	-	-	-	-	8965483	8965582	0.220338983050847	59	13	46	0
2L	8982911	FR	1360	0.220647773279352	TIR	-	ncorrdist=107	8982831	8982857	0.230769230769231	13	3	10	0	8982965	8983048	0.210526315789474	19	4	15	0
2L	8992684	F	copia	0.136363636363636	LTR	-	-	8992518	8992584	0.136363636363636	22	3	19	0	-	-	-	-	-	-	-
2L	9010508	F	1360	0.0579710144927536	TIR	-	-	9010310	9010408	0.0579710144927536	69	4	65	0	-	-	-	-	-	-	-
2L	9022008	R	hobo	0.0588235294117647	TIR	-	-	-	-	-	-	-	-	-	9022108	9022177	0.0588235294117647	51	3	48	0
2L	9022143	R	jockey	0.75	non-LTR	-	-	-	-	-	-	-	-	-	9022243	9022245	0.75	4	3	1	0
2L	9045636	F	jockey	0.0967741935483871	non-LTR	-	-	9045485	9045536	0.0967741935483871	31	3	28	0	-	-	-	-	-	-	-
2L	9063217	F	F-element	0.230769230769231	non-LTR	-	-	9063095	9063117	0.230769230769231	13	3	10	0	-	-	-	-	-	-	-
2L	9063205	R	gypsy2	0.12	LTR	-	-	-	-	-	-	-	-	-	9063305	9063392	0.12	50	6	44	0
2L	9082446	R	jockey	0.6	non-LTR	-	-	-	-	-	-	-	-	-	9082546	9082563	0.6	5	3	2	0
2L	9132775	F	Tabor	0.130434782608696	LTR	-	-	9132609	9132675	0.130434782608696	23	3	20	0	-	-	-	-	-	-	-
2L	9140208	R	412	0.0909090909090909	LTR	-	-	-	-	-	-	-	-	-	9140308	9140360	0.0909090909090909	33	3	30	0
2L	9148281	F	Rt1a	0.130434782608696	non-LTR	-	-	9148151	9148181	0.130434782608696	23	3	20	0	-	-	-	-	-	-	-
2L	9194227.5	FR	INE-1	1	TIR	FBti0063798	ncorrdist=151	9193986	9194057	1	12	12	0	0	9194398	9194445	1	7	7	0	0
2L	9266095	F	roo	0.0645161290322581	LTR	-	-	9265923	9265995	0.0645161290322581	62	4	58	0	-	-	-	-	-	-	-
2L	9281136	F	HMS-Beagle	0.25	LTR	-	-	9280985	9281036	0.25	28	7	21	0	-	-	-	-	-	-	-
2L	9284072	R	Burdock	0.107142857142857	LTR	-	-	-	-	-	-	-	-	-	9284172	9284206	0.107142857142857	28	3	25	0
2L	9287172	F	jockey	0.0340909090909091	non-LTR	-	-	9286973	9287072	0.0340909090909091	88	3	85	0	-	-	-	-	-	-	-
2L	9286928	R	jockey	0.0128205128205128	non-LTR	-	-	-	-	-	-	-	-	-	9287028	9287127	0.0128205128205128	78	1	77	0
2L	9296912	F	Max-element	0.0789473684210526	LTR	-	-	9296721	9296812	0.0789473684210526	38	3	35	0	-	-	-	-	-	-	-
2L	9300183	FR	jockey	0.0716880341880342	non-LTR	-	ncorrdist=127	9300020	9300119	0.0972222222222222	72	7	65	0	9300247	9300346	0.0461538461538462	65	3	62	0
2L	9315473	F	hobo	0.3	TIR	-	-	9315340	9315373	0.3	10	3	7	0	-	-	-	-	-	-	-
2L	9318828	R	roo	0.363636363636364	LTR	-	-	-	-	-	-	-	-	-	9318928	9318971	0.363636363636364	11	4	7	0
2L	9356828	R	Stalker4	0.0612244897959184	LTR	-	-	-	-	-	-	-	-	-	9356928	9357026	0.0612244897959184	49	3	46	0
2L	9358984.5	FR	HMS-Beagle	0.0923295454545455	LTR	-	ncorrdist=152	9358809	9358908	0.09375	64	6	58	0	9359061	9359130	0.0909090909090909	44	4	40	0
2L	9361813	R	Tirant	0.0350877192982456	LTR	-	-	-	-	-	-	-	-	-	9361913	9362012	0.0350877192982456	57	2	55	0
2L	9372860.5	FR	mdg1	0.082258064516129	LTR	-	ncorrdist=114	9372726	9372803	0.1	30	3	27	0	9372918	9373017	0.0645161290322581	31	2	29	0
2L	9374891	R	mdg1	0.0731707317073171	LTR	-	-	-	-	-	-	-	-	-	9374991	9375077	0.0731707317073171	41	3	38	0
2L	9382425	FR	Rt1b	0.112428842504744	non-LTR	-	ncorrdist=163	9382244	9382343	0.0483870967741935	62	3	59	0	9382507	9382554	0.176470588235294	34	6	28	0
2L	9389095	FR	1360	0.27536231884058	TIR	-	ncorrdist=95	9388948	9389047	0.217391304347826	23	5	18	0	9389143	9389188	0.333333333333333	9	3	6	0
2L	9411775	R	hobo	0.028169014084507	TIR	-	-	-	-	-	-	-	-	-	9411875	9411974	0.028169014084507	71	2	69	0
2L	9443493	F	FB	0.461538461538462	foldback	-	-	9443294	9443393	0.461538461538462	13	6	7	0	-	-	-	-	-	-	-
2L	9474222	F	hobo	0.0816326530612245	TIR	-	-	9474046	9474122	0.0816326530612245	49	4	45	0	-	-	-	-	-	-	-
2L	9474509.5	FR	Burdock	0.105454545454545	LTR	-	ncorrdist=224	9474298	9474397	0.0909090909090909	55	5	50	0	9474622	9474652	0.12	25	3	22	0
2L	9503251.5	FR	INE-1	1	TIR	FBti0064242	ncorrdist=103	9502985	9503084	1	10	10	0	0	9503419	9503518	1	11	11	0	0
2L	9508127	R	Doc	0.0816326530612245	non-LTR	-	-	-	-	-	-	-	-	-	9508227	9508311	0.0816326530612245	49	4	45	0
2L	9547620	FR	INE-1	1	TIR	FBti0064243	ncorrdist=111	9547364	9547463	1	16	16	0	0	9547777	9547876	1	29	29	0	0
2L	9554568	R	opus	0.2	LTR	-	-	-	-	-	-	-	-	-	9554668	9554731	0.2	15	3	12	0
2L	9570459	R	Transpac	0.333333333333333	LTR	-	-	-	-	-	-	-	-	-	9570559	9570570	0.333333333333333	12	4	8	0
2L	9619988.5	FR	FB	0.141888619854722	foldback	-	ncorrdist=94	9619842	9619941	0.114285714285714	70	8	62	0	9620036	9620135	0.169491525423729	59	10	49	0
2L	9666833	F	jockey	0.153846153846154	non-LTR	-	-	9666646	9666733	0.153846153846154	39	6	33	0	-	-	-	-	-	-	-
2L	9667862	R	roo	1	LTR	-	-	-	-	-	-	-	-	-	9667962	9668003	1	7	7	0	0
2L	9668240	FR	1360	0.0989974937343358	TIR	-	ncorrdist=115	9668083	9668182	0.119047619047619	42	5	37	0	9668298	9668397	0.0789473684210526	38	3	35	0
2L	9671085	R	Cr1a	0.0461538461538462	non-LTR	-	-	-	-	-	-	-	-	-	9671185	9671284	0.0461538461538462	65	3	62	0
2L	9674263	R	412	0.037037037037037	LTR	-	-	-	-	-	-	-	-	-	9674363	9674462	0.037037037037037	54	2	52	0
2L	9694280	F	FB	0.0652173913043478	foldback	-	-	9694100	9694180	0.0652173913043478	46	3	43	0	-	-	-	-	-	-	-
2L	9754769	R	Rt1b	0.0422535211267606	non-LTR	-	-	-	-	-	-	-	-	-	9754869	9754956	0.0422535211267606	71	3	68	0
2L	9757770	F	Cr1a	0.230769230769231	non-LTR	-	-	9757605	9757670	0.230769230769231	13	3	10	0	-	-	-	-	-	-	-
2L	9776184	F	roo	0.25	LTR	-	-	9776026	9776084	0.25	12	3	9	0	-	-	-	-	-	-	-
2L	9778761.5	FR	INE-1	1	TIR	FBti0063899	ncorrdist=92	9778522	9778621	1	8	8	0	0	9778902	9778941	1	7	7	0	0
2L	9779279	FR	INE-1	0.963414634146341	TIR	FBti0063900	ncorrdist=131	9779004	9779103	1	11	11	0	0	9779455	9779554	0.926829268292683	41	38	3	0
2L	9804322	F	I-element	0.0416666666666667	non-LTR	-	-	9804123	9804222	0.0416666666666667	48	2	46	0	-	-	-	-	-	-	-
2L	9823588	F	hobo	0.0816326530612245	TIR	-	-	9823422	9823488	0.0816326530612245	49	4	45	0	-	-	-	-	-	-	-
2L	9843454	F	roo	0.1875	LTR	-	-	9843336	9843354	0.1875	16	3	13	0	-	-	-	-	-	-	-
2L	9845024	F	pogo	0.363636363636364	TIR	-	-	9844859	9844924	0.363636363636364	11	4	7	0	-	-	-	-	-	-	-
2L	9850398	R	297	0.272727272727273	LTR	-	-	-	-	-	-	-	-	-	9850498	9850514	0.272727272727273	11	3	8	0
2L	9850984.5	FR	jockey	0.062200956937799	non-LTR	-	ncorrdist=80	9850887	9850944	0.0789473684210526	38	3	35	0	9851025	9851124	0.0454545454545455	66	3	63	0
2L	9861391	F	BS	0.15	non-LTR	-	-	9861276	9861291	0.15	20	3	17	0	-	-	-	-	-	-	-
2L	9873347	F	jockey	0.0196078431372549	non-LTR	-	-	9873148	9873247	0.0196078431372549	51	1	50	0	-	-	-	-	-	-	-
2L	9873162	R	hopper	0.1	TIR	-	-	-	-	-	-	-	-	-	9873262	9873287	0.1	30	3	27	0
2L	9876683	F	BS	0.6	non-LTR	-	-	9876517	9876583	0.6	5	3	2	0	-	-	-	-	-	-	-
2L	9879769	F	roo	0.0740740740740741	LTR	-	-	9879570	9879669	0.0740740740740741	54	4	50	0	-	-	-	-	-	-	-
2L	9884143	R	hobo	0.125	TIR	-	-	-	-	-	-	-	-	-	9884243	9884316	0.125	24	3	21	0
2L	9946686	F	I-element	0.0975609756097561	non-LTR	-	-	9946543	9946586	0.0975609756097561	41	4	37	0	-	-	-	-	-	-	-
2L	10026010	FR	jockey	0.068859649122807	non-LTR	-	ncorrdist=119	10025851	10025950	0.05	80	4	76	0	10026070	10026138	0.087719298245614	57	5	52	0
2L	10033605.5	FR	INE-1	0.741379310344828	TIR	FBti0064247	ncorrdist=186	10033398	10033407	1	3	3	0	0	10033804	10033887	0.482758620689655	29	14	15	0
2L	10039505	FR	jockey	0.0909273384183059	non-LTR	-	ncorrdist=179	10039350	10039415	0.0754716981132075	53	4	49	0	10039595	10039685	0.106382978723404	47	5	42	0
2L	10044978	R	Tirant	0.166666666666667	LTR	-	-	-	-	-	-	-	-	-	10045078	10045108	0.166666666666667	18	3	15	0
2L	10057607	F	opus	0.363636363636364	LTR	-	-	10057456	10057507	0.363636363636364	11	4	7	0	-	-	-	-	-	-	-
2L	10101117	F	jockey	0.666666666666667	non-LTR	-	-	10100918	10101017	0.666666666666667	3	2	1	0	-	-	-	-	-	-	-
2L	10118413	FR	hobo	1	TIR	FBti0064250	ncorrdist=107	10118166	10118217	1	5	5	0	0	10118609	10118708	1	49	49	0	1
2L	10118506	R	INE-1	1	TIR	-	-	-	-	-	-	-	-	-	10118606	10118620	1	3	3	0	1
2L	10119642	F	roo	0.0428571428571429	LTR	-	-	10119443	10119542	0.0428571428571429	70	3	67	0	-	-	-	-	-	-	-
2L	10140805.5	FR	Rt1b	0.265099715099715	non-LTR	FBti0019144	ncorrdist=114	10138055	10138154	0.215384615384615	65	14	51	0	10143457	10143556	0.314814814814815	54	17	37	0
2L	10143464	R	Cr1a	0.25	non-LTR	-	-	-	-	-	-	-	-	-	10143564	10143594	0.25	12	3	9	0
2L	10149237	R	blood	0.157894736842105	LTR	-	-	-	-	-	-	-	-	-	10149337	10149361	0.157894736842105	19	3	16	0
2L	10155422	R	flea	0.5	LTR	-	-	-	-	-	-	-	-	-	10155522	10155545	0.5	6	3	3	0
2L	10165613.5	FR	jockey	0.107954545454545	non-LTR	-	ncorrdist=124	10165484	10165551	0.0909090909090909	33	3	30	0	10165676	10165775	0.125	48	6	42	0
2L	10176490	F	Quasimodo	0.0740740740740741	LTR	-	-	10176291	10176390	0.0740740740740741	27	2	25	0	-	-	-	-	-	-	-
2L	10181606.5	FR	INE-1	0.861111111111111	TIR	FBti0064249	ncorrdist=159	10181376	10181475	0.888888888888889	45	40	5	0	10181738	10181837	0.833333333333333	18	15	3	0
2L	10298663	FR	INE-1	0.966666666666667	TIR	FBti0064262	ncorrdist=129	10298467	10298526	0.933333333333333	45	42	3	0	10298800	10298899	1	27	27	0	0
2L	10345203	R	jockey	0.142857142857143	non-LTR	-	-	-	-	-	-	-	-	-	10345303	10345402	0.142857142857143	14	2	12	0
2L	10355078	F	I-element	0.0612244897959184	non-LTR	-	-	10354909	10354978	0.0612244897959184	49	3	46	0	-	-	-	-	-	-	-
2L	10404203	FR	INE-1	1	TIR	FBti0064263	ncorrdist=154	10403942	10404023	1	22	22	0	0	10404383	10404469	1	45	45	0	0
2L	10437460.5	FR	INE-1	0.716450216450216	TIR	FBti0064264	ncorrdist=148	10437240	10437339	0.523809523809524	42	22	20	0	10437582	10437678	0.909090909090909	44	40	4	0
2L	10502434	FR	FB	0.0390202702702703	foldback	-	ncorrdist=155	10502257	10502356	0.0375	80	3	77	0	10502512	10502608	0.0405405405405405	74	3	71	0
2L	10560590	F	jockey	0.101694915254237	non-LTR	-	-	10560402	10560490	0.101694915254237	59	6	53	0	-	-	-	-	-	-	-
2L	10566295	R	roo	0.0535714285714286	LTR	-	-	-	-	-	-	-	-	-	10566395	10566494	0.0535714285714286	56	3	53	0
2L	10627113	FR	I-element	0.18566992014197	non-LTR	-	ncorrdist=87	10626970	10627069	0.306122448979592	49	15	34	0	10627157	10627242	0.0652173913043478	46	3	43	0
2L	10654708	R	jockey	0.230769230769231	non-LTR	-	-	-	-	-	-	-	-	-	10654808	10654822	0.230769230769231	13	3	10	0
2L	10681578	F	412	0.4	LTR	-	-	10681379	10681478	0.4	5	2	3	0	-	-	-	-	-	-	-
2L	10681761	R	jockey	0.272727272727273	non-LTR	-	-	-	-	-	-	-	-	-	10681861	10681910	0.272727272727273	11	3	8	0
2L	10702268	F	opus	0.075	LTR	-	-	10702084	10702168	0.075	40	3	37	0	-	-	-	-	-	-	-
2L	10725636	F	I-element	0.09375	non-LTR	-	-	10725481	10725536	0.09375	32	3	29	0	-	-	-	-	-	-	-
2L	10826938	F	blood	0.0576923076923077	LTR	-	-	10826758	10826838	0.0576923076923077	52	3	49	0	-	-	-	-	-	-	-
2L	10831774	F	roo	0.8	LTR	-	-	10831637	10831674	0.8	5	4	1	0	-	-	-	-	-	-	-
2L	10898514	R	BS	0.136363636363636	non-LTR	-	-	-	-	-	-	-	-	-	10898614	10898650	0.136363636363636	22	3	19	0
2L	10901896.5	FR	INE-1	1	TIR	FBti0064297	ncorrdist=153	10901649	10901748	1	39	39	0	0	10902045	10902058	1	3	3	0	0
2L	10932337	F	hobo	0.0909090909090909	TIR	-	-	10932159	10932237	0.0909090909090909	44	4	40	0	-	-	-	-	-	-	-
2L	10986770	FR	INE-1	0.988888888888889	TIR	FBti0064299	ncorrdist=115	10986517	10986616	0.977777777777778	45	44	1	0	10986924	10987015	1	23	23	0	0
2L	11040706	F	mdg3	0.1	LTR	-	-	11040512	11040606	0.1	50	5	45	0	-	-	-	-	-	-	-
2L	11043129	R	Rt1a	0.363636363636364	non-LTR	-	-	-	-	-	-	-	-	-	11043229	11043245	0.363636363636364	11	4	7	0
2L	11048072	F	Juan	0.0819672131147541	non-LTR	-	-	11047873	11047972	0.0819672131147541	61	5	56	0	-	-	-	-	-	-	-
2L	11047954	R	S-element	0.0769230769230769	TIR	-	-	-	-	-	-	-	-	-	11048054	11048139	0.0769230769230769	65	5	60	0
2L	11071790	F	F-element	0.0588235294117647	non-LTR	-	-	11071621	11071690	0.0588235294117647	51	3	48	0	-	-	-	-	-	-	-
2L	11134335	F	TART-B	1	TART	-	-	11134216	11134235	1	3	3	0	0	-	-	-	-	-	-	-
2L	11134524	R	TART-B	0.8	TART	-	-	-	-	-	-	-	-	-	11134624	11134644	0.8	5	4	1	0
2L	11137076	R	Quasimodo	0.0344827586206897	LTR	-	-	-	-	-	-	-	-	-	11137176	11137275	0.0344827586206897	58	2	56	0
2L	11154137.5	FR	INE-1	1	TIR	FBti0064313	ncorrdist=85	11153840	11153939	1	38	38	0	0	11154336	11154435	1	19	19	0	0
2L	11241867	R	Rt1b	0.0588235294117647	non-LTR	-	-	-	-	-	-	-	-	-	11241967	11242050	0.0588235294117647	51	3	48	0
2L	11298538	F	F-element	0.0377358490566038	non-LTR	-	-	11298339	11298438	0.0377358490566038	53	2	51	0	-	-	-	-	-	-	-
2L	11358556	F	Tirant	0.0652173913043478	LTR	-	-	11358380	11358456	0.0652173913043478	46	3	43	0	-	-	-	-	-	-	-
2L	11435150	R	Burdock	0.0697674418604651	LTR	-	-	-	-	-	-	-	-	-	11435250	11435341	0.0697674418604651	43	3	40	0
2L	11475258	F	jockey	0.166666666666667	non-LTR	-	-	11475059	11475158	0.166666666666667	18	3	15	0	-	-	-	-	-	-	-
2L	11562591	FR	INE-1	0.827759197324415	TIR	FBti0059821	ncorrdist=163	11562357	11562456	0.847826086956522	46	39	7	0	11562726	11562819	0.807692307692308	26	21	5	0
2L	11570415	R	297	0.0714285714285714	LTR	-	-	-	-	-	-	-	-	-	11570515	11570572	0.0714285714285714	42	3	39	0
2L	11612746	R	F-element	0.0303030303030303	non-LTR	-	-	-	-	-	-	-	-	-	11612846	11612945	0.0303030303030303	66	2	64	1
2L	11612782	R	diver2	0.0535714285714286	LTR	-	-	-	-	-	-	-	-	-	11612882	11612963	0.0535714285714286	56	3	53	1
2L	11686426	R	roo	0.0303030303030303	LTR	-	-	-	-	-	-	-	-	-	11686526	11686625	0.0303030303030303	66	2	64	0
2L	11704024	F	opus	0.428571428571429	LTR	-	-	11703827	11703924	0.428571428571429	14	6	8	0	-	-	-	-	-	-	-
2L	11738152	R	17.6	0.2	LTR	-	-	-	-	-	-	-	-	-	11738252	11738340	0.2	20	4	16	0
2L	11792577	F	roo	0.428571428571429	LTR	-	-	11792472	11792477	0.428571428571429	7	3	4	0	-	-	-	-	-	-	-
2L	11837063.5	FR	INE-1	1	TIR	FBti0059835	ncorrdist=144	11836832	11836910	1	23	23	0	0	11837217	11837300	1	10	10	0	0
2L	11914131	F	jockey	0.0377358490566038	non-LTR	-	-	11913932	11914031	0.0377358490566038	53	2	51	0	-	-	-	-	-	-	-
2L	11913921	R	jockey	0.0350877192982456	non-LTR	-	-	-	-	-	-	-	-	-	11914021	11914120	0.0350877192982456	57	2	55	0
2L	11972769	R	F-element	0.230769230769231	non-LTR	-	-	-	-	-	-	-	-	-	11972869	11972907	0.230769230769231	13	3	10	0
2L	12014026	R	Stalker2	0.0681818181818182	LTR	-	-	-	-	-	-	-	-	-	12014126	12014225	0.0681818181818182	44	3	41	0
2L	12022084	F	mdg3	0.157894736842105	LTR	-	-	12021924	12021984	0.157894736842105	38	6	32	0	-	-	-	-	-	-	-
2L	12098207	R	1360	0.0555555555555556	TIR	-	-	-	-	-	-	-	-	-	12098307	12098406	0.0555555555555556	72	4	68	0
2L	12109297	F	blood	0.0476190476190476	LTR	-	-	12109098	12109197	0.0476190476190476	21	1	20	0	-	-	-	-	-	-	-
2L	12123258	F	blood	0.166666666666667	LTR	-	-	12123085	12123158	0.166666666666667	24	4	20	0	-	-	-	-	-	-	-
2L	12145957.5	FR	flea	0.117816091954023	LTR	-	ncorrdist=108	12145804	12145903	0.0689655172413793	29	2	27	0	12146012	12146073	0.166666666666667	24	4	20	0
2L	12229520	R	BS	0.0555555555555556	non-LTR	-	-	-	-	-	-	-	-	-	12229620	12229713	0.0555555555555556	54	3	51	0
2L	12230366	F	jockey	0.0266666666666667	non-LTR	-	-	12230167	12230266	0.0266666666666667	75	2	73	0	-	-	-	-	-	-	-
2L	12262573.5	FR	hobo	0.612689393939394	TIR	FBti0060244	ncorrdist=183	12262353	12262444	0.787878787878788	33	26	7	0	12262703	12262802	0.4375	32	14	18	0
2L	12264580	F	gypsy2	0.222222222222222	LTR	-	-	12264439	12264480	0.222222222222222	18	4	14	0	-	-	-	-	-	-	-
2L	12268428	F	opus	0.2	LTR	-	-	12268277	12268328	0.2	15	3	12	0	-	-	-	-	-	-	-
2L	12277953	R	Rt1a	0.0535714285714286	non-LTR	-	-	-	-	-	-	-	-	-	12278053	12278142	0.0535714285714286	56	3	53	0
2L	12324084	F	roo	0.107692307692308	LTR	-	-	12323885	12323984	0.107692307692308	65	7	58	0	-	-	-	-	-	-	-
2L	12324027	R	Cr1a	0.0892857142857143	non-LTR	-	-	-	-	-	-	-	-	-	12324127	12324226	0.0892857142857143	56	5	51	0
2L	12325125	F	jockey	0.48	non-LTR	-	-	12324926	12325025	0.48	25	12	13	0	-	-	-	-	-	-	-
2L	12351225	R	Rt1b	0.125	non-LTR	-	-	-	-	-	-	-	-	-	12351325	12351372	0.125	40	5	35	0
2L	12355356	F	jockey	0.03125	non-LTR	-	-	12355157	12355256	0.03125	32	1	31	0	-	-	-	-	-	-	-
2L	12414107	R	F-element	0.0487804878048781	non-LTR	-	-	-	-	-	-	-	-	-	12414207	12414306	0.0487804878048781	41	2	39	0
2L	12454661	F	I-element	0.115942028985507	non-LTR	-	-	12454474	12454561	0.115942028985507	69	8	61	0	-	-	-	-	-	-	-
2L	12455163.5	FR	jockey	0.0888157894736842	non-LTR	-	ncorrdist=126	12455002	12455100	0.125	40	5	35	0	12455227	12455326	0.0526315789473684	38	2	36	0
2L	12525550	F	roo	0.0909090909090909	LTR	-	-	12525400	12525450	0.0909090909090909	33	3	30	0	-	-	-	-	-	-	-
2L	12547724	FR	INE-1	0.762784090909091	TIR	FBti0063921	ncorrdist=171	12547494	12547593	0.84375	32	27	5	0	12547855	12547954	0.681818181818182	22	15	7	0
2L	12725434	R	F-element	0.5	non-LTR	-	-	-	-	-	-	-	-	-	12725534	12725595	0.5	10	5	5	0
2L	12753566.5	FR	INE-1	1	TIR	FBti0060271	ncorrdist=87	12753308	12753407	1	24	24	0	0	12753726	12753763	1	4	4	0	0
2L	12760397	R	412	0.111111111111111	LTR	-	-	-	-	-	-	-	-	-	12760497	12760596	0.111111111111111	27	3	24	0
2L	12766634	F	Tabor	0.032258064516129	LTR	-	-	12766435	12766534	0.032258064516129	62	2	60	0	-	-	-	-	-	-	-
2L	12790034	R	F-element	0.0666666666666667	non-LTR	-	-	-	-	-	-	-	-	-	12790134	12790233	0.0666666666666667	30	2	28	0
2L	12814416	F	Rt1b	0.12	non-LTR	-	-	12814294	12814316	0.12	25	3	22	0	-	-	-	-	-	-	-
2L	12814398	R	HMS-Beagle	0.0434782608695652	LTR	-	-	-	-	-	-	-	-	-	12814498	12814565	0.0434782608695652	69	3	66	0
2L	12833344	R	412	0.127659574468085	LTR	-	-	-	-	-	-	-	-	-	12833444	12833533	0.127659574468085	47	6	41	0
2L	12839735	R	F-element	0.166666666666667	non-LTR	-	-	-	-	-	-	-	-	-	12839835	12839863	0.166666666666667	18	3	15	0
2L	12863156	R	jockey	1	non-LTR	-	-	-	-	-	-	-	-	-	12863256	12863355	1	1	1	0	0
2L	12882778	F	1360	0.230769230769231	TIR	-	-	12882657	12882678	0.230769230769231	13	3	10	0	-	-	-	-	-	-	-
2L	12882729	R	hopper	0.148148148148148	TIR	-	-	-	-	-	-	-	-	-	12882829	12882881	0.148148148148148	27	4	23	0
2L	12882841	R	Doc	0.181818181818182	non-LTR	-	-	-	-	-	-	-	-	-	12882941	12882979	0.181818181818182	22	4	18	0
2L	12891914	F	412	0.0714285714285714	LTR	-	-	12891715	12891814	0.0714285714285714	28	2	26	0	-	-	-	-	-	-	-
2L	12911513	R	roo	0.103448275862069	LTR	-	-	-	-	-	-	-	-	-	12911613	12911650	0.103448275862069	29	3	26	0
2L	12951515	R	jockey	0.12	non-LTR	-	-	-	-	-	-	-	-	-	12951615	12951671	0.12	25	3	22	0
2L	12984802	F	roo	0.0925925925925926	LTR	-	-	12984603	12984702	0.0925925925925926	54	5	49	0	-	-	-	-	-	-	-
2L	12984878	R	Tabor	0.230769230769231	LTR	-	-	-	-	-	-	-	-	-	12984978	12985013	0.230769230769231	13	3	10	0
2L	12986586	R	jockey	0.181818181818182	non-LTR	-	-	-	-	-	-	-	-	-	12986686	12986732	0.181818181818182	22	4	18	0
2L	12987084	FR	hobo	0.915021929824561	TIR	FBti0060534	ncorrdist=93	12986798	12986897	0.895833333333333	48	43	5	0	12987271	12987370	0.934210526315789	76	71	5	0
2L	13033343.5	FR	Rt1b	0.209090909090909	non-LTR	-	ncorrdist=166	13033190	13033260	0.1	30	3	27	0	13033427	13033515	0.318181818181818	44	14	30	0
2L	13036388	FR	X-element	0.608932461873638	non-LTR	FBti0019164	ncorrdist=88	13036154	13036253	0.62962962962963	27	17	10	1	13036523	13036622	0.588235294117647	34	20	14	0
2L	13036357	F	I-element	0.473684210526316	non-LTR	-	-	13036158	13036257	0.473684210526316	19	9	10	1	-	-	-	-	-	-	-
2L	13036532	R	Cr1a	0.428571428571429	non-LTR	-	-	-	-	-	-	-	-	-	13036632	13036685	0.428571428571429	7	3	4	0
2L	13095425	F	jockey	0.0909090909090909	non-LTR	-	-	13095236	13095325	0.0909090909090909	55	5	50	0	-	-	-	-	-	-	-
2L	13134762	F	blood	0.0833333333333333	LTR	-	-	13134594	13134662	0.0833333333333333	36	3	33	0	-	-	-	-	-	-	-
2L	13139078	F	opus	0.129032258064516	LTR	-	-	13138879	13138978	0.129032258064516	31	4	27	0	-	-	-	-	-	-	-
2L	13140400	FR	INE-1	0.951612903225806	TIR	FBti0060316	ncorrdist=197	13140143	13140241	0.903225806451613	31	28	3	0	13140559	13140630	1	24	24	0	0
2L	13147835	F	Quasimodo	0.0416666666666667	LTR	-	-	13147636	13147735	0.0416666666666667	48	2	46	0	-	-	-	-	-	-	-
2L	13154278	R	invader3	1	LTR	-	-	-	-	-	-	-	-	-	13154378	13154428	1	5	5	0	0
2L	13155364	R	Bari1	0.0967741935483871	TIR	-	-	-	-	-	-	-	-	-	13155464	13155563	0.0967741935483871	31	3	28	0
2L	13156027	F	invader4	0.25	LTR	-	-	13155828	13155927	0.25	20	5	15	0	-	-	-	-	-	-	-
2L	13155921	R	Max-element	0.181818181818182	LTR	-	-	-	-	-	-	-	-	-	13156021	13156120	0.181818181818182	11	2	9	0
2L	13158084	R	jockey	0.125	non-LTR	-	-	-	-	-	-	-	-	-	13158184	13158283	0.125	24	3	21	0
2L	13177198	R	blood	0.214285714285714	LTR	-	-	-	-	-	-	-	-	-	13177298	13177321	0.214285714285714	14	3	11	0
2L	13186250	F	copia	0.09375	LTR	-	-	13186122	13186150	0.09375	32	3	29	0	-	-	-	-	-	-	-
2L	13186304	R	pogo	0.166666666666667	TIR	-	-	-	-	-	-	-	-	-	13186404	13186446	0.166666666666667	24	4	20	0
2L	13207713	F	roo	0.15	LTR	-	-	13207561	13207613	0.15	20	3	17	0	-	-	-	-	-	-	-
2L	13214924	F	opus	0.235294117647059	LTR	-	-	13214742	13214824	0.235294117647059	17	4	13	0	-	-	-	-	-	-	-
2L	13242066	F	roo	0.958333333333333	LTR	-	-	13241867	13241966	0.958333333333333	24	23	1	1	-	-	-	-	-	-	-
2L	13244785	F	jockey	0.175	non-LTR	-	-	13244586	13244685	0.175	40	7	33	0	-	-	-	-	-	-	-
2L	13264285	F	roo	0.113636363636364	LTR	-	-	13264086	13264185	0.113636363636364	44	5	39	0	-	-	-	-	-	-	-
2L	13272869	R	roo	0.916666666666667	LTR	-	-	-	-	-	-	-	-	-	13272969	13273030	0.916666666666667	12	11	1	0
2L	13295062	R	412	0.6	LTR	-	-	-	-	-	-	-	-	-	13295162	13295194	0.6	5	3	2	0
2L	13316934.5	FR	jockey	0.133680555555556	non-LTR	-	ncorrdist=162	13316763	13316853	0.111111111111111	36	4	32	0	13317016	13317101	0.15625	32	5	27	0
2L	13321004	F	jockey	0.0212765957446809	non-LTR	-	-	13320805	13320904	0.0212765957446809	47	1	46	0	-	-	-	-	-	-	-
2L	13326469	R	hobo	0.037037037037037	TIR	-	-	-	-	-	-	-	-	-	13326569	13326668	0.037037037037037	54	2	52	0
2L	13359807	F	mdg1	0.0851063829787234	LTR	-	-	13359621	13359707	0.0851063829787234	47	4	43	0	-	-	-	-	-	-	-
2L	13361611	F	blood	0.125	LTR	-	-	13361472	13361511	0.125	24	3	21	0	-	-	-	-	-	-	-
2L	13414266	F	Doc	0.0227272727272727	non-LTR	-	-	13414067	13414166	0.0227272727272727	88	2	86	0	-	-	-	-	-	-	-
2L	13479489	FR	INE-1	0.833333333333333	TIR	FBti0060329	ncorrdist=185	13479250	13479349	0.708333333333333	24	17	7	0	13479629	13479728	0.958333333333333	24	23	1	0
2L	13495755	R	jockey	0.103448275862069	non-LTR	-	-	-	-	-	-	-	-	-	13495855	13495912	0.103448275862069	29	3	26	0
2L	13516902	R	G6	0.5	non-LTR	-	-	-	-	-	-	-	-	-	13517002	13517101	0.5	16	8	8	0
2L	13543742	FR	INE-1	0.929480381760339	TIR	FBti0060350	ncorrdist=137	13543527	13543616	0.956521739130435	23	22	1	0	13543868	13543967	0.902439024390244	41	37	4	0
2L	13545179	F	FB	0.135135135135135	foldback	-	-	13545023	13545079	0.135135135135135	37	5	32	0	-	-	-	-	-	-	-
2L	13558192	FR	FB	0.0636904761904762	foldback	-	ncorrdist=191	13557997	13558096	0.0416666666666667	48	2	46	0	13558288	13558342	0.0857142857142857	35	3	32	0
2L	13558474.5	FR	INE-1	0.887301587301587	TIR	FBti0060351	ncorrdist=191	13558242	13558322	0.885714285714286	35	31	4	0	13558627	13558694	0.888888888888889	27	24	3	0
2L	13560466	F	diver2	1	LTR	-	-	13560354	13560366	1	3	3	0	1	-	-	-	-	-	-	-
2L	13560541	F	gypsy2	1	LTR	-	-	13560374	13560441	1	4	4	0	1	-	-	-	-	-	-	-
2L	13571414	F	FB	0.075	foldback	-	-	13571251	13571314	0.075	40	3	37	0	-	-	-	-	-	-	-
2L	13575545	FR	FB	0.049512987012987	foldback	-	ncorrdist=133	13575379	13575478	0.0454545454545455	66	3	63	0	13575612	13575695	0.0535714285714286	56	3	53	0
2L	13581941.5	FR	INE-1	0.751672240802676	TIR	FBti0060352	ncorrdist=204	13581706	13581805	0.695652173913043	46	32	14	0	13582078	13582172	0.807692307692308	26	21	5	0
2L	13584888	F	opus	0.0882352941176471	LTR	-	-	13584721	13584788	0.0882352941176471	34	3	31	0	-	-	-	-	-	-	-
2L	13594124	F	412	0.0294117647058824	LTR	-	-	13593925	13594024	0.0294117647058824	68	2	66	0	-	-	-	-	-	-	-
2L	13602489	F	flea	0.0612244897959184	LTR	-	-	13602294	13602389	0.0612244897959184	49	3	46	0	-	-	-	-	-	-	-
2L	13604152	F	roo	0.157894736842105	LTR	-	-	13604009	13604052	0.157894736842105	19	3	16	0	-	-	-	-	-	-	-
2L	13604936	R	mdg1	0.333333333333333	LTR	-	-	-	-	-	-	-	-	-	13605036	13605073	0.333333333333333	15	5	10	0
2L	13606263	F	297	0.193548387096774	LTR	-	-	13606089	13606163	0.193548387096774	31	6	25	1	-	-	-	-	-	-	-
2L	13606315	F	Idefix	0.173913043478261	LTR	-	-	13606146	13606215	0.173913043478261	23	4	19	1	-	-	-	-	-	-	-
2L	13608082	F	Doc	0.102564102564103	non-LTR	-	-	13607889	13607982	0.102564102564103	39	4	35	0	-	-	-	-	-	-	-
2L	13608036	R	jockey	0.217391304347826	non-LTR	-	-	-	-	-	-	-	-	-	13608136	13608188	0.217391304347826	23	5	18	1
2L	13608059	R	INE-1	0.1	TIR	-	-	-	-	-	-	-	-	-	13608159	13608258	0.1	30	3	27	1
2L	13611285	FR	INE-1	0.912222222222222	TIR	FBti0060353	ncorrdist=206	13611050	13611143	0.944444444444444	18	17	1	0	13611427	13611523	0.88	25	22	3	0
2L	13620861.5	FR	297	0.0815993472052224	LTR	-	ncorrdist=130	13620744	13620796	0.0930232558139535	43	4	39	0	13620927	13621022	0.0701754385964912	57	4	53	0
2L	13621912	F	Doc	0.75	non-LTR	-	-	13621805	13621812	0.75	4	3	1	0	-	-	-	-	-	-	-
2L	13625622	F	jockey	0.0740740740740741	non-LTR	-	-	13625423	13625522	0.0740740740740741	27	2	25	0	-	-	-	-	-	-	-
2L	13625494	R	jockey	0.142857142857143	non-LTR	-	-	-	-	-	-	-	-	-	13625594	13625693	0.142857142857143	35	5	30	0
2L	13640774	F	diver2	0.142857142857143	LTR	-	-	13640596	13640674	0.142857142857143	42	6	36	0	-	-	-	-	-	-	-
2L	13640717	R	gypsy	0.2	LTR	-	-	-	-	-	-	-	-	-	13640817	13640856	0.2	20	4	16	0
2L	13674210	R	hobo	0.0208333333333333	TIR	-	-	-	-	-	-	-	-	-	13674310	13674409	0.0208333333333333	48	1	47	0
2L	13684890	R	jockey	0.0476190476190476	non-LTR	-	-	-	-	-	-	-	-	-	13684990	13685089	0.0476190476190476	63	3	60	0
2L	13700791	F	hobo	0.0277777777777778	TIR	-	-	13700592	13700691	0.0277777777777778	72	2	70	0	-	-	-	-	-	-	-
2L	13703924	R	blood	0.0422535211267606	LTR	-	-	-	-	-	-	-	-	-	13704024	13704113	0.0422535211267606	71	3	68	0
2L	13731817	FR	Doc	0.212962962962963	non-LTR	-	ncorrdist=231	13731614	13731701	0.0925925925925926	54	5	49	1	13731933	13731952	0.333333333333333	9	3	6	0
2L	13731791.5	FR	hopper	0.0906278997834828	TIR	-	ncorrdist=126	13731629	13731728	0.0491803278688525	61	3	58	1	13731855	13731917	0.132075471698113	53	7	46	0
2L	13755651	F	mdg1	0.0515463917525773	LTR	-	-	13755452	13755551	0.0515463917525773	97	5	92	0	-	-	-	-	-	-	-
2L	13760656	F	blood	0.0576923076923077	LTR	-	-	13760469	13760556	0.0576923076923077	52	3	49	0	-	-	-	-	-	-	-
2L	13773815	F	Doc	0.25	non-LTR	-	-	13773674	13773715	0.25	12	3	9	0	-	-	-	-	-	-	-
2L	13780478	FR	pogo	0.217948717948718	TIR	-	ncorrdist=197	13780359	13780379	0.333333333333333	9	3	6	0	13780577	13780675	0.102564102564103	39	4	35	0
2L	13783836.5	FR	S-element	1	TIR	FBti0060388	ncorrdist=105	13783566	13783665	1	3	3	0	0	13784008	13784107	1	21	21	0	0
2L	13790683.5	FR	INE-1	1	TIR	FBti0060369	ncorrdist=159	13790447	13790546	1	2	2	0	0	13790821	13790901	1	16	16	0	0
2L	13800162	R	rover	0.333333333333333	LTR	-	-	-	-	-	-	-	-	-	13800262	13800323	0.333333333333333	12	4	8	0
2L	13823587	R	jockey	0.0545454545454545	non-LTR	-	-	-	-	-	-	-	-	-	13823687	13823786	0.0545454545454545	55	3	52	0
2L	13842389	R	jockey	0.272727272727273	non-LTR	-	-	-	-	-	-	-	-	-	13842489	13842588	0.272727272727273	11	3	8	0
2L	13887464	R	Bari1	0.0454545454545455	TIR	-	-	-	-	-	-	-	-	-	13887564	13887655	0.0454545454545455	66	3	63	0
2L	13888893	R	mdg3	0.1	LTR	-	-	-	-	-	-	-	-	-	13888993	13889081	0.1	40	4	36	0
2L	13889048	R	Burdock	0.137254901960784	LTR	-	-	-	-	-	-	-	-	-	13889148	13889236	0.137254901960784	51	7	44	0
2L	13911007	R	HMS-Beagle	0.0441176470588235	LTR	-	-	-	-	-	-	-	-	-	13911107	13911204	0.0441176470588235	68	3	65	0
2L	13960683	F	jockey	0.19047619047619	non-LTR	-	-	13960484	13960583	0.19047619047619	21	4	17	0	-	-	-	-	-	-	-
2L	13960537	R	jockey	0.0612244897959184	non-LTR	-	-	-	-	-	-	-	-	-	13960637	13960699	0.0612244897959184	49	3	46	0
2L	13987016	F	jockey	0.157894736842105	non-LTR	-	-	13986884	13986916	0.157894736842105	19	3	16	0	-	-	-	-	-	-	-
2L	14001358	R	roo	0.75	LTR	-	-	-	-	-	-	-	-	-	14001458	14001529	0.75	4	3	1	0
2L	14035530	R	roo	0.0508474576271186	LTR	-	-	-	-	-	-	-	-	-	14035630	14035710	0.0508474576271186	59	3	56	0
2L	14036491	R	412	0.272727272727273	LTR	-	-	-	-	-	-	-	-	-	14036591	14036604	0.272727272727273	11	3	8	0
2L	14062581	R	roo	0.444444444444444	LTR	-	-	-	-	-	-	-	-	-	14062681	14062724	0.444444444444444	9	4	5	0
2L	14096097	R	hobo	0.0810810810810811	TIR	-	-	-	-	-	-	-	-	-	14096197	14096244	0.0810810810810811	37	3	34	0
2L	14107971	F	opus	0.333333333333333	LTR	-	-	14107843	14107871	0.333333333333333	9	3	6	0	-	-	-	-	-	-	-
2L	14110818	F	297	0.1	LTR	-	-	14110636	14110718	0.1	30	3	27	0	-	-	-	-	-	-	-
2L	14114800	F	jockey	0.318181818181818	non-LTR	-	-	14114603	14114700	0.318181818181818	22	7	15	0	-	-	-	-	-	-	-
2L	14123781	R	G2	0.127659574468085	non-LTR	-	-	-	-	-	-	-	-	-	14123881	14123943	0.127659574468085	47	6	41	0
2L	14180815	R	F-element	0.03125	non-LTR	-	-	-	-	-	-	-	-	-	14180915	14181014	0.03125	64	2	62	0
2L	14197307	R	jockey	0.0769230769230769	non-LTR	-	-	-	-	-	-	-	-	-	14197407	14197493	0.0769230769230769	52	4	48	0
2L	14197981	F	pogo	0.114285714285714	TIR	-	-	14197782	14197881	0.114285714285714	35	4	31	0	-	-	-	-	-	-	-
2L	14213238	R	roo	0.0188679245283019	LTR	-	-	-	-	-	-	-	-	-	14213338	14213437	0.0188679245283019	53	1	52	0
2L	14230248	R	FB	0.115384615384615	foldback	-	-	-	-	-	-	-	-	-	14230348	14230423	0.115384615384615	52	6	46	0
2L	14240542	FR	blood	0.115833333333333	LTR	-	ncorrdist=99	14240413	14240492	0.125	40	5	35	0	14240592	14240691	0.106666666666667	75	8	67	0
2L	14248526	R	Tirant	0.176470588235294	LTR	-	-	-	-	-	-	-	-	-	14248626	14248682	0.176470588235294	34	6	28	0
2L	14252324	R	jockey	0.5	non-LTR	-	-	-	-	-	-	-	-	-	14252424	14252518	0.5	6	3	3	0
2L	14257304	R	Burdock	0.214285714285714	LTR	-	-	-	-	-	-	-	-	-	14257404	14257474	0.214285714285714	14	3	11	0
2L	14262807	F	pogo	0.295454545454545	TIR	-	-	14262629	14262707	0.295454545454545	44	13	31	0	-	-	-	-	-	-	-
2L	14262857	F	copia	0.333333333333333	LTR	-	-	14262715	14262757	0.333333333333333	15	5	10	0	-	-	-	-	-	-	-
2L	14262881	R	invader2	0.444444444444444	LTR	-	-	-	-	-	-	-	-	-	14262981	14263022	0.444444444444444	27	12	15	0
2L	14275687	F	pogo	0.444444444444444	TIR	-	-	14275492	14275587	0.444444444444444	18	8	10	0	-	-	-	-	-	-	-
2L	14295497	F	F-element	0.107142857142857	non-LTR	-	-	14295338	14295397	0.107142857142857	28	3	25	0	-	-	-	-	-	-	-
2L	14304817	R	opus	0.0447761194029851	LTR	-	-	-	-	-	-	-	-	-	14304917	14305016	0.0447761194029851	67	3	64	0
2L	14345858.5	FR	INE-1	0.977272727272727	TIR	FBti0059982	ncorrdist=116	14345613	14345712	0.954545454545455	22	21	1	0	14346005	14346067	1	12	12	0	0
2L	14350885	F	jockey	0.0625	non-LTR	-	-	14350686	14350785	0.0625	64	4	60	1	-	-	-	-	-	-	-
2L	14350825.5	FR	Doc	0.102920227920228	non-LTR	-	ncorrdist=80	14350721	14350785	0.0576923076923077	52	3	49	1	14350866	14350937	0.148148148148148	27	4	23	0
2L	14361357.5	FR	412	0.100565681961031	LTR	-	ncorrdist=124	14361206	14361295	0.108108108108108	37	4	33	0	14361420	14361513	0.0930232558139535	43	4	39	0
2L	14376794	F	1360	1	TIR	-	-	14376676	14376694	1	3	3	0	0	-	-	-	-	-	-	-
2L	14377177.5	FR	INE-1	0.95120320855615	TIR	FBti0059985	ncorrdist=114	14376956	14377055	0.931818181818182	44	41	3	0	14377300	14377399	0.970588235294118	34	33	1	0
2L	14395146	F	mdg1	0.0363636363636364	LTR	-	-	14394947	14395046	0.0363636363636364	55	2	53	0	-	-	-	-	-	-	-
2L	14429720	F	flea	0.0952380952380952	LTR	-	-	14429540	14429620	0.0952380952380952	42	4	38	0	-	-	-	-	-	-	-
2L	14441371	R	Tirant	0.0634920634920635	LTR	-	-	-	-	-	-	-	-	-	14441471	14441549	0.0634920634920635	63	4	59	0
2L	14467320.5	FR	Doc	0.679347826086957	non-LTR	FBti0059713	ncorrdist=90	14465489	14465547	0.608695652173913	23	14	9	0	14469094	14469193	0.75	36	27	9	1
2L	14469000	R	jockey	0.709677419354839	non-LTR	-	-	-	-	-	-	-	-	-	14469100	14469199	0.709677419354839	31	22	9	1
2L	14476295	F	invader2	0.175	LTR	-	-	14476102	14476195	0.175	40	7	33	1	-	-	-	-	-	-	-
2L	14476302	FR	pogo	0.133333333333333	TIR	-	ncorrdist=103	14476151	14476250	0.166666666666667	36	6	30	1	14476354	14476453	0.1	40	4	36	1
2L	14476233	R	copia	0.232558139534884	LTR	-	-	-	-	-	-	-	-	-	14476333	14476432	0.232558139534884	43	10	33	1
2L	14520340	R	Burdock	0.6	LTR	-	-	-	-	-	-	-	-	-	14520440	14520496	0.6	5	3	2	0
2L	14593258	R	roo	0.127659574468085	LTR	-	-	-	-	-	-	-	-	-	14593358	14593416	0.127659574468085	47	6	41	0
2L	14619112.5	FR	jockey	0.145833333333333	non-LTR	FBti0019174	ncorrdist=126	14618769	14618868	0.166666666666667	36	6	30	0	14619357	14619419	0.125	24	3	21	0
2L	14678900	F	297	0.6	LTR	-	-	14678737	14678800	0.6	5	3	2	0	-	-	-	-	-	-	-
2L	14678762	R	297	0.75	LTR	-	-	-	-	-	-	-	-	-	14678862	14678961	0.75	4	3	1	0
2L	14687686	R	FB	0.151515151515152	foldback	-	-	-	-	-	-	-	-	-	14687786	14687885	0.151515151515152	33	5	28	0
2L	14695398	FR	INE-1	1	TIR	FBti0060789	ncorrdist=133	14695142	14695239	1	48	48	0	0	14695557	14695617	1	16	16	0	0
2L	14723016	F	F-element	0.25	non-LTR	-	-	14722873	14722916	0.25	12	3	9	0	-	-	-	-	-	-	-
2L	14723003	R	invader1	0.24	LTR	-	-	-	-	-	-	-	-	-	14723103	14723199	0.24	25	6	19	0
2L	14743951.5	FR	INE-1	1	TIR	FBti0060791	ncorrdist=117	14743767	14743788	1	7	7	0	0	14744115	14744214	1	44	44	0	0
2L	14761971	R	mdg1	0.129032258064516	LTR	-	-	-	-	-	-	-	-	-	14762071	14762139	0.129032258064516	31	4	27	0
2L	14790348	R	roo	0.173913043478261	LTR	-	-	-	-	-	-	-	-	-	14790448	14790516	0.173913043478261	23	4	19	0
2L	14829083.5	FR	mdg1	0.0975	LTR	-	ncorrdist=216	14828897	14828975	0.075	40	3	37	0	14829192	14829246	0.12	25	3	22	0
2L	14829894	F	jockey	0.136363636363636	non-LTR	-	-	14829746	14829794	0.136363636363636	22	3	19	0	-	-	-	-	-	-	-
2L	14830626	R	jockey	0.206896551724138	non-LTR	-	-	-	-	-	-	-	-	-	14830726	14830805	0.206896551724138	29	6	23	0
2L	14884934	FR	INE-1	1	TIR	FBti0060844	ncorrdist=98	14884716	14884763	1	13	13	0	0	14885105	14885204	1	30	30	0	1
2L	14885036	R	1360	1	TIR	-	-	-	-	-	-	-	-	-	14885136	14885153	1	3	3	0	1
2L	14889994	F	412	0.0810810810810811	LTR	-	-	14889838	14889894	0.0810810810810811	37	3	34	0	-	-	-	-	-	-	-
2L	14901364	R	Doc	0.0731707317073171	non-LTR	-	-	-	-	-	-	-	-	-	14901464	14901536	0.0731707317073171	41	3	38	0
2L	14910479	F	Idefix	0.1	LTR	-	-	14910338	14910379	0.1	30	3	27	0	-	-	-	-	-	-	-
2L	14966841	F	Doc	0.0555555555555556	non-LTR	-	-	14966673	14966741	0.0555555555555556	54	3	51	0	-	-	-	-	-	-	-
2L	14966795	R	jockey	0.0731707317073171	non-LTR	-	-	-	-	-	-	-	-	-	14966895	14966945	0.0731707317073171	41	3	38	0
2L	15004938	FR	INE-1	0.983870967741935	TIR	FBti0060845	ncorrdist=103	15004680	15004779	1	19	19	0	0	15005097	15005196	0.967741935483871	31	30	1	1
2L	15005028	R	1360	0.75	TIR	-	-	-	-	-	-	-	-	-	15005128	15005192	0.75	4	3	1	1
2L	15013688	R	jockey	0.109090909090909	non-LTR	-	-	-	-	-	-	-	-	-	15013788	15013887	0.109090909090909	55	6	49	0
2L	15014015	F	jockey	0.0943396226415094	non-LTR	-	-	15013816	15013915	0.0943396226415094	53	5	48	0	-	-	-	-	-	-	-
2L	15014075	R	297	0.137931034482759	LTR	-	-	-	-	-	-	-	-	-	15014175	15014214	0.137931034482759	29	4	25	0
2L	15019986	F	BS	0.0606060606060606	non-LTR	-	-	15019787	15019886	0.0606060606060606	33	2	31	0	-	-	-	-	-	-	-
2L	15075471	F	jockey	0.0857142857142857	non-LTR	-	-	15075312	15075371	0.0857142857142857	35	3	32	0	-	-	-	-	-	-	-
2L	15081504	FR	hobo	0.634629493763756	TIR	FBti0060865	ncorrdist=170	15081290	15081389	0.51063829787234	47	24	23	0	15081619	15081718	0.758620689655172	29	22	7	0
2L	15105864	R	Tirant	0.075	LTR	-	-	-	-	-	-	-	-	-	15105964	15106063	0.075	40	3	37	0
2L	15126424	F	invader1	0.148148148148148	LTR	-	-	15126243	15126324	0.148148148148148	27	4	23	0	-	-	-	-	-	-	-
2L	15128514	R	F-element	0.444444444444444	non-LTR	-	-	-	-	-	-	-	-	-	15128614	15128653	0.444444444444444	9	4	5	0
2L	15130875	R	opus	0.0476190476190476	LTR	-	-	-	-	-	-	-	-	-	15130975	15131074	0.0476190476190476	42	2	40	0
2L	15131340	F	Tabor	0.75	LTR	-	-	15131165	15131240	0.75	4	3	1	1	-	-	-	-	-	-	-
2L	15131328	F	INE-1	1	TIR	-	-	15131179	15131228	1	6	6	0	1	-	-	-	-	-	-	-
2L	15131337	F	I-element	1	non-LTR	-	-	15131223	15131237	1	3	3	0	1	-	-	-	-	-	-	-
2L	15142361	F	roo	0.5	LTR	-	-	15142183	15142261	0.5	34	17	17	0	-	-	-	-	-	-	-
2L	15142146	R	jockey	0.4	non-LTR	-	-	-	-	-	-	-	-	-	15142246	15142304	0.4	10	4	6	0
2L	15142238	R	BS	0.526315789473684	non-LTR	-	-	-	-	-	-	-	-	-	15142338	15142437	0.526315789473684	38	20	18	0
2L	15152596	F	1360	0.0952380952380952	TIR	-	-	15152397	15152496	0.0952380952380952	84	8	76	0	-	-	-	-	-	-	-
2L	15159512	R	jockey	0.04	non-LTR	-	-	-	-	-	-	-	-	-	15159612	15159711	0.04	50	2	48	0
2L	15159628	R	BS	0.0909090909090909	non-LTR	-	-	-	-	-	-	-	-	-	15159728	15159769	0.0909090909090909	33	3	30	0
2L	15186545	F	297	0.12962962962963	LTR	-	-	15186348	15186445	0.12962962962963	54	7	47	0	-	-	-	-	-	-	-
2L	15188251	F	hobo	0.12	TIR	-	-	15188111	15188151	0.12	25	3	22	0	-	-	-	-	-	-	-
2L	15188755	F	hopper	0.0789473684210526	TIR	-	-	15188590	15188655	0.0789473684210526	38	3	35	0	-	-	-	-	-	-	-
2L	15190178	F	flea	0.235294117647059	LTR	-	-	15190033	15190078	0.235294117647059	17	4	13	0	-	-	-	-	-	-	-
2L	15191751	R	jockey	0.0508474576271186	non-LTR	-	-	-	-	-	-	-	-	-	15191851	15191929	0.0508474576271186	59	3	56	0
2L	15204113.5	FR	G5A	1	non-LTR	FBti0060866	ncorrdist=205	15203871	15203967	1	17	17	0	0	15204260	15204350	1	14	14	0	0
2L	15224206	F	Stalker4	0.172413793103448	LTR	-	-	15224034	15224106	0.172413793103448	29	5	24	0	-	-	-	-	-	-	-
2L	15234240	F	hobo	0.0833333333333333	TIR	-	-	15234062	15234140	0.0833333333333333	36	3	33	0	-	-	-	-	-	-	-
2L	15234506	F	jockey	0.19047619047619	non-LTR	-	-	15234307	15234406	0.19047619047619	21	4	17	0	-	-	-	-	-	-	-
2L	15234661	F	hobo	0.0208333333333333	TIR	-	-	15234462	15234561	0.0208333333333333	48	1	47	0	-	-	-	-	-	-	-
2L	15332114	FR	297	0.954545454545455	LTR	-	ncorrdist=215	15331875	15331968	0.909090909090909	11	10	1	0	15332260	15332313	1	15	15	0	0
2L	15489991	F	Doc	0.157894736842105	non-LTR	-	-	15489829	15489891	0.157894736842105	19	3	16	0	-	-	-	-	-	-	-
2L	15501744	F	transib2	0.0363636363636364	TIR	-	-	15501545	15501644	0.0363636363636364	55	2	53	0	-	-	-	-	-	-	-
2L	15557287	F	roo	0.122448979591837	LTR	-	-	15557093	15557187	0.122448979591837	49	6	43	0	-	-	-	-	-	-	-
2L	15557218	R	Cr1a	0.0638297872340425	non-LTR	-	-	-	-	-	-	-	-	-	15557318	15557400	0.0638297872340425	47	3	44	0
2L	15564511	R	mdg3	0.0588235294117647	LTR	-	-	-	-	-	-	-	-	-	15564611	15564710	0.0588235294117647	68	4	64	0
2L	15615436	F	297	0.15	LTR	-	-	15615270	15615336	0.15	20	3	17	0	-	-	-	-	-	-	-
2L	15622512	F	F-element	0.0606060606060606	non-LTR	-	-	15622313	15622412	0.0606060606060606	66	4	62	0	-	-	-	-	-	-	-
2L	15622417	R	opus	0.0909090909090909	LTR	-	-	-	-	-	-	-	-	-	15622517	15622616	0.0909090909090909	77	7	70	0
2L	15624751	F	hobo	0.6	TIR	-	-	15624649	15624651	0.6	5	3	2	0	-	-	-	-	-	-	-
2L	15751096	F	INE-1	1	TIR	-	-	15750951	15750996	1	3	3	0	0	-	-	-	-	-	-	-
2L	15777257	F	17.6	0.0555555555555556	LTR	-	-	15777089	15777157	0.0555555555555556	72	4	68	0	-	-	-	-	-	-	-
2L	15800149	F	Doc	0.131578947368421	non-LTR	-	-	15799962	15800049	0.131578947368421	38	5	33	0	-	-	-	-	-	-	-
2L	15800070	R	jockey	0.0833333333333333	non-LTR	-	-	-	-	-	-	-	-	-	15800170	15800255	0.0833333333333333	48	4	44	0
2L	15805893	R	blood	0.0416666666666667	LTR	-	-	-	-	-	-	-	-	-	15805993	15806092	0.0416666666666667	48	2	46	0
2L	15806001	R	roo	0.6	LTR	-	-	-	-	-	-	-	-	-	15806101	15806107	0.6	5	3	2	0
2L	15807401	F	roo	0.157894736842105	LTR	-	-	15807203	15807301	0.157894736842105	19	3	16	0	-	-	-	-	-	-	-
2L	15819825	F	springer	0.238095238095238	LTR	-	-	15819643	15819725	0.238095238095238	21	5	16	0	-	-	-	-	-	-	-
2L	15820779	F	INE-1	0.266666666666667	TIR	-	-	15820580	15820679	0.266666666666667	15	4	11	0	-	-	-	-	-	-	-
2L	15820920	R	INE-1	1	TIR	-	-	-	-	-	-	-	-	-	15821020	15821038	1	3	3	0	0
2L	15869457	R	hobo	0.0441176470588235	TIR	-	-	-	-	-	-	-	-	-	15869557	15869656	0.0441176470588235	68	3	65	0
2L	15876131	F	S-element	0.0487804878048781	TIR	-	-	15875932	15876031	0.0487804878048781	41	2	39	0	-	-	-	-	-	-	-
2L	15894188	FR	INE-1	1	TIR	FBti0060900	ncorrdist=92	15893945	15894044	1	38	38	0	0	15894332	15894431	1	35	35	0	0
2L	15902770.5	FR	INE-1	0.944444444444444	TIR	FBti0060901	ncorrdist=97	15902546	15902644	1	11	11	0	0	15902897	15902996	0.888888888888889	18	16	2	0
2L	15923120.5	FR	INE-1	1	TIR	FBti0060902	ncorrdist=83	15922767	15922866	1	24	24	0	0	15923375	15923474	1	20	20	0	1
2L	15923308	R	I-element	1	non-LTR	-	-	-	-	-	-	-	-	-	15923408	15923504	1	19	19	0	1
2L	15974584.5	FR	jockey	0.147142857142857	non-LTR	-	ncorrdist=152	15974409	15974508	0.08	50	4	46	0	15974661	15974696	0.214285714285714	14	3	11	0
2L	15974417	R	hobo	0.15	TIR	-	-	-	-	-	-	-	-	-	15974517	15974572	0.15	20	3	17	0
2L	15984290	F	roo	0.214285714285714	LTR	-	-	15984141	15984190	0.214285714285714	14	3	11	0	-	-	-	-	-	-	-
2L	15990973	F	Cr1a	0.0555555555555556	non-LTR	-	-	15990774	15990873	0.0555555555555556	36	2	34	0	-	-	-	-	-	-	-
2L	15990879	R	roo	0.244444444444444	LTR	-	-	-	-	-	-	-	-	-	15990979	15991078	0.244444444444444	45	11	34	0
2L	16022937	F	I-element	0.0535714285714286	non-LTR	-	-	16022745	16022837	0.0535714285714286	56	3	53	0	-	-	-	-	-	-	-
2L	16023555	FR	F-element	0.075019638648861	non-LTR	-	ncorrdist=91	16023457	16023509	0.105263157894737	38	4	34	0	16023601	16023700	0.0447761194029851	67	3	64	0
2L	16028218	R	roo	0.111111111111111	LTR	-	-	-	-	-	-	-	-	-	16028318	16028393	0.111111111111111	36	4	32	0
2L	16036533	F	S-element	0.0789473684210526	TIR	-	-	16036336	16036433	0.0789473684210526	38	3	35	0	-	-	-	-	-	-	-
2L	16036470	R	Juan	0.0882352941176471	non-LTR	-	-	-	-	-	-	-	-	-	16036570	16036657	0.0882352941176471	34	3	31	0
2L	16040651.5	FR	INE-1	1	TIR	FBti0060917	ncorrdist=211	16040434	16040474	1	15	15	0	0	16040829	16040848	1	3	3	0	0
2L	16057966	F	roo	0.0434782608695652	LTR	-	-	16057767	16057866	0.0434782608695652	69	3	66	0	-	-	-	-	-	-	-
2L	16057913	R	hobo	0.0697674418604651	TIR	-	-	-	-	-	-	-	-	-	16058013	16058069	0.0697674418604651	43	3	40	0
2L	16067152	F	Burdock	0.0754716981132075	LTR	-	-	16066963	16067052	0.0754716981132075	53	4	49	1	-	-	-	-	-	-	-
2L	16067192	F	297	0.0714285714285714	LTR	-	-	16067034	16067092	0.0714285714285714	42	3	39	1	-	-	-	-	-	-	-
2L	16079192	F	Rt1a	0.142857142857143	non-LTR	-	-	16079021	16079092	0.142857142857143	28	4	24	0	-	-	-	-	-	-	-
2L	16102701	F	mdg1	0.0540540540540541	LTR	-	-	16102502	16102601	0.0540540540540541	37	2	35	0	-	-	-	-	-	-	-
2L	16120161	FR	INE-1	0.985714285714286	TIR	FBti0060918	ncorrdist=96	16119926	16120025	0.971428571428571	35	34	1	0	16120297	16120396	1	21	21	0	0
2L	16122389	FR	jockey	0.279220779220779	non-LTR	-	ncorrdist=145	16122243	16122316	0.285714285714286	14	4	10	0	16122462	16122494	0.272727272727273	11	3	8	0
2L	16129793	R	jockey	0.0714285714285714	non-LTR	-	-	-	-	-	-	-	-	-	16129893	16129942	0.0714285714285714	42	3	39	0
2L	16163466	FR	BS3	0.964371980676328	non-LTR	FBti0060935	ncorrdist=185	16163230	16163329	0.972222222222222	36	35	1	0	16163603	16163688	0.956521739130435	23	22	1	0
2L	16192007.5	FR	INE-1	1	TIR	FBti0060936	ncorrdist=136	16191841	16191850	1	3	3	0	0	16192165	16192259	1	23	23	0	0
2L	16197689.5	FR	jockey	0.185572896840502	non-LTR	-	ncorrdist=168	16197506	16197605	0.154929577464789	71	11	60	0	16197774	16197817	0.216216216216216	37	8	29	0
2L	16203687	R	copia	0.428571428571429	LTR	-	-	-	-	-	-	-	-	-	16203787	16203845	0.428571428571429	7	3	4	0
2L	16210853	R	roo	0.0175438596491228	LTR	-	-	-	-	-	-	-	-	-	16210953	16211052	0.0175438596491228	57	1	56	0
2L	16223219	R	Cr1a	0.0909090909090909	non-LTR	-	-	-	-	-	-	-	-	-	16223319	16223418	0.0909090909090909	33	3	30	0
2L	16227179.5	FR	1360	0.0782828282828283	TIR	-	ncorrdist=98	16227031	16227130	0.0454545454545455	44	2	42	0	16227229	16227328	0.111111111111111	36	4	32	0
2L	16234257	R	blood	0.09375	LTR	-	-	-	-	-	-	-	-	-	16234357	16234403	0.09375	32	3	29	0
2L	16235043	F	Tirant	0.06	LTR	-	-	16234844	16234943	0.06	50	3	47	0	-	-	-	-	-	-	-
2L	16285126	F	jockey	0.0491803278688525	non-LTR	-	-	16284951	16285026	0.0491803278688525	61	3	58	0	-	-	-	-	-	-	-
2L	16293834.5	FR	INE-1	1	TIR	FBti0060937	ncorrdist=125	16293622	16293654	1	4	4	0	0	16294015	16294114	1	26	26	0	0
2L	16390438	R	roo	0.0645161290322581	LTR	-	-	-	-	-	-	-	-	-	16390538	16390637	0.0645161290322581	31	2	29	0
2L	16414881	F	F-element	0.0606060606060606	non-LTR	-	-	16414682	16414781	0.0606060606060606	66	4	62	0	-	-	-	-	-	-	-
2L	16456865	F	diver	0.08	LTR	-	-	16456666	16456765	0.08	25	2	23	0	-	-	-	-	-	-	-
2L	16525738.5	FR	Burdock	0.132692307692308	LTR	-	ncorrdist=108	16525585	16525684	0.115384615384615	26	3	23	0	16525793	16525892	0.15	20	3	17	0
2L	16559611	F	roo	1	LTR	-	-	16559476	16559511	1	4	4	0	0	-	-	-	-	-	-	-
2L	16570254	F	Rt1b	0.0652173913043478	non-LTR	-	-	16570081	16570154	0.0652173913043478	46	3	43	0	-	-	-	-	-	-	-
2L	16576776	F	INE-1	1	TIR	-	-	16576660	16576676	1	3	3	0	0	-	-	-	-	-	-	-
2L	16637685	R	Cr1a	0.6	non-LTR	-	-	-	-	-	-	-	-	-	16637785	16637789	0.6	5	3	2	0
2L	16665668	FR	INE-1	0.95	TIR	FBti0061378	ncorrdist=185	16665462	16665525	1	20	20	0	0	16665811	16665907	0.9	10	9	1	0
2L	16679144	F	INE-1	1	TIR	FBti0060535	split	16678945	16679044	1	23	23	0	0	-	-	-	-	-	-	-
2L	16679645	R	INE-1	1	TIR	FBti0061379	split	-	-	-	-	-	-	-	16679745	16679844	1	11	11	0	0
2L	16685284	F	Tirant	0.115384615384615	LTR	-	-	16685118	16685184	0.115384615384615	26	3	23	0	-	-	-	-	-	-	-
2L	16704526	R	I-element	0.25	non-LTR	-	-	-	-	-	-	-	-	-	16704626	16704664	0.25	12	3	9	0
2L	16706818	R	Rt1b	0.214285714285714	non-LTR	-	-	-	-	-	-	-	-	-	16706918	16706936	0.214285714285714	14	3	11	0
2L	16722797.5	FR	INE-1	0.453296703296703	TIR	FBti0061380	ncorrdist=199	16722610	16722675	0.692307692307692	26	18	8	0	16722920	16723019	0.214285714285714	56	12	44	0
2L	16729742.5	FR	micropia	0.564563462949376	LTR	FBti0061396	ncorrdist=116	16729540	16729639	0.448275862068966	29	13	16	0	16729846	16729945	0.680851063829787	47	32	15	0
2L	16855139.5	FR	Doc3-element	1	non-LTR	FBti0061430	ncorrdist=93	16854876	16854938	1	16	16	0	0	16855341	16855402	1	34	34	0	0
2L	16857142.5	FR	Doc	0.8875	non-LTR	FBti0061399	ncorrdist=173	16856935	16857006	0.875	16	14	2	0	16857279	16857366	0.9	10	9	1	0
2L	16929528	F	mdg1	0.0655737704918033	LTR	-	-	16929349	16929428	0.0655737704918033	61	4	57	0	-	-	-	-	-	-	-
2L	16967644	R	297	0.153846153846154	LTR	-	-	-	-	-	-	-	-	-	16967744	16967815	0.153846153846154	26	4	22	0
2L	16969033	F	roo	0.0652173913043478	LTR	-	-	16968834	16968933	0.0652173913043478	46	3	43	0	-	-	-	-	-	-	-
2L	16969408	F	roo	0.0540540540540541	LTR	-	-	16969209	16969308	0.0540540540540541	37	2	35	0	-	-	-	-	-	-	-
2L	17006594.5	FR	412	0.19375	LTR	-	ncorrdist=92	17006449	17006548	0.1875	32	6	26	0	17006641	17006740	0.2	25	5	20	0
2L	17023092	F	mdg1	0.0508474576271186	LTR	-	-	17022905	17022992	0.0508474576271186	59	3	56	0	-	-	-	-	-	-	-
2L	17027029	F	F-element	0.75	non-LTR	-	-	17026915	17026929	0.75	4	3	1	0	-	-	-	-	-	-	-
2L	17037643	F	297	0.25	LTR	-	-	17037517	17037543	0.25	12	3	9	0	-	-	-	-	-	-	-
2L	17037683	R	mdg1	0.1875	LTR	-	-	-	-	-	-	-	-	-	17037783	17037806	0.1875	16	3	13	0
2L	17048720	R	roo	0.130434782608696	LTR	-	-	-	-	-	-	-	-	-	17048820	17048887	0.130434782608696	23	3	20	0
2L	17049915	F	297	0.157894736842105	LTR	-	-	17049784	17049815	0.157894736842105	19	3	16	0	-	-	-	-	-	-	-
2L	17050321	F	mdg1	0.176470588235294	LTR	-	-	17050183	17050221	0.176470588235294	17	3	14	0	-	-	-	-	-	-	-
2L	17050683	R	Tirant	0.0983606557377049	LTR	-	-	-	-	-	-	-	-	-	17050783	17050864	0.0983606557377049	61	6	55	0
2L	17053433	F	McClintock	0.5	LTR	-	-	17053296	17053333	0.5	8	4	4	0	-	-	-	-	-	-	-
2L	17074289	F	Max-element	0.105263157894737	LTR	-	-	17074090	17074189	0.105263157894737	19	2	17	0	-	-	-	-	-	-	-
2L	17079864	R	roo	0.266666666666667	LTR	-	-	-	-	-	-	-	-	-	17079964	17080018	0.266666666666667	15	4	11	0
2L	17123959	F	Cr1a	0.125	non-LTR	-	-	17123782	17123859	0.125	24	3	21	0	-	-	-	-	-	-	-
2L	17123914	R	roo	0.375	LTR	-	-	-	-	-	-	-	-	-	17124014	17124033	0.375	8	3	5	0
2L	17126171	F	Cr1a	0.0714285714285714	non-LTR	-	-	17126005	17126071	0.0714285714285714	42	3	39	0	-	-	-	-	-	-	-
2L	17156677.5	FR	mdg3	0.0735386549340038	LTR	-	ncorrdist=88	17156534	17156633	0.0540540540540541	37	2	35	0	17156722	17156821	0.0930232558139535	43	4	39	1
2L	17156619	R	Idefix	0.0967741935483871	LTR	-	-	-	-	-	-	-	-	-	17156719	17156785	0.0967741935483871	31	3	28	1
2L	17157529	R	rover	0.0882352941176471	LTR	-	-	-	-	-	-	-	-	-	17157629	17157710	0.0882352941176471	34	3	31	0
2L	17175340.5	FR	INE-1	1	TIR	FBti0061433	ncorrdist=152	17175080	17175174	1	11	11	0	0	17175507	17175578	1	4	4	0	0
2L	17189281	F	copia	0.222222222222222	LTR	-	-	17189082	17189181	0.222222222222222	9	2	7	0	-	-	-	-	-	-	-
2L	17195960	R	Transpac	0.0909090909090909	LTR	-	-	-	-	-	-	-	-	-	17196060	17196154	0.0909090909090909	33	3	30	0
2L	17196812	F	jockey	0.08	non-LTR	-	-	17196613	17196712	0.08	50	4	46	0	-	-	-	-	-	-	-
2L	17211501	F	hobo	0.3	TIR	-	-	17211376	17211401	0.3	10	3	7	0	-	-	-	-	-	-	-
2L	17220199	R	copia	0.5	LTR	-	-	-	-	-	-	-	-	-	17220299	17220310	0.5	6	3	3	0
2L	17233832	R	jockey	0.0882352941176471	non-LTR	-	-	-	-	-	-	-	-	-	17233932	17234031	0.0882352941176471	34	3	31	0
2L	17242067	FR	G2	0.163157894736842	non-LTR	-	ncorrdist=135	17241900	17241999	0.133333333333333	45	6	39	0	17242135	17242234	0.192982456140351	57	11	46	0
2L	17269733	F	jockey	0.0576923076923077	non-LTR	-	-	17269544	17269633	0.0576923076923077	52	3	49	0	-	-	-	-	-	-	-
2L	17269713	R	Doc	0.185185185185185	non-LTR	-	-	-	-	-	-	-	-	-	17269813	17269866	0.185185185185185	27	5	22	0
2L	17271085	R	invader1	0.0810810810810811	LTR	-	-	-	-	-	-	-	-	-	17271185	17271237	0.0810810810810811	37	3	34	0
2L	17288750	F	Transpac	0.0967741935483871	LTR	-	-	17288594	17288650	0.0967741935483871	31	3	28	0	-	-	-	-	-	-	-
2L	17310854	F	Quasimodo	0.2	LTR	-	-	17310691	17310754	0.2	15	3	12	0	-	-	-	-	-	-	-
2L	17335565	F	Cr1a	0.428571428571429	non-LTR	-	-	17335428	17335465	0.428571428571429	7	3	4	1	-	-	-	-	-	-	-
2L	17336148.5	FR	1360	0.67156862745098	TIR	FBti0019771	ncorrdist=93	17335433	17335532	0.666666666666667	21	14	7	1	17336765	17336864	0.676470588235294	34	23	11	0
2L	17336779	R	INE-1	0.6	TIR	-	-	-	-	-	-	-	-	-	17336879	17336915	0.6	5	3	2	0
2L	17348816	F	Cr1a	0.15	non-LTR	-	-	17348629	17348716	0.15	20	3	17	0	-	-	-	-	-	-	-
2L	17361943	FR	INE-1	1	TIR	FBti0061482	ncorrdist=93	17361595	17361694	1	29	29	0	0	17362192	17362291	1	13	13	0	0
2L	17377064	R	FB	0.2	foldback	-	-	-	-	-	-	-	-	-	17377164	17377213	0.2	20	4	16	0
2L	17393446	F	FB	0.0789473684210526	foldback	-	-	17393247	17393346	0.0789473684210526	38	3	35	0	-	-	-	-	-	-	-
2L	17394730	R	I-element	0.166666666666667	non-LTR	-	-	-	-	-	-	-	-	-	17394830	17394916	0.166666666666667	24	4	20	0
2L	17405326	R	flea	0.0967741935483871	LTR	-	-	-	-	-	-	-	-	-	17405426	17405525	0.0967741935483871	31	3	28	0
2L	17406866	F	flea	0.08	LTR	-	-	17406700	17406766	0.08	50	4	46	0	-	-	-	-	-	-	-
2L	17423369.5	FR	Rt1b	0.129398826979472	non-LTR	-	ncorrdist=88	17423226	17423325	0.145161290322581	62	9	53	0	17423414	17423513	0.113636363636364	44	5	39	0
2L	17443853	F	roo	0.172413793103448	LTR	-	-	17443706	17443753	0.172413793103448	29	5	24	0	-	-	-	-	-	-	-
2L	17451197	R	gypsy5	0.1	LTR	-	-	-	-	-	-	-	-	-	17451297	17451362	0.1	30	3	27	0
2L	17458269	FR	INE-1	1	TIR	FBti0061483	ncorrdist=89	17457974	17458073	1	34	34	0	0	17458465	17458564	1	37	37	0	0
2L	17469095	F	roo	0.266666666666667	LTR	-	-	17468926	17468995	0.266666666666667	30	8	22	0	-	-	-	-	-	-	-
2L	17493923	R	Stalker2	0.263157894736842	LTR	-	-	-	-	-	-	-	-	-	17494023	17494058	0.263157894736842	19	5	14	0
2L	17539185	R	Idefix	0.428571428571429	LTR	-	-	-	-	-	-	-	-	-	17539285	17539302	0.428571428571429	7	3	4	0
2L	17556002.5	FR	INE-1	1	TIR	FBti0061508	ncorrdist=112	17555776	17555815	1	18	18	0	0	17556190	17556235	1	11	11	0	0
2L	17558634	R	roo	0.75	LTR	-	-	-	-	-	-	-	-	-	17558734	17558742	0.75	4	3	1	0
2L	17567542.5	FR	INE-1	1	TIR	FBti0061509	ncorrdist=171	17567303	17567402	1	24	24	0	0	17567683	17567722	1	3	3	0	0
2L	17567929	R	INE-1	0.4375	TIR	-	-	-	-	-	-	-	-	-	17568029	17568083	0.4375	16	7	9	0
2L	17574358	F	1360	0.3	TIR	-	-	17574212	17574258	0.3	10	3	7	0	-	-	-	-	-	-	-
2L	17630873	F	roo	0.19047619047619	LTR	-	-	17630742	17630773	0.19047619047619	21	4	17	0	-	-	-	-	-	-	-
2L	17630757	R	Cr1a	0.0727272727272727	non-LTR	-	-	-	-	-	-	-	-	-	17630857	17630948	0.0727272727272727	55	4	51	0
2L	17682010	R	blood	0.0606060606060606	LTR	-	-	-	-	-	-	-	-	-	17682110	17682209	0.0606060606060606	33	2	31	0
2L	17683479	F	F-element	0.0882352941176471	non-LTR	-	-	17683280	17683379	0.0882352941176471	34	3	31	0	-	-	-	-	-	-	-
2L	17730542	F	pogo	0.153846153846154	TIR	-	-	17730356	17730442	0.153846153846154	39	6	33	0	-	-	-	-	-	-	-
2L	17730458	R	copia	0.195652173913043	LTR	-	-	-	-	-	-	-	-	-	17730558	17730651	0.195652173913043	46	9	37	0
2L	17783633.5	FR	INE-1	1	TIR	FBti0061526	ncorrdist=133	17783413	17783450	1	7	7	0	0	17783817	17783906	1	16	16	0	0
2L	17784963	F	pogo	0.5	TIR	-	-	17784796	17784863	0.5	10	5	5	0	-	-	-	-	-	-	-
2L	17841101	R	S-element	0.25	TIR	-	-	-	-	-	-	-	-	-	17841201	17841235	0.25	12	3	9	0
2L	17857363	R	mdg1	0.1	LTR	-	-	-	-	-	-	-	-	-	17857463	17857543	0.1	30	3	27	0
2L	17889371	FR	accord	0.327173913043478	LTR	-	ncorrdist=107	17889254	17889317	0.35	20	7	13	0	17889425	17889524	0.304347826086957	23	7	16	0
2L	17911953	F	invader2	0.272727272727273	LTR	-	-	17911842	17911853	0.272727272727273	11	3	8	0	-	-	-	-	-	-	-
2L	17913083	FR	Quasimodo	0.0753968253968254	LTR	-	ncorrdist=114	17911861	17911960	0.0972222222222222	72	7	65	0	17914206	17914288	0.0535714285714286	56	3	53	1
2L	17914124	R	copia	0.0862068965517241	LTR	-	-	-	-	-	-	-	-	-	17914224	17914323	0.0862068965517241	58	5	53	1
2L	17924359	FR	INE-1	0.86038961038961	TIR	FBti0061539	ncorrdist=147	17924120	17924218	0.863636363636364	22	19	3	0	17924500	17924537	0.857142857142857	7	6	1	0
2L	17941389	FR	INE-1	1	TIR	FBti0061540	ncorrdist=108	17941152	17941251	1	46	46	0	0	17941527	17941626	1	29	29	0	0
2L	17946096	F	jockey	0.142857142857143	non-LTR	-	-	17945905	17945996	0.142857142857143	21	3	18	0	-	-	-	-	-	-	-
2L	17945900	R	Bari1	0.0731707317073171	TIR	-	-	-	-	-	-	-	-	-	17946000	17946099	0.0731707317073171	41	3	38	1
2L	17945923	R	jockey	0.137254901960784	non-LTR	-	-	-	-	-	-	-	-	-	17946023	17946122	0.137254901960784	51	7	44	1
2L	17957180	R	297	0.714285714285714	LTR	-	-	-	-	-	-	-	-	-	17957280	17957341	0.714285714285714	7	5	2	0
2L	17961443.5	FR	Rt1b	0.101170568561873	non-LTR	-	ncorrdist=96	17961296	17961395	0.0869565217391304	46	4	42	0	17961492	17961591	0.115384615384615	52	6	46	0
2L	17973860	FR	INE-1	1	TIR	FBti0061541	ncorrdist=96	17973457	17973556	1	24	24	0	0	17974164	17974263	1	21	21	0	0
2L	17983903	F	blood	0.0615384615384615	LTR	-	-	17983704	17983803	0.0615384615384615	65	4	61	0	-	-	-	-	-	-	-
2L	17999816	FR	INE-1	1	TIR	FBti0061542	ncorrdist=143	17999597	17999666	1	10	10	0	0	17999966	18000065	1	19	19	0	0
2L	18011930.5	FR	INE-1	1	TIR	FBti0061543	ncorrdist=104	18011515	18011614	1	39	39	0	0	18012247	18012346	1	47	47	0	0
2L	18035265	R	F-element	0.0338983050847458	non-LTR	-	-	-	-	-	-	-	-	-	18035365	18035464	0.0338983050847458	59	2	57	0
2L	18043802	R	Cr1a	0.111111111111111	non-LTR	-	-	-	-	-	-	-	-	-	18043902	18043939	0.111111111111111	27	3	24	0
2L	18062251	R	F-element	0.333333333333333	non-LTR	-	-	-	-	-	-	-	-	-	18062351	18062377	0.333333333333333	9	3	6	0
2L	18064256	F	jockey	0.0784313725490196	non-LTR	-	-	18064067	18064156	0.0784313725490196	51	4	47	0	-	-	-	-	-	-	-
2L	18113891.5	FR	Tc1	1	TIR	FBti0019197	ncorrdist=87	18113443	18113542	1	13	13	0	0	18114241	18114340	1	75	75	0	0
2L	18159428.5	FR	INE-1	1	TIR	FBti0061563	ncorrdist=88	18158983	18159082	1	58	58	0	1	18159775	18159874	1	15	15	0	0
2L	18159129	F	rover	1	LTR	-	-	18158993	18159029	1	3	3	0	1	-	-	-	-	-	-	-
2L	18176544	FR	Burdock	0.0475623423928271	LTR	-	ncorrdist=115	18176387	18176486	0.0348837209302326	86	3	83	0	18176602	18176701	0.0602409638554217	83	5	78	0
2L	18177224	FR	INE-1	1	TIR	FBti0061564	ncorrdist=111	18176984	18177083	1	18	18	0	0	18177365	18177464	1	13	13	0	0
2L	18199313	F	blood	0.157894736842105	LTR	-	-	18199160	18199213	0.157894736842105	19	3	16	0	-	-	-	-	-	-	-
2L	18213218	R	Rt1a	0.0645161290322581	non-LTR	-	-	-	-	-	-	-	-	-	18213318	18213396	0.0645161290322581	62	4	58	0
2L	18214028.5	FR	jockey	0.164814814814815	non-LTR	-	ncorrdist=158	18213908	18213949	0.2	30	6	24	0	18214108	18214207	0.12962962962963	54	7	47	0
2L	18214405	R	roo	0.214285714285714	LTR	-	-	-	-	-	-	-	-	-	18214505	18214529	0.214285714285714	14	3	11	0
2L	18219964	F	jockey	0.0517241379310345	non-LTR	-	-	18219765	18219864	0.0517241379310345	58	3	55	0	-	-	-	-	-	-	-
2L	18219869	R	Doc	0.0833333333333333	non-LTR	-	-	-	-	-	-	-	-	-	18219969	18220048	0.0833333333333333	48	4	44	0
2L	18221037	R	Doc	0.6	non-LTR	-	-	-	-	-	-	-	-	-	18221137	18221183	0.6	5	3	2	0
2L	18234485	F	roo	0.117647058823529	LTR	-	-	18234349	18234385	0.117647058823529	34	4	30	0	-	-	-	-	-	-	-
2L	18236613	F	412	0.0882352941176471	LTR	-	-	18236454	18236513	0.0882352941176471	34	3	31	0	-	-	-	-	-	-	-
2L	18245876	F	jockey	0.230769230769231	non-LTR	-	-	18245743	18245776	0.230769230769231	13	3	10	0	-	-	-	-	-	-	-
2L	18283008	FR	INE-1	1	TIR	FBti0061574	ncorrdist=111	18282788	18282874	1	16	16	0	0	18283142	18283241	1	23	23	0	0
2L	18393930	F	roo	0.0526315789473684	LTR	-	-	18393731	18393830	0.0526315789473684	57	3	54	0	-	-	-	-	-	-	-
2L	18396526	R	gypsy12	0.128205128205128	LTR	-	-	-	-	-	-	-	-	-	18396626	18396710	0.128205128205128	39	5	34	0
2L	18402355	F	hopper	0.102564102564103	TIR	-	-	18402181	18402255	0.102564102564103	39	4	35	0	-	-	-	-	-	-	-
2L	18431925	F	copia	0.0408163265306122	LTR	-	-	18431726	18431825	0.0408163265306122	49	2	47	0	-	-	-	-	-	-	-
2L	18432837	R	G2	0.290322580645161	non-LTR	-	-	-	-	-	-	-	-	-	18432937	18433036	0.290322580645161	31	9	22	0
2L	18516646	R	hobo	0.3	TIR	-	-	-	-	-	-	-	-	-	18516746	18516815	0.3	10	3	7	0
2L	18540235	F	Doc	0.0810810810810811	non-LTR	-	-	18540075	18540135	0.0810810810810811	37	3	34	0	-	-	-	-	-	-	-
2L	18542918	F	F-element	0.125	non-LTR	-	-	18542756	18542818	0.125	40	5	35	0	-	-	-	-	-	-	-
2L	18570092	F	412	0.115384615384615	LTR	-	-	18569908	18569992	0.115384615384615	52	6	46	0	-	-	-	-	-	-	-
2L	18570529.5	FR	FB	0.355384615384615	foldback	-	ncorrdist=82	18570389	18570488	0.230769230769231	26	6	20	0	18570571	18570670	0.48	25	12	13	0
2L	18571448	FR	Burdock	0.099437148217636	LTR	-	ncorrdist=135	18571298	18571380	0.0769230769230769	39	3	36	0	18571516	18571615	0.121951219512195	41	5	36	0
2L	18581465	F	jockey	1	non-LTR	-	-	18581266	18581365	1	3	3	0	0	-	-	-	-	-	-	-
2L	18612770.5	FR	INE-1	1	TIR	FBti0061981	ncorrdist=87	18612474	18612551	1	34	34	0	0	18612990	18613089	1	36	36	0	0
2L	18630197	F	invader1	0.0571428571428571	LTR	-	-	18629998	18630097	0.0571428571428571	35	2	33	0	-	-	-	-	-	-	-
2L	18648235	F	297	0.0789473684210526	LTR	-	-	18648082	18648135	0.0789473684210526	38	3	35	0	-	-	-	-	-	-	-
2L	18657111	FR	F-element	0.319418386491557	non-LTR	-	ncorrdist=157	18656933	18657032	0.292682926829268	41	12	29	0	18657190	18657263	0.346153846153846	26	9	17	0
2L	18657416	R	roo	0.2	LTR	-	-	-	-	-	-	-	-	-	18657516	18657565	0.2	15	3	12	0
2L	18675393	R	roo	0.037037037037037	LTR	-	-	-	-	-	-	-	-	-	18675493	18675592	0.037037037037037	54	2	52	0
2L	18688962	F	springer	0.9	LTR	-	-	18688773	18688862	0.9	30	27	3	1	-	-	-	-	-	-	-
2L	18688962	F	opus	0.6	LTR	-	-	18688797	18688862	0.6	5	3	2	1	-	-	-	-	-	-	-
2L	18688984	F	gypsy6	1	LTR	-	-	18688810	18688884	1	3	3	0	1	-	-	-	-	-	-	-
2L	18704442	R	I-element	0.2	non-LTR	-	-	-	-	-	-	-	-	-	18704542	18704563	0.2	15	3	12	0
2L	18791612	FR	INE-1	1	TIR	FBti0061996	ncorrdist=119	18791201	18791300	1	25	25	0	0	18791924	18792016	1	20	20	0	0
2L	18852601.5	FR	INE-1	1	TIR	FBti0062509	ncorrdist=84	18852286	18852385	1	66	66	0	0	18852818	18852917	1	44	44	0	0
2L	18863289	F	hopper	0.111111111111111	TIR	-	-	18863105	18863189	0.111111111111111	72	8	64	0	-	-	-	-	-	-	-
2L	18863212	R	Doc	0.0806451612903226	non-LTR	-	-	-	-	-	-	-	-	-	18863312	18863404	0.0806451612903226	62	5	57	0
2L	18930871	F	blood	0.428571428571429	LTR	-	-	18930765	18930771	0.428571428571429	7	3	4	0	-	-	-	-	-	-	-
2L	18945553.5	FR	INE-1	0.972222222222222	TIR	FBti0062511	ncorrdist=153	18945357	18945394	1	7	7	0	0	18945713	18945812	0.944444444444444	18	17	1	0
2L	18973624.5	FR	INE-1	1	TIR	FBti0062512	ncorrdist=88	18973378	18973477	1	43	43	0	0	18973772	18973871	1	44	44	0	0
2L	18983674	R	pogo	0.176470588235294	TIR	-	-	-	-	-	-	-	-	-	18983774	18983824	0.176470588235294	17	3	14	0
2L	18995269.5	FR	INE-1	0.983333333333333	TIR	FBti0062513	ncorrdist=131	18995014	18995099	1	15	15	0	0	18995440	18995539	0.966666666666667	30	29	1	0
2L	18997814.5	FR	INE-1	0.682142857142857	TIR	FBti0062514	ncorrdist=211	18997653	18997669	0.714285714285714	7	5	2	0	18997960	18998050	0.65	20	13	7	0
2L	19076425.5	FR	INE-1	1	TIR	FBti0062013	ncorrdist=88	19076046	19076145	1	62	62	0	0	19076706	19076709	1	3	3	0	0
2L	19085273	FR	invader4	0.309090909090909	LTR	-	ncorrdist=113	19085117	19085216	0.318181818181818	44	14	30	0	19085330	19085348	0.3	10	3	7	1
2L	19085224	R	G3	0.243243243243243	non-LTR	-	-	-	-	-	-	-	-	-	19085324	19085411	0.243243243243243	37	9	28	1
2L	19085301	R	Max-element	0.357142857142857	LTR	-	-	-	-	-	-	-	-	-	19085401	19085458	0.357142857142857	28	10	18	1
2L	19085611	R	roo	0.0588235294117647	LTR	-	-	-	-	-	-	-	-	-	19085711	19085810	0.0588235294117647	68	4	64	0
2L	19121289	FR	INE-1	1	TIR	FBti0062014	ncorrdist=101	19121053	19121130	1	15	15	0	0	19121448	19121531	1	13	13	0	0
2L	19135135	F	Tirant	0.266666666666667	LTR	-	-	19135009	19135035	0.266666666666667	15	4	11	0	-	-	-	-	-	-	-
2L	19145119	FR	jockey	0.104117647058824	non-LTR	-	ncorrdist=157	19144961	19145040	0.12	50	6	44	0	19145198	19145240	0.0882352941176471	34	3	31	0
2L	19163506	R	Tirant	0.108108108108108	LTR	-	-	-	-	-	-	-	-	-	19163606	19163643	0.108108108108108	37	4	33	0
2L	19209730	R	gypsy2	0.134615384615385	LTR	-	-	-	-	-	-	-	-	-	19209830	19209929	0.134615384615385	52	7	45	0
2L	19234159	R	mdg1	0.166666666666667	LTR	-	-	-	-	-	-	-	-	-	19234259	19234357	0.166666666666667	60	10	50	0
2L	19243321	R	Burdock	0.0588235294117647	LTR	-	-	-	-	-	-	-	-	-	19243421	19243515	0.0588235294117647	68	4	64	0
2L	19255859	F	I-element	0.0461538461538462	non-LTR	-	-	19255684	19255759	0.0461538461538462	65	3	62	0	-	-	-	-	-	-	-
2L	19282568	R	Ivk	0.2	non-LTR	-	-	-	-	-	-	-	-	-	19282668	19282707	0.2	15	3	12	0
2L	19297247	R	mdg1	0.0352941176470588	LTR	-	-	-	-	-	-	-	-	-	19297347	19297442	0.0352941176470588	85	3	82	0
2L	19311168	F	opus	0.307692307692308	LTR	-	-	19311002	19311068	0.307692307692308	13	4	9	0	-	-	-	-	-	-	-
2L	19343995	FR	FB	0.0984233158146202	foldback	-	ncorrdist=129	19343831	19343930	0.10989010989011	91	10	81	0	19344060	19344159	0.0869565217391304	92	8	84	0
2L	19371390	F	Bari1	0.272727272727273	TIR	-	-	19371254	19371290	0.272727272727273	22	6	16	0	-	-	-	-	-	-	-
2L	19399673	F	X-element	1	non-LTR	FBti0019202	split	19399474	19399573	1	36	36	0	0	-	-	-	-	-	-	-
2L	19400552	R	X-element	0.96875	non-LTR	FBti0062045	split	-	-	-	-	-	-	-	19400652	19400751	0.96875	64	62	2	0
2L	19408792.5	FR	INE-1	1	TIR	FBti0062046	ncorrdist=99	19408538	19408637	1	21	21	0	0	19408948	19409035	1	34	34	0	0
2L	19409031	R	jockey	0.272727272727273	non-LTR	-	-	-	-	-	-	-	-	-	19409131	19409157	0.272727272727273	11	3	8	0
2L	19414026	R	S-element	0.075	TIR	-	-	-	-	-	-	-	-	-	19414126	19414179	0.075	40	3	37	0
2L	19417151	FR	BS	0.155555555555556	non-LTR	-	ncorrdist=95	19417004	19417103	0.111111111111111	18	2	16	1	19417199	19417282	0.2	15	3	12	1
2L	19417163	FR	jockey	0.270053475935829	non-LTR	-	ncorrdist=103	19417034	19417111	0.176470588235294	17	3	14	1	19417215	19417293	0.363636363636364	11	4	7	1
2L	19458806	R	jockey	0.3	non-LTR	-	-	-	-	-	-	-	-	-	19458906	19458920	0.3	10	3	7	0
2L	19459196.5	FR	G2	0.446153846153846	non-LTR	-	ncorrdist=222	19458986	19459085	0.7	30	21	9	0	19459308	19459407	0.192307692307692	26	5	21	1
2L	19459276	R	hopper2	0.291666666666667	TIR	-	-	-	-	-	-	-	-	-	19459376	19459425	0.291666666666667	24	7	17	1
2L	19506959.5	FR	Cr1a	1	non-LTR	FBti0019203	ncorrdist=90	19506502	19506601	1	24	24	0	0	19507318	19507417	1	37	37	0	0
2L	19518214	R	diver	0.230769230769231	LTR	-	-	-	-	-	-	-	-	-	19518314	19518342	0.230769230769231	13	3	10	0
2L	19518299	R	Idefix	0.24	LTR	-	-	-	-	-	-	-	-	-	19518399	19518449	0.24	25	6	19	0
2L	19535701.5	FR	412	0.144957983193277	LTR	-	ncorrdist=106	19535549	19535648	0.142857142857143	42	6	36	0	19535755	19535854	0.147058823529412	34	5	29	0
2L	19587312	F	roo	0.0298507462686567	LTR	-	-	19587113	19587212	0.0298507462686567	67	2	65	0	-	-	-	-	-	-	-
2L	19592643	R	roo	0.2	LTR	-	-	-	-	-	-	-	-	-	19592743	19592776	0.2	20	4	16	0
2L	19593603	R	412	0.0416666666666667	LTR	-	-	-	-	-	-	-	-	-	19593703	19593802	0.0416666666666667	48	2	46	0
2L	19614928	R	roo	0.230769230769231	LTR	-	-	-	-	-	-	-	-	-	19615028	19615062	0.230769230769231	13	3	10	0
2L	19618943	R	roo	0.0697674418604651	LTR	-	-	-	-	-	-	-	-	-	19619043	19619127	0.0697674418604651	43	3	40	0
2L	19628531	F	roo	0.04	LTR	-	-	19628332	19628431	0.04	50	2	48	0	-	-	-	-	-	-	-
2L	19629830	R	jockey	0.157894736842105	non-LTR	-	-	-	-	-	-	-	-	-	19629930	19629976	0.157894736842105	19	3	16	0
2L	19635078	F	Quasimodo	0.16	LTR	-	-	19634924	19634978	0.16	25	4	21	0	-	-	-	-	-	-	-
2L	19635247	F	297	0.0512820512820513	LTR	-	-	19635048	19635147	0.0512820512820513	39	2	37	0	-	-	-	-	-	-	-
2L	19638594	R	gypsy2	0.0638297872340425	LTR	-	-	-	-	-	-	-	-	-	19638694	19638791	0.0638297872340425	47	3	44	0
2L	19674429	R	412	0.1	LTR	-	-	-	-	-	-	-	-	-	19674529	19674615	0.1	30	3	27	0
2L	19681049	R	roo	0.0652173913043478	LTR	-	-	-	-	-	-	-	-	-	19681149	19681241	0.0652173913043478	46	3	43	0
2L	19681423	R	hopper	0.142857142857143	TIR	-	-	-	-	-	-	-	-	-	19681523	19681591	0.142857142857143	21	3	18	0
2L	19696398.5	FR	BS	0.157051282051282	non-LTR	-	ncorrdist=158	19696287	19696319	0.230769230769231	13	3	10	0	19696478	19696577	0.0833333333333333	36	3	33	0
2L	19735331	R	flea	0.0526315789473684	LTR	-	-	-	-	-	-	-	-	-	19735431	19735530	0.0526315789473684	38	2	36	0
2L	19737419	F	F-element	0.0769230769230769	non-LTR	-	-	19737255	19737319	0.0769230769230769	39	3	36	1	-	-	-	-	-	-	-
2L	19739114.5	FR	1360	0.226190476190476	TIR	FBti0019780	ncorrdist=92	19737256	19737355	0.160714285714286	56	9	47	1	19740874	19740973	0.291666666666667	72	21	51	1
2L	19740843	R	Cr1a	0.153846153846154	non-LTR	-	-	-	-	-	-	-	-	-	19740943	19741004	0.153846153846154	26	4	22	1
2L	19746894.5	FR	412	0.0429435483870968	LTR	-	ncorrdist=152	19746754	19746818	0.0483870967741935	62	3	59	0	19746971	19747062	0.0375	80	3	77	0
2L	19774594.5	FR	INE-1	1	TIR	FBti0062085	ncorrdist=94	19774387	19774447	1	12	12	0	0	19774742	19774839	1	26	26	0	0
2L	19799415	F	Stalker2	0.0714285714285714	LTR	-	-	19799254	19799315	0.0714285714285714	42	3	39	0	-	-	-	-	-	-	-
2L	19810593.5	FR	jockey	0.122632575757576	non-LTR	-	ncorrdist=170	19810430	19810508	0.151515151515152	33	5	28	0	19810679	19810742	0.09375	32	3	29	0
2L	19813383.5	FR	INE-1	1	TIR	FBti0062086	ncorrdist=104	19813120	19813158	1	4	4	0	0	19813609	19813672	1	21	21	0	0
2L	19816762	F	INE-1	1	TIR	-	-	19816585	19816662	1	7	7	0	0	-	-	-	-	-	-	-
2L	19818254	FR	G4	1	non-LTR	FBti0019781	ncorrdist=91	19817753	19817852	1	4	4	0	0	19818656	19818755	1	29	29	0	0
2L	19822561.5	FR	412	0.189922480620155	LTR	-	ncorrdist=130	19822476	19822496	0.333333333333333	9	3	6	0	19822627	19822726	0.0465116279069767	43	2	41	0
2L	19824110	F	jockey	0.0967741935483871	non-LTR	-	-	19823947	19824010	0.0967741935483871	31	3	28	0	-	-	-	-	-	-	-
2L	19834702	R	Doc	0.666666666666667	non-LTR	-	-	-	-	-	-	-	-	-	19834802	19834805	0.666666666666667	6	4	2	0
2L	19835086	F	roo	0.0625	LTR	-	-	19834912	19834986	0.0625	64	4	60	0	-	-	-	-	-	-	-
2L	19835023	R	hobo	0.0563380281690141	TIR	-	-	-	-	-	-	-	-	-	19835123	19835196	0.0563380281690141	71	4	67	0
2L	19841568	F	jockey	0.0576923076923077	non-LTR	-	-	19841384	19841468	0.0576923076923077	52	3	49	0	-	-	-	-	-	-	-
2L	19845312	F	I-element	0.125	non-LTR	-	-	19845170	19845212	0.125	24	3	21	0	-	-	-	-	-	-	-
2L	19851227	R	gypsy2	0.176470588235294	LTR	-	-	-	-	-	-	-	-	-	19851327	19851369	0.176470588235294	17	3	14	0
2L	19861099	R	roo	0.0298507462686567	LTR	-	-	-	-	-	-	-	-	-	19861199	19861298	0.0298507462686567	67	2	65	0
2L	19874329	F	F-element	0.15	non-LTR	-	-	19874192	19874229	0.15	20	3	17	0	-	-	-	-	-	-	-
2L	19911373	R	297	0.0375	LTR	-	-	-	-	-	-	-	-	-	19911473	19911572	0.0375	80	3	77	0
2L	19914597	F	pogo	0.3	TIR	-	-	19914471	19914497	0.3	10	3	7	0	-	-	-	-	-	-	-
2L	19953930	R	Burdock	0.046875	LTR	-	-	-	-	-	-	-	-	-	19954030	19954129	0.046875	64	3	61	0
2L	19976310	F	opus	0.0975609756097561	LTR	-	-	19976111	19976210	0.0975609756097561	41	4	37	0	-	-	-	-	-	-	-
2L	19977627	R	X-element	0.222222222222222	non-LTR	-	-	-	-	-	-	-	-	-	19977727	19977782	0.222222222222222	18	4	14	0
2L	20012021	F	gypsy2	0.230769230769231	LTR	-	-	20011885	20011921	0.230769230769231	13	3	10	0	-	-	-	-	-	-	-
2L	20017463	F	Cr1a	0.0909090909090909	non-LTR	-	-	20017277	20017363	0.0909090909090909	33	3	30	0	-	-	-	-	-	-	-
2L	20024698	FR	INE-1	1	TIR	FBti0062116	ncorrdist=95	20024391	20024490	1	31	31	0	0	20024906	20024942	1	10	10	0	0
2L	20026154.5	FR	INE-1	1	TIR	FBti0062117	ncorrdist=88	20025743	20025842	1	26	26	0	0	20026467	20026566	1	37	37	0	0
2L	20034645	R	F-element	0.1875	non-LTR	-	-	-	-	-	-	-	-	-	20034745	20034844	0.1875	16	3	13	0
2L	20045266	FR	INE-1	1	TIR	FBti0062121	ncorrdist=94	20044912	20045011	1	18	18	0	0	20045521	20045612	1	32	32	0	0
2L	20082347	R	17.6	0.166666666666667	LTR	-	-	-	-	-	-	-	-	-	20082447	20082528	0.166666666666667	18	3	15	0
2L	20084381	R	Rt1a	0.108108108108108	non-LTR	-	-	-	-	-	-	-	-	-	20084481	20084537	0.108108108108108	37	4	33	0
2L	20086573	R	roo	0.294117647058824	LTR	-	-	-	-	-	-	-	-	-	20086673	20086735	0.294117647058824	17	5	12	0
2L	20103391	F	Stalker2	0.176470588235294	LTR	-	-	20103278	20103291	0.176470588235294	17	3	14	0	-	-	-	-	-	-	-
2L	20106126	FR	G6	1	non-LTR	FBti0062649	ncorrdist=87	20105697	20105747	1	32	32	0	0	20106505	20106604	1	52	52	0	0
2L	20113811	R	micropia	0.529411764705882	LTR	-	-	-	-	-	-	-	-	-	20113911	20113959	0.529411764705882	17	9	8	0
2L	20115013.5	FR	INE-1	0.818860877684407	TIR	FBti0062124	ncorrdist=196	20114776	20114875	0.764705882352941	34	26	8	0	20115152	20115251	0.873015873015873	63	55	8	0
2L	20120026	FR	jockey	1	non-LTR	FBti0062114	ncorrdist=93	20119783	20119882	1	60	60	0	0	20120170	20120269	1	55	55	0	0
2L	20120407	FR	flea	0.338961038961039	LTR	-	ncorrdist=142	20120168	20120267	0.314285714285714	35	11	24	0	20120547	20120646	0.363636363636364	55	20	35	1
2L	20120470	R	hopper	0.266666666666667	TIR	-	-	-	-	-	-	-	-	-	20120570	20120669	0.266666666666667	45	12	33	1
2L	20128169	R	jockey	0.147058823529412	non-LTR	-	-	-	-	-	-	-	-	-	20128269	20128368	0.147058823529412	34	5	29	0
2L	20145224	F	S-element	0.176470588235294	TIR	-	-	20145098	20145124	0.176470588235294	17	3	14	0	-	-	-	-	-	-	-
2L	20153138	F	copia	1	LTR	-	-	20152973	20153038	1	16	16	0	0	-	-	-	-	-	-	-
2L	20152918	R	hobo	1	TIR	-	-	-	-	-	-	-	-	-	20153018	20153109	1	5	5	0	0
2L	20175134	R	1360	1	TIR	-	-	-	-	-	-	-	-	-	20175234	20175283	1	29	29	0	0
2L	20201401	R	invader3	1	LTR	-	-	-	-	-	-	-	-	-	20201501	20201600	1	30	30	0	0
2L	20202098	F	INE-1	1	TIR	-	-	20201926	20201998	1	5	5	0	1	-	-	-	-	-	-	-
2L	20202066	F	invader5	1	LTR	-	-	20201926	20201966	1	3	3	0	1	-	-	-	-	-	-	-
2L	20203960	FR	hobo	1	TIR	FBti0059673	ncorrdist=116	20202542	20202564	1	3	3	0	0	20205356	20205455	1	70	70	0	0
2L	20207279	FR	hobo	0.984848484848485	TIR	FBti0060252	ncorrdist=86	20205310	20205409	0.96969696969697	33	32	1	0	20209149	20209196	1	7	7	0	0
2L	20209228	F	transib1	1	TIR	-	-	20209085	20209128	1	9	9	0	1	-	-	-	-	-	-	-
2L	20218251.5	FR	transib2	0.833333333333333	TIR	FBti0019209	ncorrdist=99	20213503	20213602	0.666666666666667	9	6	3	1	20222901	20223000	1	47	47	0	1
2L	20222818	R	hobo	1	TIR	-	-	-	-	-	-	-	-	-	20222918	20223017	1	5	5	0	1
2L	20222931	R	pogo	0.075	TIR	-	-	-	-	-	-	-	-	-	20223031	20223111	0.075	40	3	37	0
2L	20229700	R	17.6	0.3	LTR	-	-	-	-	-	-	-	-	-	20229800	20229894	0.3	10	3	7	0
2L	20241332	R	mdg3	0.217391304347826	LTR	-	-	-	-	-	-	-	-	-	20241432	20241516	0.217391304347826	23	5	18	0
2L	20250853	R	opus	0.0769230769230769	LTR	-	-	-	-	-	-	-	-	-	20250953	20251052	0.0769230769230769	39	3	36	0
2L	20253177	FR	hopper2	0.4	TIR	-	ncorrdist=235	20253014	20253059	0.3	10	3	7	0	20253295	20253382	0.5	44	22	22	1
2L	20253256	FR	G2	0.394736842105263	non-LTR	-	ncorrdist=185	20253064	20253163	0.289473684210526	38	11	27	0	20253349	20253428	0.5	30	15	15	1
2L	20271350	R	jockey	0.3	non-LTR	-	-	-	-	-	-	-	-	-	20271450	20271458	0.3	10	3	7	0
2L	20283032	FR	hopper	0.105454545454545	TIR	-	ncorrdist=107	20282946	20282978	0.12	25	3	22	0	20283086	20283172	0.0909090909090909	55	5	50	0
2L	20283243	R	jockey	0.0566037735849057	non-LTR	-	-	-	-	-	-	-	-	-	20283343	20283442	0.0566037735849057	53	3	50	0
2L	20292606	R	Rt1b	0.0555555555555556	non-LTR	-	-	-	-	-	-	-	-	-	20292706	20292788	0.0555555555555556	72	4	68	0
2L	20293048	F	invader2	1	LTR	-	-	20292943	20292948	1	3	3	0	0	-	-	-	-	-	-	-
2L	20372457	R	invader2	0.1	LTR	-	-	-	-	-	-	-	-	-	20372557	20372656	0.1	10	1	9	0
2L	20375647.5	FR	INE-1	1	TIR	FBti0062818	ncorrdist=87	20375345	20375444	1	43	43	0	0	20375851	20375950	1	42	42	0	0
2L	20385288	R	Transpac	0.0625	LTR	-	-	-	-	-	-	-	-	-	20385388	20385436	0.0625	48	3	45	0
2L	20394913	R	opus	0.0895522388059701	LTR	-	-	-	-	-	-	-	-	-	20395013	20395089	0.0895522388059701	67	6	61	0
2L	20413767.5	FR	INE-1	1	TIR	FBti0062819	ncorrdist=122	20413403	20413469	1	40	40	0	0	20414066	20414165	1	23	23	0	0
2L	20425358	FR	Stalker4	0.0941306755260244	LTR	-	ncorrdist=117	20425200	20425299	0.0952380952380952	42	4	38	0	20425417	20425516	0.0930232558139535	43	4	39	0
2L	20434033	F	Stalker2	1	LTR	-	-	20433911	20433933	1	3	3	0	0	-	-	-	-	-	-	-
2L	20434368	F	INE-1	1	TIR	FBti0062842	split	20434192	20434268	1	22	22	0	0	-	-	-	-	-	-	-
2L	20434532	R	INE-1	1	TIR	FBti0062843	split	-	-	-	-	-	-	-	20434632	20434731	1	15	15	0	0
2L	20441361	FR	INE-1	0.872761293771719	TIR	FBti0062844	ncorrdist=99	20441148	20441247	0.885057471264368	87	77	10	0	20441475	20441574	0.86046511627907	43	37	6	0
2L	20468295.5	FR	INE-1	1	TIR	FBti0062846	ncorrdist=95	20467960	20468059	1	24	24	0	0	20468532	20468631	1	51	51	0	0
2L	20481706.5	FR	INE-1	0.591235632183908	TIR	FBti0062848	ncorrdist=169	20481488	20481587	0.224137931034483	58	13	45	0	20481826	20481901	0.958333333333333	24	23	1	0
2L	20491573.5	FR	INE-1	1	TIR	FBti0062849	ncorrdist=100	20491302	20491401	1	38	38	0	0	20491746	20491800	1	15	15	0	0
2L	20507908	F	HMS-Beagle	0.0727272727272727	LTR	-	-	20507718	20507808	0.0727272727272727	55	4	51	0	-	-	-	-	-	-	-
2L	20514773.5	FR	INE-1	1	TIR	FBti0062851	ncorrdist=135	20514558	20514636	1	12	12	0	0	20514911	20515010	1	42	42	0	0
2L	20529014	F	blood	0.046875	LTR	-	-	20528817	20528914	0.046875	64	3	61	0	-	-	-	-	-	-	-
2L	20539672	F	Rt1b	0.144736842105263	non-LTR	-	-	20539473	20539572	0.144736842105263	76	11	65	0	-	-	-	-	-	-	-
2L	20549523	F	gypsy5	0.148148148148148	LTR	-	-	20549353	20549423	0.148148148148148	27	4	23	0	-	-	-	-	-	-	-
2L	20567909	F	297	0.0704225352112676	LTR	-	-	20567710	20567809	0.0704225352112676	71	5	66	0	-	-	-	-	-	-	-
2L	20570788	R	297	0.142857142857143	LTR	-	-	-	-	-	-	-	-	-	20570888	20570987	0.142857142857143	21	3	18	0
2L	20576070.5	FR	INE-1	0.826674937965261	TIR	FBti0063318	ncorrdist=169	20575841	20575940	0.830769230769231	65	54	11	0	20576201	20576300	0.82258064516129	62	51	11	0
2L	20610285	FR	Rt1a	0.202631578947368	non-LTR	-	ncorrdist=137	20610164	20610216	0.3	20	6	14	0	20610354	20610453	0.105263157894737	38	4	34	0
2L	20616786	F	412	0.0298507462686567	LTR	-	-	20616587	20616686	0.0298507462686567	67	2	65	0	-	-	-	-	-	-	-
2L	20634418	F	297	0.03125	LTR	-	-	20634219	20634318	0.03125	32	1	31	0	-	-	-	-	-	-	-
2L	20635418.5	FR	Stalker4	1	LTR	FBti0019824	ncorrdist=98	20635107	20635116	1	5	5	0	0	20635721	20635813	1	59	59	0	0
2L	20684460	F	F-element	0.157894736842105	non-LTR	-	-	20684307	20684360	0.157894736842105	19	3	16	0	-	-	-	-	-	-	-
2L	20719293	R	HMS-Beagle	0.230769230769231	LTR	-	-	-	-	-	-	-	-	-	20719393	20719446	0.230769230769231	13	3	10	0
2L	20805811	R	roo	0.0909090909090909	LTR	-	-	-	-	-	-	-	-	-	20805911	20805960	0.0909090909090909	33	3	30	0
2L	20820017.5	FR	INE-1	0.925925925925926	TIR	FBti0063360	ncorrdist=161	20819785	20819866	1	14	14	0	0	20820169	20820257	0.851851851851852	27	23	4	0
2L	20820294	F	roo	0.1	LTR	-	-	20820128	20820194	0.1	30	3	27	0	-	-	-	-	-	-	-
2L	20838398.5	FR	INE-1	1	TIR	FBti0063363	ncorrdist=93	20838150	20838249	1	31	31	0	0	20838548	20838647	1	22	22	0	0
2L	20840174.5	FR	G2	0.136077758719268	non-LTR	-	ncorrdist=198	20839992	20840075	0.121212121212121	33	4	29	0	20840274	20840373	0.150943396226415	53	8	45	0
2L	20842071	F	roo	0.153846153846154	LTR	-	-	20841872	20841971	0.153846153846154	65	10	55	0	-	-	-	-	-	-	-
2L	20841898	R	G6	0.0769230769230769	non-LTR	-	-	-	-	-	-	-	-	-	20841998	20842097	0.0769230769230769	52	4	48	0
2L	20864781	F	INE-1	1	TIR	-	-	20864603	20864681	1	23	23	0	0	-	-	-	-	-	-	-
2L	20899673	F	Cr1a	0.0833333333333333	non-LTR	-	-	20899534	20899573	0.0833333333333333	36	3	33	0	-	-	-	-	-	-	-
2L	20900816.5	FR	INE-1	1	TIR	FBti0063365	ncorrdist=94	20900572	20900671	1	30	30	0	0	20900962	20901061	1	4	4	0	0
2L	20908606	R	FB	0.0625	foldback	-	-	-	-	-	-	-	-	-	20908706	20908805	0.0625	32	2	30	0
2L	20913240	R	roo	0.103448275862069	LTR	-	-	-	-	-	-	-	-	-	20913340	20913398	0.103448275862069	29	3	26	0
2L	20914043	R	297	0.0277777777777778	LTR	-	-	-	-	-	-	-	-	-	20914143	20914242	0.0277777777777778	72	2	70	0
2L	20914773.5	FR	INE-1	1	TIR	FBti0063390	ncorrdist=104	20914590	20914616	1	13	13	0	0	20914931	20915030	1	47	47	0	0
2L	20915635	R	Cr1a	0.125	non-LTR	-	-	-	-	-	-	-	-	-	20915735	20915778	0.125	24	3	21	0
2L	20923350	FR	INE-1	1	TIR	FBti0063391	ncorrdist=86	20922941	20923040	1	46	46	0	0	20923660	20923759	1	27	27	0	0
2L	20928353	FR	INE-1	1	TIR	FBti0063392	ncorrdist=95	20927943	20928042	1	7	7	0	1	20928664	20928763	1	19	19	0	0
2L	20928138	F	Doc4-element	1	non-LTR	-	-	20927951	20928038	1	6	6	0	1	-	-	-	-	-	-	-
2L	20929383	F	INE-1	0.636363636363636	TIR	-	-	20929216	20929283	0.636363636363636	11	7	4	0	-	-	-	-	-	-	-
2L	20938052	R	jockey	0.0961538461538462	non-LTR	-	-	-	-	-	-	-	-	-	20938152	20938231	0.0961538461538462	52	5	47	0
2L	20939531	F	Doc	0.333333333333333	non-LTR	-	-	20939406	20939431	0.333333333333333	9	3	6	1	-	-	-	-	-	-	-
2L	20939566.5	FR	hopper	0.266774891774892	TIR	-	ncorrdist=84	20939425	20939524	0.238095238095238	42	10	32	1	20939609	20939708	0.295454545454545	44	13	31	1
2L	20939592	R	1360	0.1875	TIR	-	-	-	-	-	-	-	-	-	20939692	20939761	0.1875	32	6	26	1
2L	20939619	R	Doc	0.25	non-LTR	-	-	-	-	-	-	-	-	-	20939719	20939740	0.25	16	4	12	1
2L	20942441.5	FR	Rt1a	0.273809523809524	non-LTR	-	ncorrdist=118	20942283	20942382	0.261904761904762	42	11	31	0	20942501	20942600	0.285714285714286	42	12	30	0
2L	20970575	F	flea	0.0476190476190476	LTR	-	-	20970376	20970475	0.0476190476190476	42	2	40	0	-	-	-	-	-	-	-
2L	21002461	F	412	0.0638297872340425	LTR	-	-	21002288	21002361	0.0638297872340425	47	3	44	0	-	-	-	-	-	-	-
2L	21032028	FR	Max-element	0.466666666666667	LTR	-	ncorrdist=123	21031867	21031966	0.333333333333333	6	2	4	0	21032090	21032143	0.6	5	3	2	1
2L	21031974	R	opus	0.6	LTR	-	-	-	-	-	-	-	-	-	21032074	21032145	0.6	5	3	2	1
2L	21038100	FR	FB	0.0375118708452042	foldback	-	ncorrdist=125	21037939	21038037	0.0493827160493827	81	4	77	0	21038163	21038262	0.0256410256410256	78	2	76	0
2L	21057425.5	FR	INE-1	1	TIR	FBti0063415	ncorrdist=95	21057130	21057229	1	16	16	0	0	21057622	21057721	1	11	11	0	0
2L	21071891.5	FR	INE-1	1	TIR	FBti0063416	ncorrdist=134	21071557	21071656	1	30	30	0	0	21072127	21072173	1	3	3	0	0
2L	21074925	R	roo	0.5	LTR	-	-	-	-	-	-	-	-	-	21075025	21075124	0.5	14	7	7	0
2L	21076255	R	Cr1a	0.0677966101694915	non-LTR	-	-	-	-	-	-	-	-	-	21076355	21076436	0.0677966101694915	59	4	55	0
2L	21089202.5	FR	flea	0.201923076923077	LTR	-	ncorrdist=102	21089052	21089151	0.153846153846154	26	4	22	0	21089254	21089353	0.25	16	4	12	0
2L	21105484	F	jockey	0.0701754385964912	non-LTR	-	-	21105301	21105384	0.0701754385964912	57	4	53	0	-	-	-	-	-	-	-
2L	21105914	FR	G2	0.111585365853659	non-LTR	-	ncorrdist=115	21105757	21105856	0.15	40	6	34	1	21105972	21106071	0.0731707317073171	41	3	38	0
2L	21105906	F	hopper2	0.3125	TIR	-	-	21105760	21105806	0.3125	16	5	11	1	-	-	-	-	-	-	-
2L	21149913	FR	HB	1	TIR	FBti0019827	ncorrdist=90	21149112	21149211	1	26	26	0	0	21150615	21150627	1	4	4	0	0
2L	21151147	FR	1360	1	TIR	FBti0019828	ncorrdist=84	21150737	21150836	1	46	46	0	0	21151458	21151557	1	37	37	0	1
2L	21151408	R	Fw3	1	non-LTR	-	-	-	-	-	-	-	-	-	21151508	21151568	1	11	11	0	1
2L	21167819	FR	1360	0.0652097902097902	TIR	-	ncorrdist=87	21167676	21167775	0.0727272727272727	55	4	51	0	21167863	21167962	0.0576923076923077	52	3	49	0
2L	21191346	R	297	0.35	LTR	-	-	-	-	-	-	-	-	-	21191446	21191545	0.35	20	7	13	0
2L	21200433	F	INE-1	0.979166666666667	TIR	FBti0060273	split	21200234	21200333	0.979166666666667	48	47	1	0	-	-	-	-	-	-	-
2L	21201144	R	INE-1	0.972222222222222	TIR	FBti0060281	split	-	-	-	-	-	-	-	21201244	21201343	0.972222222222222	36	35	1	0
2L	21203552.5	FR	INE-1	1	TIR	FBti0063454	ncorrdist=85	21203198	21203295	1	27	27	0	0	21203810	21203909	1	28	28	0	0
2L	21208572	FR	INE-1	1	TIR	FBti0063458	ncorrdist=85	21208102	21208201	1	40	40	0	0	21208943	21209042	1	66	66	0	0
2L	21212107.5	FR	INE-1	0.939895470383275	TIR	FBti0063462	ncorrdist=82	21211888	21211987	0.928571428571429	28	26	2	0	21212228	21212327	0.951219512195122	41	39	2	0
2L	21212970.5	FR	flea	0.165441176470588	LTR	-	ncorrdist=112	21212815	21212914	0.125	32	4	28	0	21213027	21213123	0.205882352941176	34	7	27	0
2L	21235919	F	Burdock	0.0588235294117647	LTR	-	-	21235721	21235819	0.0588235294117647	51	3	48	0	-	-	-	-	-	-	-
2L	21236376	FR	INE-1	1	TIR	FBti0063464	ncorrdist=100	21236118	21236217	1	33	33	0	0	21236535	21236620	1	26	26	0	0
2L	21241893	FR	INE-1	1	TIR	FBti0063478	ncorrdist=90	21241451	21241550	1	17	17	0	0	21242236	21242335	1	40	40	0	0
2L	21248746	R	jockey	0.05	non-LTR	-	-	-	-	-	-	-	-	-	21248846	21248945	0.05	60	3	57	0
2L	21252732	FR	HB	1	TIR	FBti0019829	ncorrdist=95	21252156	21252221	1	7	7	0	1	21253243	21253342	1	25	25	0	0
2L	21259734	F	INE-1	1	TIR	FBti0063481	split	21259594	21259634	1	5	5	0	0	-	-	-	-	-	-	-
2L	21260167	R	INE-1	1	TIR	FBti0063483	split	-	-	-	-	-	-	-	21260267	21260366	1	35	35	0	0
2L	21265085	F	INE-1	1	TIR	FBti0060283	split	21264886	21264985	1	21	21	0	0	-	-	-	-	-	-	-
2L	21266521	R	INE-1	1	TIR	FBti0060284	split	-	-	-	-	-	-	-	21266621	21266720	1	43	43	0	0
2L	21267781	FR	INE-1	1	TIR	FBti0060285	ncorrdist=86	21267368	21267467	1	14	14	0	0	21268095	21268194	1	45	45	0	0
2L	21272761.5	FR	INE-1	0.960526315789474	TIR	FBti0063487	ncorrdist=131	21272403	21272502	0.921052631578947	38	35	3	0	21273021	21273120	1	40	40	0	0
2L	21274978.5	FR	INE-1	1	TIR	FBti0063503	ncorrdist=85	21274667	21274766	1	40	40	0	0	21275191	21275290	1	49	49	0	0
2L	21276796	F	1360	0.0307692307692308	TIR	-	-	21276597	21276696	0.0307692307692308	65	2	63	0	-	-	-	-	-	-	-
2L	21289893	F	INE-1	0.769230769230769	TIR	FBti0063505	split	21289694	21289793	0.769230769230769	13	10	3	0	-	-	-	-	-	-	-
2L	21290345	R	INE-1	1	TIR	FBti0063506	split	-	-	-	-	-	-	-	21290445	21290544	1	29	29	0	0
2L	21295705.5	FR	INE-1	1	TIR	FBti0062118	ncorrdist=85	21295380	21295479	1	42	42	0	0	21295932	21296031	1	2	2	0	0
2L	21300115.5	FR	INE-1	1	TIR	FBti0060286	ncorrdist=86	21299890	21299989	1	33	33	0	0	21300242	21300341	1	22	22	0	0
2L	21302293.5	FR	INE-1	1	TIR	FBti0063511	ncorrdist=130	21301841	21301940	1	17	17	0	0	21302647	21302700	1	33	33	0	0
2L	21302926	FR	INE-1	1	TIR	FBti0060296	ncorrdist=92	21302571	21302625	1	27	27	0	0	21303227	21303326	1	24	24	0	0
2L	21306285.5	FR	INE-1	1	TIR	FBti0062125	ncorrdist=85	21305877	21305976	1	38	38	0	0	21306595	21306670	1	9	9	0	0
2L	21307030	FR	INE-1	1	TIR	FBti0062126	ncorrdist=97	21306528	21306612	1	20	20	0	0	21307448	21307547	1	40	40	0	0
2L	21312589.5	FR	INE-1	1	TIR	FBti0062128	ncorrdist=91	21312359	21312427	1	15	15	0	0	21312752	21312851	1	24	24	0	0
2L	21317643.5	FR	INE-1	1	TIR	FBti0062130	ncorrdist=84	21317349	21317448	1	34	34	0	0	21317839	21317938	1	37	37	0	0
2L	21325132	F	Rt1c	0.583333333333333	non-LTR	-	-	21324990	21325032	0.583333333333333	12	7	5	1	-	-	-	-	-	-	-
2L	21325208	F	G3	0.857142857142857	non-LTR	-	-	21325009	21325108	0.857142857142857	7	6	1	1	-	-	-	-	-	-	-
2L	21325227	F	Max-element	1	LTR	-	-	21325112	21325127	1	3	3	0	1	-	-	-	-	-	-	-
2L	21330460	FR	INE-1	1	TIR	FBti0062150	ncorrdist=89	21330033	21330132	1	16	16	0	0	21330788	21330863	1	23	23	0	0
2L	21335518.5	FR	INE-1	1	TIR	FBti0060301	ncorrdist=113	21335243	21335342	1	55	55	0	0	21335695	21335794	1	8	8	0	0
2L	21338061	FR	INE-1	0.888888888888889	TIR	FBti0062153	ncorrdist=182	21337651	21337708	1	4	4	0	0	21338414	21338513	0.777777777777778	9	7	2	1
2L	21338295	R	roo	0.75	LTR	-	-	-	-	-	-	-	-	-	21338395	21338449	0.75	12	9	3	1
2L	21338364	R	1360	0.75	TIR	-	-	-	-	-	-	-	-	-	21338464	21338515	0.75	4	3	1	1
2L	21338773.5	FR	INE-1	1	TIR	FBti0062154	ncorrdist=88	21338506	21338605	1	26	26	0	0	21338942	21339041	1	17	17	0	0
2L	21340603	R	gypsy2	0.444444444444444	LTR	-	-	-	-	-	-	-	-	-	21340703	21340722	0.444444444444444	9	4	5	0
2L	21340633	R	F-element	0.34375	non-LTR	-	-	-	-	-	-	-	-	-	21340733	21340832	0.34375	32	11	21	0
2L	21343185.5	FR	INE-1	1	TIR	FBti0062155	ncorrdist=95	21342826	21342925	1	10	10	0	0	21343446	21343508	1	12	12	0	0
2L	21343636	FR	INE-1	1	TIR	FBti0062156	ncorrdist=145	21343415	21343469	1	9	9	0	0	21343803	21343902	1	50	50	0	0
2L	21345457	F	roo	0.0833333333333333	LTR	-	-	21345258	21345357	0.0833333333333333	60	5	55	0	-	-	-	-	-	-	-
2L	21346136	F	INE-1	1	TIR	FBti0060297	split	21345937	21346036	1	46	46	0	0	-	-	-	-	-	-	-
2L	21347232	R	INE-1	1	TIR	FBti0062175	split	-	-	-	-	-	-	-	21347332	21347431	1	18	18	0	0
2L	21358511	FR	INE-1	1	TIR	FBti0062176	ncorrdist=91	21358187	21358286	1	32	32	0	0	21358736	21358826	1	53	53	0	0
2L	21360469	FR	HMS-Beagle	0.125961538461538	LTR	-	ncorrdist=119	21360310	21360409	0.0769230769230769	39	3	36	0	21360529	21360628	0.175	40	7	33	1
2L	21360597	F	Stalker4	0.266666666666667	LTR	-	-	21360457	21360497	0.266666666666667	15	4	11	0	-	-	-	-	-	-	-
2L	21360398	R	I-element	0.578947368421053	non-LTR	-	-	-	-	-	-	-	-	-	21360498	21360547	0.578947368421053	19	11	8	1
2L	21363132	FR	INE-1	1	TIR	FBti0062177	ncorrdist=87	21362800	21362899	1	14	14	0	0	21363365	21363464	1	49	49	0	0
2L	21363415	R	Cr1a	0.428571428571429	non-LTR	-	-	-	-	-	-	-	-	-	21363515	21363528	0.428571428571429	7	3	4	0
2L	21370318	F	INE-1	1	TIR	FBti0060300	split	21370119	21370218	1	23	23	0	0	-	-	-	-	-	-	-
2L	21370643	R	INE-1	1	TIR	FBti0060299	split	-	-	-	-	-	-	-	21370743	21370820	1	36	36	0	0
2L	21371714.5	FR	INE-1	1	TIR	FBti0062178	ncorrdist=91	21371401	21371500	1	52	52	0	0	21371929	21372028	1	30	30	0	0
2L	21373090	R	INE-1	1	TIR	-	-	-	-	-	-	-	-	-	21373190	21373218	1	3	3	0	0
2L	21377788	FR	INE-1	1	TIR	FBti0062180	ncorrdist=131	21377415	21377494	1	17	17	0	0	21378082	21378126	1	15	15	0	0
2L	21378935	F	INE-1	1	TIR	FBti0062181	split	21378736	21378835	1	32	32	0	0	-	-	-	-	-	-	-
2L	21379237	R	INE-1	0.973684210526316	TIR	FBti0062183	split	-	-	-	-	-	-	-	21379337	21379436	0.973684210526316	38	37	1	0
2L	21383800.5	FR	INE-1	1	TIR	FBti0062202	ncorrdist=92	21383335	21383434	1	4	4	0	0	21384167	21384266	1	29	29	0	0
2L	21386274	FR	hopper2	1	TIR	FBti0062247	ncorrdist=91	21385767	21385866	1	24	24	0	0	21386682	21386781	1	41	41	0	0
2L	21400039	R	Tc3	0.722222222222222	TIR	-	-	-	-	-	-	-	-	-	21400139	21400188	0.722222222222222	18	13	5	1
2L	21400056	R	INE-1	1	TIR	-	-	-	-	-	-	-	-	-	21400156	21400229	1	12	12	0	1
2L	21401257.5	FR	1360	0.773472429210134	TIR	FBti0062239	ncorrdist=247	21401014	21401098	0.819672131147541	61	50	11	0	21401417	21401442	0.727272727272727	11	8	3	0
2L	21403463	R	G5	0.983333333333333	non-LTR	-	-	-	-	-	-	-	-	-	21403563	21403662	0.983333333333333	60	59	1	0
2L	21556102	R	Rt1b	1	non-LTR	-	-	-	-	-	-	-	-	-	21556202	21556214	1	3	3	0	1
2L	21565406	FR	Dm88	1	LTR	FBti0062913	ncorrdist=90	21560447	21560546	1	22	22	0	0	21570266	21570346	1	10	10	0	0
2L	21571820	F	1360	1	TIR	FBti0019840	split	21571621	21571720	1	44	44	0	0	-	-	-	-	-	-	-
2L	21572988	R	1360	1	TIR	FBti0019841	split	-	-	-	-	-	-	-	21573088	21573187	1	52	52	0	1
2L	21573038	R	Fw3	1	non-LTR	-	-	-	-	-	-	-	-	-	21573138	21573175	1	7	7	0	1
2L	21575462.5	FR	1360	0.952380952380952	TIR	-	ncorrdist=139	21575214	21575308	0.904761904761905	21	19	2	1	21575617	21575656	1	13	13	0	1
2L	21575491	FR	INE-1	1	TIR	FBti0062257	ncorrdist=92	21575261	21575360	1	51	51	0	1	21575622	21575721	1	28	28	0	1
2L	21575785	FR	FB	0.929545454545454	foldback	FBti0062894	ncorrdist=236	21575558	21575632	0.95	20	19	1	0	21575938	21576004	0.909090909090909	22	20	2	0
2L	21578096.5	FR	springer	1	LTR	FBti0062821	ncorrdist=241	21577827	21577926	1	29	29	0	0	21578267	21578366	1	4	4	0	0
2L	21580470.5	FR	INE-1	1	TIR	FBti0062262	ncorrdist=100	21580133	21580232	1	40	40	0	0	21580709	21580762	1	13	13	0	1
2L	21580635	R	1360	1	TIR	-	-	-	-	-	-	-	-	-	21580735	21580772	1	5	5	0	1
2L	21581014.5	FR	INE-1	1	TIR	FBti0062263	ncorrdist=89	21580773	21580872	1	53	53	0	0	21581157	21581218	1	20	20	0	0
2L	21581478.5	FR	INE-1	0.758333333333333	TIR	FBti0062264	ncorrdist=146	21581218	21581317	0.85	40	34	6	0	21581640	21581701	0.666666666666667	15	10	5	0
2L	21581970.5	FR	INE-1	0.818148148148148	TIR	FBti0062265	ncorrdist=157	21581736	21581833	0.84	25	21	4	0	21582108	21582207	0.796296296296296	54	43	11	0
2L	21582237	F	Cr1a	1	non-LTR	-	-	21582109	21582137	1	3	3	0	0	-	-	-	-	-	-	-
2L	21583217.5	FR	INE-1	1	TIR	-	ncorrdist=101	21582143	21582242	1	37	37	0	1	21584193	21584214	1	5	5	0	0
2L	21584333	F	mdg1	1	LTR	-	-	21584164	21584233	1	13	13	0	1	-	-	-	-	-	-	-
2L	21584337	F	roo	1	LTR	-	-	21584170	21584237	1	5	5	0	1	-	-	-	-	-	-	-
2L	21584123	R	mdg1	1	LTR	-	-	-	-	-	-	-	-	-	21584223	21584294	1	10	10	0	0
2L	21585927	F	jockey	0.2	non-LTR	-	-	21585803	21585827	0.2	15	3	12	0	-	-	-	-	-	-	-
2L	21586178.5	FR	INE-1	1	TIR	FBti0062267	ncorrdist=86	21585891	21585990	1	27	27	0	0	21586367	21586466	1	51	51	0	0
2L	21586377	R	1360	0.833333333333333	TIR	-	-	-	-	-	-	-	-	-	21586477	21586519	0.833333333333333	6	5	1	0
2L	21588334	FR	Bari2	1	TIR	FBti0019843	ncorrdist=86	21587700	21587799	1	147	147	0	0	21588869	21588968	1	17	17	0	0
2L	21589707.5	FR	INE-1	0.8175	TIR	FBti0062268	ncorrdist=194	21589471	21589570	0.76	25	19	6	0	21589845	21589899	0.875	24	21	3	0
2L	21591131	FR	INE-1	1	TIR	FBti0062269	ncorrdist=85	21590876	21590975	1	55	55	0	0	21591287	21591368	1	20	20	0	0
2L	21591966.5	FR	BS3	1	non-LTR	FBti0062853	ncorrdist=85	21591218	21591298	1	26	26	0	0	21592635	21592734	1	50	50	0	0
2L	21594256.5	FR	Circe	1	LTR	FBti0062949	ncorrdist=99	21592934	21593033	1	51	51	0	0	21595480	21595579	1	61	61	0	1
2L	21597131	F	jockey	0.8	non-LTR	-	-	21597017	21597031	0.8	5	4	1	0	-	-	-	-	-	-	-
2L	21604944	F	412	1	LTR	-	-	21604745	21604844	1	8	8	0	0	-	-	-	-	-	-	-
2L	21607419	F	HMS-Beagle	1	LTR	-	-	21607283	21607319	1	4	4	0	0	-	-	-	-	-	-	-
2L	21609905	FR	Ivk	0.991071428571429	non-LTR	FBti0019232	ncorrdist=85	21608346	21608381	1	31	31	0	0	21611429	21611528	0.982142857142857	56	55	1	0
2L	21611950	FR	ninja-Dsim-like	1	ninja	FBti0062934	ncorrdist=84	21611665	21611764	1	70	70	0	0	21612136	21612235	1	57	57	0	0
2L	21613379	F	INE-1	1	TIR	FBti0060303	split	21613180	21613279	1	27	27	0	0	-	-	-	-	-	-	-
2L	21614089	R	INE-1	1	TIR	FBti0060304	split	-	-	-	-	-	-	-	21614189	21614288	1	53	53	0	0
2L	21615889.5	FR	INE-1	1	TIR	FBti0062796	ncorrdist=97	21615613	21615712	1	30	30	0	0	21616067	21616166	1	33	33	0	0
2L	21616904	FR	INE-1	0.98936170212766	TIR	FBti0060317	ncorrdist=91	21616630	21616729	1	18	18	0	0	21617079	21617178	0.978723404255319	47	46	1	0
2L	21619325	FR	INE-1	1	TIR	FBti0060318	ncorrdist=93	21619024	21619123	1	42	42	0	0	21619527	21619626	1	26	26	0	0
2L	21622508.5	FR	INE-1	0.986111111111111	TIR	FBti0062799	ncorrdist=119	21622081	21622180	0.972222222222222	36	35	1	0	21622837	21622936	1	31	31	0	0
2L	21625047	F	1360	0.333333333333333	TIR	-	-	21624865	21624947	0.333333333333333	12	4	8	1	-	-	-	-	-	-	-
2L	21625081.5	FR	I-element	0.75	non-LTR	-	ncorrdist=215	21624882	21624910	0.833333333333333	6	5	1	1	21625253	21625299	0.666666666666667	9	6	3	1
2L	21625146.5	FR	INE-1	1	TIR	FBti0062800	ncorrdist=139	21624914	21625013	1	53	53	0	1	21625280	21625319	1	14	14	0	1
2L	21630999.5	FR	Idefix	0.9875	LTR	FBti0062910	ncorrdist=86	21630642	21630741	0.975	40	39	1	0	21631258	21631357	1	35	35	0	0
2L	21636825	FR	INE-1	1	TIR	FBti0062801	ncorrdist=137	21636367	21636455	1	13	13	0	0	21637195	21637294	1	17	17	0	0
2L	21642232	FR	Cr1a	1	non-LTR	FBti0060319	ncorrdist=122	21641562	21641661	1	53	53	0	0	21642803	21642874	1	32	32	0	0
2L	21644684.5	FR	INE-1	1	TIR	FBti0062802	ncorrdist=110	21644215	21644314	1	55	55	0	0	21645055	21645112	1	21	21	0	0
2L	21645211.5	FR	gypsy8	1	LTR	FBti0062933	ncorrdist=86	21644982	21645043	1	24	24	0	0	21645380	21645479	1	47	47	0	1
2L	21645333	R	I-element	1	non-LTR	-	-	-	-	-	-	-	-	-	21645433	21645485	1	3	3	0	1
2L	21645837.5	FR	Doc4-element	1	non-LTR	-	ncorrdist=99	21645568	21645667	1	8	8	0	1	21646008	21646107	1	15	15	0	1
2L	21645822.5	FR	Cr1a	1	non-LTR	-	ncorrdist=133	21645572	21645635	1	10	10	0	1	21646010	21646026	1	7	7	0	1
2L	21645825.5	FR	gypsy8	1	LTR	-	ncorrdist=119	21645582	21645645	1	17	17	0	1	21646006	21646028	1	4	4	0	1
2L	21646515	FR	INE-1	0.602564102564103	TIR	FBti0062803	ncorrdist=244	21646298	21646368	0.538461538461538	26	14	12	0	21646662	21646761	0.666666666666667	33	22	11	0
2L	21653297	F	G3	0.772727272727273	non-LTR	-	-	21653098	21653197	0.772727272727273	22	17	5	1	-	-	-	-	-	-	-
2L	21653300	F	Max-element	0.6875	LTR	-	-	21653101	21653200	0.6875	16	11	5	1	-	-	-	-	-	-	-
2L	21666966.5	FR	INE-1	1	TIR	FBti0062804	ncorrdist=90	21666637	21666731	1	31	31	0	0	21667202	21667301	1	17	17	0	0
2L	21670005	FR	INE-1	0.85	TIR	FBti0062814	ncorrdist=180	21669772	21669860	0.9	30	27	3	0	21670150	21670249	0.8	60	48	12	0
2L	21674294.5	FR	HB	1	TIR	FBti0019844	ncorrdist=84	21673335	21673434	1	19	19	0	0	21675155	21675241	1	8	8	0	0
2L	21675842.5	FR	HB	0.967741935483871	TIR	FBti0060330	ncorrdist=180	21675082	21675135	1	9	9	0	0	21676550	21676649	0.935483870967742	31	29	2	0
2L	21683109.5	FR	INE-1	1	TIR	FBti0062953	ncorrdist=87	21682801	21682861	1	32	32	0	0	21683358	21683457	1	64	64	0	0
2L	21683474	F	pogo	0.135135135135135	TIR	-	-	21683293	21683374	0.135135135135135	37	5	32	0	-	-	-	-	-	-	-
2L	21686170	FR	INE-1	1	TIR	FBti0062954	ncorrdist=98	21685810	21685909	1	38	38	0	0	21686431	21686530	1	40	40	0	0
2L	21686810	FR	mariner2	1	TIR	FBti0019235	ncorrdist=86	21686390	21686489	1	72	72	0	0	21687131	21687230	1	58	58	0	0
2L	21689297	F	baggins	0.833333333333333	non-LTR	-	-	21689105	21689197	0.833333333333333	6	5	1	1	-	-	-	-	-	-	-
2L	21689570.5	FR	INE-1	1	TIR	FBti0062955	ncorrdist=96	21689140	21689239	1	41	41	0	1	21689902	21690001	1	27	27	0	0
2L	21690854.5	FR	INE-1	1	TIR	FBti0062956	ncorrdist=89	21690540	21690639	1	32	32	0	0	21691070	21691169	1	51	51	0	0
2L	21698698	F	INE-1	1	TIR	FBti0062968	split	21698506	21698598	1	27	27	0	0	-	-	-	-	-	-	-
2L	21699425	R	INE-1	1	TIR	FBti0062969	split	-	-	-	-	-	-	-	21699525	21699559	1	4	4	0	0
2L	21702670.5	FR	297	0.954545454545455	LTR	-	ncorrdist=214	21702362	21702428	1	13	13	0	0	21702913	21703002	0.909090909090909	11	10	1	0
2L	21704014	FR	INE-1	1	TIR	FBti0062970	ncorrdist=85	21703687	21703786	1	31	31	0	0	21704242	21704285	1	6	6	0	0
2L	21707938	F	INE-1	1	TIR	FBti0060320	split	21707748	21707838	1	10	10	0	0	-	-	-	-	-	-	-
2L	21708926	R	INE-1	1	TIR	FBti0060322	split	-	-	-	-	-	-	-	21709026	21709125	1	47	47	0	0
2L	21709949	FR	INE-1	1	TIR	FBti0062972	ncorrdist=90	21709550	21709649	1	14	14	0	0	21710249	21710348	1	47	47	0	0
2L	21710900	FR	INE-1	0.972647058823529	TIR	FBti0062973	ncorrdist=87	21710676	21710775	0.96	25	24	1	0	21711025	21711124	0.985294117647059	68	67	1	0
2L	21711753	FR	INE-1	1	TIR	FBti0062974	ncorrdist=89	21711487	21711586	1	94	94	0	0	21711920	21712019	1	26	26	0	0
2L	21714791.5	FR	INE-1	0.71078431372549	TIR	FBti0062975	ncorrdist=170	21714559	21714658	0.588235294117647	17	10	7	0	21714925	21715021	0.833333333333333	42	35	7	0
2L	21725709.5	FR	1360	1	TIR	FBti0019847	ncorrdist=115	21725332	21725431	1	56	56	0	0	21725988	21726087	1	66	66	0	0
2L	21726320	FR	INE-1	1	TIR	FBti0062986	ncorrdist=94	21725919	21726013	1	42	42	0	0	21726627	21726726	1	42	42	0	0
2L	21727709	FR	INE-1	1	TIR	FBti0062987	ncorrdist=91	21727487	21727586	1	31	31	0	0	21727832	21727931	1	24	24	0	0
2L	21738290	FR	gtwin	1	LTR	FBti0063536	ncorrdist=86	21738037	21738136	1	59	59	0	0	21738444	21738533	1	35	35	0	0
2L	21743324	FR	INE-1	1	TIR	FBti0062991	ncorrdist=91	21742994	21743092	1	37	37	0	0	21743556	21743655	1	38	38	0	0
2L	21744258	FR	INE-1	1	TIR	FBti0062992	ncorrdist=91	21743942	21744039	1	25	25	0	0	21744477	21744576	1	22	22	0	0
2L	21751410	FR	INE-1	0.988372093023256	TIR	FBti0062993	ncorrdist=95	21751029	21751128	0.976744186046512	43	42	1	0	21751692	21751785	1	20	20	0	0
2L	21752751.5	FR	INE-1	1	TIR	FBti0063453	ncorrdist=88	21752447	21752546	1	56	56	0	0	21752957	21753056	1	61	61	0	0
2L	21756712	R	Tirant	0.162162162162162	LTR	-	-	-	-	-	-	-	-	-	21756812	21756865	0.162162162162162	37	6	31	0
2L	21769627.5	FR	INE-1	1	TIR	FBti0063459	ncorrdist=85	21769174	21769273	1	35	35	0	0	21769982	21770081	1	10	10	0	0
2L	21775671	FR	INE-1	1	TIR	FBti0063461	ncorrdist=84	21775356	21775455	1	56	56	0	0	21775887	21775986	1	48	48	0	0
2L	21775895	R	Cr1a	0.789473684210526	non-LTR	-	-	-	-	-	-	-	-	-	21775995	21776041	0.789473684210526	19	15	4	0
2L	21780546	R	Bari1	0.0714285714285714	TIR	-	-	-	-	-	-	-	-	-	21780646	21780745	0.0714285714285714	28	2	26	0
2L	21781431	FR	INE-1	1	TIR	FBti0063465	ncorrdist=102	21781164	21781263	1	22	22	0	0	21781599	21781610	1	4	4	0	0
2L	21782064	R	F-element	0.217391304347826	non-LTR	-	-	-	-	-	-	-	-	-	21782164	21782253	0.217391304347826	23	5	18	0
2L	21785745.5	FR	INE-1	1	TIR	FBti0063466	ncorrdist=96	21785403	21785502	1	33	33	0	0	21785989	21786063	1	20	20	0	0
2L	21788023	F	INE-1	1	TIR	FBti0063468	split	21787824	21787923	1	11	11	0	0	-	-	-	-	-	-	-
2L	21788424	R	INE-1	1	TIR	FBti0063482	split	-	-	-	-	-	-	-	21788524	21788623	1	17	17	0	0
2L	21793888	FR	INE-1	1	TIR	FBti0060324	ncorrdist=115	21793538	21793637	1	10	10	0	0	21794139	21794180	1	7	7	0	0
2L	21794270.5	FR	INE-1	1	TIR	FBti0060323	ncorrdist=104	21794070	21794117	1	10	10	0	0	21794424	21794523	1	20	20	0	0
2L	21795672.5	FR	INE-1	0.911111111111111	TIR	FBti0063485	ncorrdist=217	21795450	21795522	0.933333333333333	15	14	1	0	21795823	21795856	0.888888888888889	9	8	1	0
2L	21796020	FR	HB	0.98	TIR	FBti0063555	ncorrdist=102	21795679	21795778	1	8	8	0	0	21796262	21796361	0.96	25	24	1	0
2L	21797622.5	FR	INE-1	1	TIR	FBti0063486	ncorrdist=100	21797209	21797308	1	34	34	0	0	21797937	21798036	1	22	22	0	0
2L	21820640	FR	INE-1	1	TIR	FBti0063493	ncorrdist=116	21820332	21820431	1	26	26	0	0	21820849	21820948	1	6	6	0	0
2L	21827014	FR	HB	0.991525423728814	TIR	FBti0063556	ncorrdist=88	21826378	21826477	1	6	6	0	0	21827551	21827650	0.983050847457627	59	58	1	0
2L	21850439	FR	INE-1	1	TIR	FBti0063507	ncorrdist=130	21850188	21850275	1	13	13	0	0	21850603	21850650	1	11	11	0	0
2L	21857089	FR	INE-1	1	TIR	FBti0063508	ncorrdist=88	21856681	21856780	1	30	30	0	0	21857398	21857497	1	22	22	0	0
2L	21862435.5	FR	INE-1	1	TIR	FBti0063584	ncorrdist=95	21862236	21862272	1	10	10	0	0	21862599	21862698	1	32	32	0	0
2L	21863339	R	Burdock	0.384615384615385	LTR	-	-	-	-	-	-	-	-	-	21863439	21863538	0.384615384615385	39	15	24	0
2L	21865397	R	roo	0.1875	LTR	-	-	-	-	-	-	-	-	-	21865497	21865550	0.1875	16	3	13	0
2L	21872935.5	FR	INE-1	1	TIR	FBti0063585	ncorrdist=86	21872635	21872734	1	14	14	0	0	21873137	21873200	1	22	22	0	0
2L	21874659	F	INE-1	1	TIR	FBti0063586	split	21874460	21874559	1	30	30	0	0	-	-	-	-	-	-	-
2L	21875028	R	INE-1	1	TIR	FBti0063587	split	-	-	-	-	-	-	-	21875128	21875227	1	36	36	0	0
2L	21877842	FR	INE-1	1	TIR	FBti0063608	ncorrdist=90	21877425	21877524	1	63	63	0	0	21878160	21878259	1	13	13	0	0
2L	21878210	R	F-element	0.6	non-LTR	-	-	-	-	-	-	-	-	-	21878310	21878341	0.6	5	3	2	0
2L	21881666	FR	INE-1	0.991935483870968	TIR	FBti0063610	ncorrdist=86	21881385	21881484	1	40	40	0	0	21881848	21881947	0.983870967741935	62	61	1	0
2L	21900485.5	FR	INE-1	1	TIR	FBti0063612	ncorrdist=89	21900125	21900224	1	8	8	0	0	21900747	21900846	1	15	15	0	0
2L	21900906	FR	INE-1	1	TIR	FBti0063613	ncorrdist=149	21900674	21900729	1	18	18	0	0	21901083	21901129	1	13	13	0	0
2L	21908451.5	FR	INE-1	0.921052631578947	TIR	FBti0063615	ncorrdist=112	21908231	21908330	0.842105263157895	19	16	3	0	21908573	21908672	1	13	13	0	0
2L	21909847	F	412	0.075	LTR	-	-	21909685	21909747	0.075	40	3	37	0	-	-	-	-	-	-	-
2L	21912710.5	FR	INE-1	1	TIR	FBti0060331	ncorrdist=130	21911575	21911674	1	38	38	0	1	21913747	21913846	1	20	20	0	0
2L	21923211	FR	INE-1	1	TIR	FBti0063621	ncorrdist=87	21922778	21922877	1	41	41	0	0	21923545	21923644	1	39	39	0	1
2L	21923444	R	jockey	1	non-LTR	-	-	-	-	-	-	-	-	-	21923544	21923593	1	3	3	0	1
2L	21925061.5	FR	INE-1	1	TIR	FBti0063622	ncorrdist=84	21924814	21924873	1	27	27	0	0	21925250	21925349	1	40	40	0	0
2L	21927971	FR	G4	0.991071428571429	non-LTR	FBti0019849	ncorrdist=130	21927264	21927363	0.982142857142857	56	55	1	0	21928579	21928678	1	6	6	0	0
2L	21930165	R	mdg1	1	LTR	-	-	-	-	-	-	-	-	-	21930265	21930364	1	8	8	0	0
2L	21936338.5	FR	INE-1	1	TIR	FBti0063623	ncorrdist=97	21935973	21936072	1	62	62	0	0	21936605	21936653	1	16	16	0	0
2L	21938583.5	FR	INE-1	1	TIR	FBti0063626	ncorrdist=99	21938352	21938451	1	30	30	0	0	21938716	21938815	1	9	9	0	0
2L	21942238	FR	INE-1	1	TIR	FBti0063628	ncorrdist=92	21941959	21942058	1	9	9	0	0	21942418	21942517	1	9	9	0	0
2L	21944147	FR	INE-1	1	TIR	FBti0063630	ncorrdist=89	21943898	21943997	1	12	12	0	0	21944297	21944396	1	38	38	0	0
2L	21947591.5	FR	INE-1	0.731379310344828	TIR	FBti0063643	ncorrdist=138	21947369	21947468	0.482758620689655	29	14	15	0	21947715	21947814	0.98	50	49	1	0
2L	21949812.5	FR	INE-1	0.795138888888889	TIR	-	ncorrdist=234	21949577	21949662	0.777777777777778	18	14	4	0	21949963	21950019	0.8125	16	13	3	0
2L	21950619.5	FR	INE-1	0.871969696969697	TIR	FBti0063645	ncorrdist=134	21950390	21950489	0.977272727272727	44	43	1	0	21950750	21950849	0.766666666666667	30	23	7	0
2L	21954146.5	FR	INE-1	0.644501278772379	TIR	FBti0063646	ncorrdist=176	21953923	21954021	0.941176470588235	34	32	2	0	21954272	21954371	0.347826086956522	23	8	15	0
2L	21957316	R	INE-1	1	TIR	-	-	-	-	-	-	-	-	-	21957416	21957443	1	5	5	0	0
2L	21963003	R	roo	0.3	LTR	-	-	-	-	-	-	-	-	-	21963103	21963115	0.3	10	3	7	0
2L	21968732	F	INE-1	1	TIR	FBti0063648	split	21968533	21968632	1	27	27	0	0	-	-	-	-	-	-	-
2L	21969323	R	INE-1	1	TIR	FBti0063649	split	-	-	-	-	-	-	-	21969423	21969480	1	10	10	0	0
2L	21969464	R	blood	0.5	LTR	-	-	-	-	-	-	-	-	-	21969564	21969577	0.5	6	3	3	0
2L	21972177	FR	INE-1	1	TIR	FBti0063652	ncorrdist=86	21971894	21971993	1	75	75	0	0	21972361	21972460	1	49	49	0	1
2L	21972360	R	I-element	1	non-LTR	-	-	-	-	-	-	-	-	-	21972460	21972490	1	4	4	0	1
2L	21972970.5	FR	INE-1	1	TIR	FBti0063661	ncorrdist=91	21972655	21972754	1	39	39	0	0	21973187	21973286	1	29	29	0	0
2L	21978518	F	INE-1	1	TIR	-	-	21978319	21978418	1	3	3	0	0	-	-	-	-	-	-	-
2L	21994328	FR	INE-1	1	TIR	FBti0063663	ncorrdist=93	21994052	21994151	1	51	51	0	0	21994505	21994604	1	24	24	0	0
2L	21998007	FR	INE-1	1	TIR	FBti0060338	ncorrdist=86	21997702	21997801	1	67	67	0	0	21998213	21998312	1	47	47	0	0
2L	21998885	F	INE-1	1	TIR	FBti0063664	split	21998686	21998785	1	16	16	0	0	-	-	-	-	-	-	-
2L	21999616	R	INE-1	1	TIR	FBti0060336	split	-	-	-	-	-	-	-	21999716	21999815	1	15	15	0	0
2L	22003544	F	HMS-Beagle	0.730769230769231	LTR	-	-	22003379	22003444	0.730769230769231	26	19	7	0	-	-	-	-	-	-	-
2L	22003621	F	412	1	LTR	-	-	22003476	22003521	1	8	8	0	0	-	-	-	-	-	-	-
2L	22004346	FR	INE-1	1	TIR	FBti0060332	ncorrdist=158	22004102	22004201	1	10	10	0	0	22004491	22004590	1	32	32	0	0
2L	22005012	FR	mariner2	1	TIR	FBti0019239	ncorrdist=94	22004426	22004525	1	30	30	0	1	22005499	22005598	1	53	53	0	0
2L	22005057	FR	INE-1	0.785714285714286	TIR	-	ncorrdist=242	22004478	22004496	1	3	3	0	1	22005618	22005647	0.571428571428571	14	8	6	0
2L	22006468.5	FR	INE-1	1	TIR	FBti0060335	ncorrdist=131	22005983	22006082	1	19	19	0	0	22006855	22006864	1	5	5	0	0
2L	22007011	FR	INE-1	1	TIR	FBti0063666	ncorrdist=88	22006778	22006807	1	4	4	0	0	22007215	22007314	1	72	72	0	0
2L	22009177	F	Quasimodo	0.102564102564103	LTR	-	-	22008978	22009077	0.102564102564103	39	4	35	0	-	-	-	-	-	-	-
2L	22009495	FR	INE-1	1	TIR	FBti0064046	ncorrdist=90	22009130	22009229	1	24	24	0	0	22009761	22009860	1	34	34	0	0
2L	22014704	F	Cr1a	1	non-LTR	FBti0064094	split	22014505	22014604	1	29	29	0	0	-	-	-	-	-	-	-
2L	22015075	R	Cr1a	1	non-LTR	FBti0064095	split	-	-	-	-	-	-	-	22015175	22015274	1	48	48	0	0
2L	22018183.5	FR	INE-1	1	TIR	FBti0064048	ncorrdist=112	22017834	22017933	1	55	55	0	0	22018434	22018533	1	24	24	0	0
2L	22030613	FR	INE-1	1	TIR	FBti0064049	ncorrdist=112	22030311	22030410	1	27	27	0	0	22030816	22030899	1	12	12	0	0
2L	22031637	FR	INE-1	0.733333333333333	TIR	FBti0064050	ncorrdist=149	22031417	22031516	0.8	65	52	13	0	22031758	22031857	0.666666666666667	54	36	18	0
2L	22034991.5	FR	INE-1	0.622282608695652	TIR	FBti0064052	ncorrdist=163	22034769	22034868	0.375	8	3	5	0	22035115	22035201	0.869565217391304	23	20	3	0
2L	22036324	F	INE-1	1	TIR	FBti0064053	split	22036125	22036224	1	27	27	0	0	-	-	-	-	-	-	-
2L	22036412	R	INE-1	1	TIR	FBti0064054	split	-	-	-	-	-	-	-	22036512	22036596	1	14	14	0	0
2L	22041151	R	FB	0.0208333333333333	foldback	-	-	-	-	-	-	-	-	-	22041251	22041350	0.0208333333333333	48	1	47	0
2L	22044469	R	17.6	0.25	LTR	-	-	-	-	-	-	-	-	-	22044569	22044646	0.25	12	3	9	0
2L	22045104.5	FR	jockey	0.284210526315789	non-LTR	-	ncorrdist=100	22044987	22045054	0.2	20	4	16	0	22045155	22045254	0.368421052631579	38	14	24	0
2L	22045693	FR	INE-1	1	TIR	FBti0064057	ncorrdist=104	22045364	22045463	1	46	46	0	0	22045923	22046022	1	25	25	0	0
2L	22046593	FR	INE-1	1	TIR	FBti0064060	ncorrdist=210	22046279	22046338	1	14	14	0	0	22046848	22046947	1	24	24	0	0
2L	22051997	F	INE-1	1	TIR	FBti0060334	split	22051798	22051897	1	25	25	0	0	-	-	-	-	-	-	-
2L	22052401	R	INE-1	1	TIR	FBti0060333	split	-	-	-	-	-	-	-	22052501	22052563	1	23	23	0	0
2L	22059942.5	FR	INE-1	1	TIR	FBti0064122	ncorrdist=85	22059612	22059711	1	20	20	0	0	22060174	22060273	1	53	53	0	0
2L	22062680	FR	INE-1	1	TIR	FBti0064124	ncorrdist=92	22062412	22062511	1	61	61	0	0	22062849	22062948	1	43	43	0	0
2L	22063416.5	FR	INE-1	1	TIR	FBti0064126	ncorrdist=105	22063079	22063175	1	13	13	0	0	22063658	22063680	1	3	3	0	0
2L	22067358	F	INE-1	1	TIR	FBti0064128	split	22067176	22067258	1	26	26	0	0	-	-	-	-	-	-	-
2L	22068225	R	INE-1	1	TIR	FBti0064129	split	-	-	-	-	-	-	-	22068325	22068424	1	23	23	0	0
2L	22070783	FR	INE-1	1	TIR	FBti0064135	ncorrdist=84	22070317	22070416	1	25	25	0	0	22071150	22071240	1	28	28	0	0
2L	22076415	FR	INE-1	1	TIR	FBti0064141	ncorrdist=89	22076074	22076173	1	5	5	0	0	22076657	22076756	1	9	9	0	0
2L	22076960.5	FR	invader2	1	LTR	FBti0019240	ncorrdist=95	22076649	22076748	1	50	50	0	0	22077173	22077236	1	21	21	0	1
2L	22077609.5	FR	Tc3	1	TIR	FBti0060149	ncorrdist=88	22077356	22077455	1	20	20	0	0	22077764	22077863	1	36	36	0	0
2L	22077788	R	Burdock	1	LTR	-	-	-	-	-	-	-	-	-	22077888	22077899	1	3	3	0	0
2L	22079562	R	invader3	0.0869565217391304	LTR	-	-	-	-	-	-	-	-	-	22079662	22079761	0.0869565217391304	23	2	21	0
2L	22081059	FR	INE-1	1	TIR	FBti0064143	ncorrdist=92	22080786	22080885	1	7	7	0	0	22081233	22081332	1	60	60	0	0
2L	22082302.5	FR	INE-1	0.926470588235294	TIR	FBti0064144	ncorrdist=117	22082078	22082177	0.970588235294118	34	33	1	0	22082428	22082527	0.882352941176471	17	15	2	0
2L	22082896	FR	INE-1	1	TIR	FBti0064146	ncorrdist=87	22082525	22082624	1	46	46	0	0	22083168	22083245	1	52	52	0	0
2L	22083893	F	HMS-Beagle	1	LTR	-	-	22083759	22083793	1	3	3	0	0	-	-	-	-	-	-	-
2L	22085714.5	FR	INE-1	1	TIR	FBti0064147	ncorrdist=92	22085441	22085540	1	11	11	0	0	22085889	22085988	1	3	3	0	1
2L	22085844	R	I-element	1	non-LTR	-	-	-	-	-	-	-	-	-	22085944	22085970	1	4	4	0	1
2L	22092174.5	FR	G5	0.99	non-LTR	FBti0060073	ncorrdist=92	22091613	22091683	1	33	33	0	0	22092666	22092761	0.98	50	49	1	0
2L	22093109.5	FR	INE-1	0.909340659340659	TIR	FBti0064150	ncorrdist=144	22092867	22092966	0.857142857142857	28	24	4	0	22093253	22093352	0.961538461538462	26	25	1	0
2L	22094262	FR	1360	1	TIR	FBti0060023	ncorrdist=135	22093976	22094075	1	33	33	0	0	22094449	22094477	1	6	6	0	0
2L	22097939	FR	INE-1	1	TIR	FBti0064163	ncorrdist=89	22097695	22097794	1	21	21	0	0	22098084	22098183	1	20	20	0	0
2L	22101307	F	INE-1	1	TIR	-	-	22101187	22101207	1	3	3	0	0	-	-	-	-	-	-	-
2L	22101469	R	INE-1	1	TIR	-	-	-	-	-	-	-	-	-	22101569	22101587	1	3	3	0	0
2L	22102529	R	INE-1	0.777777777777778	TIR	-	-	-	-	-	-	-	-	-	22102629	22102647	0.777777777777778	9	7	2	0
2L	22104500.5	FR	INE-1	0.989795918367347	TIR	FBti0064164	ncorrdist=90	22104291	22104369	1	23	23	0	0	22104632	22104731	0.979591836734694	49	48	1	0
2L	22110726.5	FR	INE-1	1	TIR	FBti0064166	ncorrdist=104	22110491	22110590	1	17	17	0	0	22110863	22110962	1	39	39	0	0
2L	22114793	R	Doc	1	non-LTR	-	-	-	-	-	-	-	-	-	22114893	22114931	1	4	4	0	1
2L	22121544.5	FR	I-element	0.947368421052632	non-LTR	FBti0064116	ncorrdist=143	22121305	22121404	1	11	11	0	0	22121685	22121784	0.894736842105263	19	17	2	0
2L	22127961.5	FR	INE-1	1	TIR	FBti0064181	ncorrdist=88	22127596	22127695	1	55	55	0	0	22128228	22128327	1	36	36	0	0
2L	22132444	FR	INE-1	1	TIR	FBti0064184	ncorrdist=86	22132003	22132102	1	25	25	0	0	22132786	22132864	1	16	16	0	0
2L	22133694	FR	S-element	1	TIR	FBti0019245	ncorrdist=193	22133401	22133447	1	3	3	0	0	22133941	22134032	1	17	17	0	1
2L	22133887	R	1360	1	TIR	-	-	-	-	-	-	-	-	-	22133987	22134028	1	6	6	0	1
2L	22133892	R	Max-element	1	LTR	-	-	-	-	-	-	-	-	-	22133992	22134012	1	6	6	0	1
2L	22145083	F	INE-1	1	TIR	FBti0064185	split	22144884	22144983	1	27	27	0	0	-	-	-	-	-	-	-
2L	22145459	R	INE-1	1	TIR	FBti0064186	split	-	-	-	-	-	-	-	22145559	22145658	1	31	31	0	0
2L	22148110	F	INE-1	1	TIR	FBti0060371	split	22147911	22148010	1	21	21	0	0	-	-	-	-	-	-	-
2L	22148283	R	INE-1	1	TIR	FBti0060370	split	-	-	-	-	-	-	-	22148383	22148482	1	32	32	0	0
2L	22148543	F	Burdock	0.0363636363636364	LTR	-	-	22148344	22148443	0.0363636363636364	55	2	53	0	-	-	-	-	-	-	-
2L	22149885	F	1360	1	TIR	-	-	22149748	22149785	1	17	17	0	1	-	-	-	-	-	-	-
2L	22150262.5	FR	S-element	1	TIR	FBti0019246	ncorrdist=89	22149762	22149861	1	57	57	0	1	22150664	22150763	1	13	13	0	0
2L	22150311	FR	roo	1	LTR	-	ncorrdist=210	22149791	22149849	1	6	6	0	1	22150773	22150814	1	5	5	0	0
2L	22155292	FR	INE-1	1	TIR	FBti0064187	ncorrdist=89	22153957	22154056	1	51	51	0	0	22156528	22156627	1	28	28	0	0
2L	22159441.5	FR	INE-1	0.80235294117647	TIR	FBti0064188	ncorrdist=218	22159240	22159295	0.764705882352941	17	13	4	0	22159588	22159676	0.84	25	21	4	0
2L	22160006	FR	INE-1	0.624125874125874	TIR	FBti0064189	ncorrdist=211	22159771	22159866	0.363636363636364	11	4	7	0	22160146	22160203	0.884615384615385	26	23	3	0
2L	22163522	FR	INE-1	0.95	TIR	FBti0064195	ncorrdist=89	22163089	22163188	1	19	19	0	0	22163856	22163955	0.9	20	18	2	0
2L	22169485	F	1360	0.5625	TIR	-	-	22169314	22169385	0.5625	16	9	7	0	-	-	-	-	-	-	-
2L	22169799	F	412	1	LTR	-	-	22169632	22169699	1	16	16	0	0	-	-	-	-	-	-	-
2L	22170211	R	Dm88	1	LTR	-	-	-	-	-	-	-	-	-	22170311	22170394	1	14	14	0	0
2L	22173115.5	FR	invader1	1	LTR	FBti0060094	ncorrdist=88	22172862	22172900	1	28	28	0	0	22173331	22173423	1	30	30	0	0
2L	22179011.5	FR	INE-1	1	TIR	FBti0064200	ncorrdist=88	22178661	22178707	1	41	41	0	0	22179316	22179368	1	20	20	0	0
2L	22180092	FR	HMS-Beagle	1	LTR	-	ncorrdist=94	22179711	22179810	1	48	48	0	0	22180374	22180465	1	25	25	0	0
2L	22180804.5	FR	R1-element	1	non-LTR	FBti0019248	ncorrdist=91	22180447	22180546	1	69	69	0	0	22181063	22181162	1	61	61	0	0
2L	22180426	R	412	0.0666666666666667	LTR	-	-	-	-	-	-	-	-	-	22180526	22180609	0.0666666666666667	45	3	42	0
2L	22182400.5	FR	Idefix	1	LTR	FBti0019249	ncorrdist=82	22182014	22182113	1	37	37	0	0	22182688	22182787	1	30	30	0	0
2L	22191002	F	INE-1	1	TIR	FBti0060354	split	22190803	22190902	1	44	44	0	0	-	-	-	-	-	-	-
2L	22191747	R	INE-1	1	TIR	FBti0060355	split	-	-	-	-	-	-	-	22191847	22191946	1	54	54	0	0
2L	22193111	FR	INE-1	1	TIR	FBti0064201	ncorrdist=90	22192767	22192848	1	27	27	0	0	22193374	22193473	1	57	57	0	0
2L	22193826.5	FR	diver2	0.882610939112487	LTR	FBti0060131	ncorrdist=105	22193613	22193712	0.912280701754386	57	52	5	0	22193941	22194040	0.852941176470588	68	58	10	0
2L	22194491	R	1360	0.333333333333333	TIR	-	-	-	-	-	-	-	-	-	22194591	22194690	0.333333333333333	3	1	2	0
2L	22195851	FR	INE-1	1	TIR	FBti0064202	ncorrdist=89	22195548	22195593	1	15	15	0	0	22196109	22196208	1	42	42	0	0
2L	22197212	F	INE-1	0.5	TIR	-	-	22197080	22197112	0.5	6	3	3	0	-	-	-	-	-	-	-
2L	22197294	F	Tc3	1	TIR	-	-	22197130	22197194	1	8	8	0	0	-	-	-	-	-	-	-
2L	22198402	FR	gypsy12	0.98936170212766	LTR	-	ncorrdist=125	22198147	22198246	1	28	28	0	0	22198558	22198657	0.978723404255319	47	46	1	0
2L	22200283.5	FR	FB	1	foldback	FBti0019855	ncorrdist=86	22199855	22199899	1	20	20	0	0	22200668	22200767	1	63	63	0	0
2L	22210438	R	INE-1	0.176470588235294	TIR	-	-	-	-	-	-	-	-	-	22210538	22210561	0.176470588235294	17	3	14	0
2L	22211244	F	INE-1	0.9	TIR	-	-	22211083	22211144	0.9	10	9	1	0	-	-	-	-	-	-	-
2L	22212500	FR	INE-1	0.788888888888889	TIR	FBti0064213	ncorrdist=191	22212282	22212360	0.8	10	8	2	0	22212640	22212719	0.777777777777778	9	7	2	0
2L	22214758.5	FR	17.6	1	LTR	FBti0060121	ncorrdist=85	22214508	22214590	1	12	12	0	0	22214927	22215026	1	51	51	0	0
2L	22215589.5	FR	invader1	1	LTR	FBti0060095	ncorrdist=88	22215283	22215382	1	38	38	0	0	22215797	22215896	1	87	87	0	0
2L	22216355	FR	diver2	1	LTR	FBti0019251	ncorrdist=88	22216018	22216117	1	47	47	0	0	22216593	22216692	1	78	78	0	0
2L	22222795.5	FR	G3	1	non-LTR	FBti0019252	ncorrdist=87	22218135	22218234	1	9	9	0	0	22227357	22227456	1	75	75	0	0
2L	22233833	FR	diver2	1	LTR	FBti0060356	ncorrdist=115	22228538	22228637	1	4	4	0	0	22239029	22239128	1	36	36	0	0
2L	22241546	FR	jockey	1	non-LTR	FBti0064117	ncorrdist=84	22241194	22241293	1	38	38	0	0	22241799	22241898	1	50	50	0	0
2L	22242013	FR	INE-1	1	TIR	FBti0064214	ncorrdist=91	22241735	22241834	1	48	48	0	0	22242192	22242291	1	39	39	0	0
2L	22242424	F	Cr1a	1	non-LTR	-	-	22242298	22242324	1	3	3	0	0	-	-	-	-	-	-	-
2L	22243126	FR	diver	0.110087719298246	LTR	-	ncorrdist=183	22242976	22243034	0.0701754385964912	57	4	53	0	22243218	22243233	0.15	20	3	17	0
2L	22243142	R	INE-1	0.0666666666666667	TIR	-	-	-	-	-	-	-	-	-	22243242	22243315	0.0666666666666667	60	4	56	0
2L	22245343.5	FR	gypsy	0.968085106382979	LTR	FBti0064218	ncorrdist=163	22245110	22245209	0.936170212765957	47	44	3	0	22245478	22245574	1	28	28	0	0
2L	22246122	FR	R1-element	1	non-LTR	FBti0060126	ncorrdist=112	22245886	22245985	1	61	61	0	1	22246259	22246358	1	44	44	0	1
2L	22246146.5	FR	baggins	0.884615384615385	non-LTR	-	ncorrdist=193	22245931	22245969	1	4	4	0	1	22246324	22246402	0.769230769230769	13	10	3	1
2L	22246237	R	INE-1	1	TIR	-	-	-	-	-	-	-	-	-	22246337	22246379	1	5	5	0	1
2L	22251730.5	FR	FB	1	foldback	FBti0060357	ncorrdist=103	22250769	22250868	1	31	31	0	0	22252593	22252692	1	11	11	0	0
2L	22254659.5	FR	I-element	0.937014428412875	non-LTR	FBti0060173	ncorrdist=88	22254442	22254541	0.911764705882353	34	31	3	0	22254778	22254877	0.962264150943396	53	51	2	0
2L	22255509	F	G3	1	non-LTR	-	-	22255350	22255409	1	11	11	0	1	-	-	-	-	-	-	-
2L	22257331.5	FR	1360	0.817307692307692	TIR	FBti0060598	ncorrdist=128	22257111	22257210	0.884615384615385	26	23	3	0	22257453	22257552	0.75	44	33	11	0
2L	22257714	R	Rt1b	0.1	non-LTR	-	-	-	-	-	-	-	-	-	22257814	22257860	0.1	30	3	27	0
2L	22259735	FR	G6	0.515625	non-LTR	FBti0019862	ncorrdist=159	22258520	22258619	0.46875	32	15	17	0	22260851	22260924	0.5625	32	18	14	1
2L	22260880	F	I-element	0.8	non-LTR	-	-	22260714	22260780	0.8	10	8	2	1	-	-	-	-	-	-	-
2L	22260883	F	Doc4-element	0.8	non-LTR	-	-	22260723	22260783	0.8	5	4	1	1	-	-	-	-	-	-	-
2L	22260914	F	Dm88	0.923076923076923	LTR	-	-	22260737	22260814	0.923076923076923	13	12	1	1	-	-	-	-	-	-	-
2L	22260683	R	INE-1	0.590909090909091	TIR	-	-	-	-	-	-	-	-	-	22260783	22260831	0.590909090909091	22	13	9	1
2L	22260717	R	rooA	0.307692307692308	LTR	-	-	-	-	-	-	-	-	-	22260817	22260869	0.307692307692308	13	4	9	1
2L	22277508.5	FR	jockey	0.992307692307692	non-LTR	FBti0060174	ncorrdist=93	22276853	22276952	1	78	78	0	0	22278065	22278161	0.984615384615385	65	64	1	0
2L	22278294	FR	jockey	0.993150684931507	non-LTR	FBti0060175	ncorrdist=94	22277988	22278087	0.986301369863014	73	72	1	0	22278501	22278533	1	21	21	0	1
2L	22278587.5	FR	INE-1	0.991666666666667	TIR	FBti0060184	ncorrdist=90	22278433	22278462	1	11	11	0	0	22278713	22278812	0.983333333333333	60	59	1	0
2L	22299225	FR	baggins	1	non-LTR	FBti0059654	ncorrdist=86	22298365	22298464	1	27	27	0	0	22299986	22300085	1	47	47	0	0
2L	22306796	F	412	1	LTR	-	-	22306597	22306696	1	25	25	0	0	-	-	-	-	-	-	-
2L	22314562.5	FR	gypsy4	1	LTR	FBti0060722	ncorrdist=92	22314170	22314269	1	26	26	0	0	22314856	22314955	1	30	30	0	0
2L	22315123.5	FR	INE-1	1	TIR	FBti0060191	ncorrdist=88	22314825	22314924	1	33	33	0	0	22315323	22315422	1	36	36	0	0
2L	22316915.5	FR	frogger	1	LTR	FBti0019258	ncorrdist=89	22315530	22315629	1	64	64	0	0	22318202	22318301	1	53	53	0	0
2L	22318562	FR	INE-1	1	TIR	FBti0060192	ncorrdist=85	22318168	22318267	1	51	51	0	0	22318857	22318956	1	11	11	0	0
2L	22326208.5	FR	INE-1	1	TIR	FBti0060194	ncorrdist=96	22325830	22325929	1	32	32	0	0	22326488	22326558	1	17	17	0	0
2L	22328815	F	INE-1	1	TIR	-	-	22328641	22328715	1	13	13	0	0	-	-	-	-	-	-	-
2L	22333540.5	FR	invader5	1	LTR	FBti0059705	ncorrdist=116	22329105	22329151	1	8	8	0	1	22337930	22338029	1	35	35	0	0
2L	22339581	R	Cr1a	1	non-LTR	-	-	-	-	-	-	-	-	-	22339681	22339704	1	4	4	0	1
2L	22341722	FR	G-element	1	non-LTR	FBti0060624	ncorrdist=88	22341249	22341348	1	75	75	0	0	22342096	22342195	1	52	52	0	0
2L	22349495.5	FR	1360	1	TIR	FBti0019262	ncorrdist=87	22348797	22348896	1	48	48	0	0	22350095	22350194	1	58	58	0	0
2L	22351390	FR	gypsy8	1	LTR	FBti0061137	ncorrdist=93	22350966	22351065	1	45	45	0	0	22351715	22351814	1	56	56	0	0
2L	22352082	FR	Fw3	0.616161616161616	non-LTR	FBti0061179	ncorrdist=155	22351871	22351970	0.777777777777778	27	21	6	0	22352194	22352222	0.454545454545455	11	5	6	0
2L	22352381	FR	INE-1	1	TIR	FBti0060210	ncorrdist=110	22352115	22352135	1	10	10	0	0	22352627	22352694	1	22	22	0	0
2L	22353567	FR	Cr1a	1	non-LTR	FBti0060620	ncorrdist=103	22353128	22353227	1	59	59	0	0	22353907	22354006	1	23	23	0	0
2L	22356403	R	Cr1a	1	non-LTR	-	-	-	-	-	-	-	-	-	22356503	22356540	1	3	3	0	1
2L	22362824	FR	Cr1a	1	non-LTR	FBti0059653	ncorrdist=86	22362322	22362421	1	34	34	0	0	22363227	22363326	1	37	37	0	0
2L	22369700.5	FR	INE-1	1	TIR	FBti0060212	ncorrdist=89	22369233	22369332	1	45	45	0	0	22370069	22370085	1	3	3	0	0
2L	22370120	F	HMS-Beagle	1	LTR	FBti0061155	split	22369995	22370020	1	6	6	0	0	-	-	-	-	-	-	-
2L	22391160	R	HMS-Beagle	0.851851851851852	LTR	FBti0061158	split	-	-	-	-	-	-	-	22391260	22391345	0.851851851851852	27	23	4	1
2L	22391721	F	diver2	0.531914893617021	LTR	-	-	22391522	22391621	0.531914893617021	94	50	44	1	-	-	-	-	-	-	-
2L	22391728	F	F-element	0.215686274509804	non-LTR	-	-	22391529	22391628	0.215686274509804	51	11	40	1	-	-	-	-	-	-	-
2L	22392066	FR	baggins	0.989795918367347	non-LTR	FBti0060661	ncorrdist=113	22391842	22391941	0.979591836734694	49	48	1	0	22392191	22392290	1	23	23	0	0
2L	22392547	FR	HMS-Beagle	1	LTR	FBti0060545	ncorrdist=211	22392114	22392213	1	32	32	0	0	22392881	22392915	1	5	5	0	0
2L	22401500.5	FR	gypsy8	1	LTR	FBti0060378	ncorrdist=91	22395203	22395292	1	44	44	0	0	22407709	22407742	1	14	14	0	0
2L	22423239	R	jockey	0.928571428571429	non-LTR	-	-	-	-	-	-	-	-	-	22423339	22423398	0.928571428571429	14	13	1	0
2L	22423540	F	gypsy5	1	LTR	-	-	22423364	22423440	1	14	14	0	0	-	-	-	-	-	-	-
2L	22424975	R	springer	0.818181818181818	LTR	-	-	-	-	-	-	-	-	-	22425075	22425164	0.818181818181818	33	27	6	0
2L	22425248	F	gypsy8	1	LTR	-	-	22425125	22425148	1	3	3	0	0	-	-	-	-	-	-	-
2L	22425536	F	Stalker2	1	LTR	-	-	22425376	22425436	1	9	9	0	1	-	-	-	-	-	-	-
2L	22425536	F	Cr1a	1	non-LTR	-	-	22425379	22425436	1	19	19	0	1	-	-	-	-	-	-	-
2L	22426959.5	FR	INE-1	1	TIR	-	ncorrdist=95	22426705	22426780	1	12	12	0	0	22427139	22427188	1	9	9	0	0
2L	22433693	F	INE-1	1	TIR	-	-	22433494	22433593	1	15	15	0	0	-	-	-	-	-	-	-
2L	22435122	FR	transib4	1	TIR	-	ncorrdist=203	22434576	22434675	1	27	27	0	0	22435569	22435668	1	11	11	0	0
2L	22435293	F	diver2	1	LTR	-	-	22435094	22435193	1	44	44	0	1	-	-	-	-	-	-	-
2L	22435285	F	transib4	1	TIR	-	-	22435169	22435185	1	3	3	0	1	-	-	-	-	-	-	-
2L	22436234	R	transib4	1	TIR	-	-	-	-	-	-	-	-	-	22436334	22436433	1	28	28	0	0
2L	22441640	F	Quasimodo	0.714285714285714	LTR	-	-	22441484	22441540	0.714285714285714	7	5	2	1	-	-	-	-	-	-	-
2L	22442276	FR	1360	0.491729323308271	TIR	-	ncorrdist=83	22441533	22441632	0.526315789473684	38	20	18	1	22442920	22443019	0.457142857142857	35	16	19	0
2L	22444582	F	1360	1	TIR	-	-	22444401	22444482	1	11	11	0	1	-	-	-	-	-	-	-
2L	22444576	F	S-element	1	TIR	-	-	22444442	22444476	1	9	9	0	1	-	-	-	-	-	-	-
2L	22446061	R	INE-1	0.75	TIR	-	-	-	-	-	-	-	-	-	22446161	22446250	0.75	28	21	7	0
2L	22446851	F	Doc2-element	1	non-LTR	-	-	22446652	22446751	1	39	39	0	0	-	-	-	-	-	-	-
2L	22451488	F	Cr1a	0.428571428571429	non-LTR	-	-	22451355	22451388	0.428571428571429	7	3	4	1	-	-	-	-	-	-	-
2L	22451575	F	INE-1	0.928571428571429	TIR	-	-	22451376	22451475	0.928571428571429	14	13	1	1	-	-	-	-	-	-	-
2L	22452371	F	297	1	LTR	-	-	22452230	22452271	1	3	3	0	1	-	-	-	-	-	-	-
2L	22452794.5	FR	Cr1a	1	non-LTR	-	ncorrdist=140	22452234	22452288	1	9	9	0	1	22453301	22453337	1	5	5	0	0
2L	22456336	R	INE-1	1	TIR	-	-	-	-	-	-	-	-	-	22456436	22456535	1	4	4	0	0
2L	22458281	R	1360	1	TIR	-	-	-	-	-	-	-	-	-	22458381	22458470	1	17	17	0	0
2L	22459258	R	INE-1	1	TIR	-	-	-	-	-	-	-	-	-	22459358	22459457	1	3	3	0	0
2L	22459710.5	FR	Porto1	1	non-LTR	-	ncorrdist=102	22459437	22459485	1	7	7	0	0	22459936	22460035	1	2	2	0	0
2L	22460076	F	G5A	1	non-LTR	-	-	22459945	22459976	1	4	4	0	0	-	-	-	-	-	-	-
2L	22460668	FR	Porto1	0.8	non-LTR	-	ncorrdist=203	22460045	22460076	1	4	4	0	0	22461260	22461359	0.6	5	3	2	0
2L	22462002	F	I-element	1	non-LTR	-	-	22461884	22461902	1	3	3	0	0	-	-	-	-	-	-	-
2L	22462696.5	FR	INE-1	0.884615384615385	TIR	-	ncorrdist=186	22462226	22462325	0.769230769230769	13	10	3	0	22463068	22463114	1	9	9	0	1
2L	22462192	R	INE-1	0.909090909090909	TIR	-	-	-	-	-	-	-	-	-	22462292	22462391	0.909090909090909	11	10	1	0
2L	22462921	R	mariner2	1	TIR	-	-	-	-	-	-	-	-	-	22463021	22463119	1	21	21	0	1
2L	22464546	F	INE-1	1	TIR	-	-	22464412	22464446	1	6	6	0	0	-	-	-	-	-	-	-
2L	22466933	R	297	0.571428571428571	LTR	-	-	-	-	-	-	-	-	-	22467033	22467060	0.571428571428571	7	4	3	0
2L	22468197.5	FR	INE-1	1	TIR	-	ncorrdist=172	22467880	22467949	1	28	28	0	0	22468446	22468463	1	5	5	0	1
2L	22468360	R	297	0.6	LTR	-	-	-	-	-	-	-	-	-	22468460	22468529	0.6	5	3	2	1
2L	22469303	FR	Cr1a	1	non-LTR	-	ncorrdist=234	22468783	22468810	1	8	8	0	1	22469796	22469895	1	2	2	0	1
2L	22469352	FR	Doc4-element	1	non-LTR	-	ncorrdist=146	22468804	22468903	1	38	38	0	1	22469801	22469894	1	20	20	0	1
2L	22469009	F	Rt1b	1	non-LTR	-	-	22468810	22468909	1	24	24	0	1	-	-	-	-	-	-	-
2L	22469327	FR	1360	1	TIR	-	ncorrdist=146	22468812	22468878	1	12	12	0	1	22469776	22469875	1	31	31	0	1
2L	22470140	F	INE-1	0.909090909090909	TIR	-	-	22469942	22470040	0.909090909090909	11	10	1	0	-	-	-	-	-	-	-
2L	22471078	R	INE-1	0.0833333333333333	TIR	-	-	-	-	-	-	-	-	-	22471178	22471209	0.0833333333333333	36	3	33	0
2L	22484429	FR	G3	0.958333333333333	non-LTR	-	ncorrdist=88	22484214	22484276	0.916666666666667	12	11	1	0	22484582	22484647	1	10	10	0	1
2L	22484487	R	Rt1c	0.95	non-LTR	-	-	-	-	-	-	-	-	-	22484587	22484686	0.95	20	19	1	1
2L	22485625	R	INE-1	0.103448275862069	TIR	-	-	-	-	-	-	-	-	-	22485725	22485749	0.103448275862069	29	3	26	0
2L	22488196	R	baggins	1	non-LTR	-	-	-	-	-	-	-	-	-	22488296	22488298	1	3	3	0	0
2L	22492781	R	baggins	1	non-LTR	-	-	-	-	-	-	-	-	-	22492881	22492980	1	51	51	0	1
2L	22492830	R	gypsy	1	LTR	-	-	-	-	-	-	-	-	-	22492930	22492993	1	3	3	0	1
2L	22493100	F	Cr1a	0.2	non-LTR	-	-	22492986	22493000	0.2	15	3	12	0	-	-	-	-	-	-	-
2L	22492944	R	Cr1a	0.375	non-LTR	-	-	-	-	-	-	-	-	-	22493044	22493074	0.375	16	6	10	0
2L	22511042	R	Rt1b	0.75609756097561	non-LTR	-	-	-	-	-	-	-	-	-	22511142	22511225	0.75609756097561	41	31	10	0
2L	22520807	R	Rt1b	1	non-LTR	-	-	-	-	-	-	-	-	-	22520907	22521006	1	49	49	0	1
2L	22520874	R	Circe	1	LTR	-	-	-	-	-	-	-	-	-	22520974	22521039	1	17	17	0	1
2L	22521741.5	FR	Doc4-element	1	non-LTR	-	ncorrdist=125	22521250	22521349	1	50	50	0	0	22522134	22522178	1	6	6	0	0
2L	22522552	F	INE-1	0.75	TIR	-	-	22522353	22522452	0.75	12	9	3	1	-	-	-	-	-	-	-
2L	22523097.5	FR	Cr1a	0.75	non-LTR	-	ncorrdist=133	22522356	22522450	0.5	6	3	3	1	22523745	22523777	1	5	5	0	1
2L	22523123.5	FR	1360	1	TIR	-	ncorrdist=89	22522399	22522498	1	42	42	0	1	22523749	22523848	1	30	30	0	1
2L	22522593	F	jockey2	1	non-LTR	-	-	22522474	22522493	1	3	3	0	1	-	-	-	-	-	-	-
2L	22523664	R	Stalker4	1	LTR	-	-	-	-	-	-	-	-	-	22523764	22523841	1	6	6	0	1
2L	22523681	R	Fw3	1	non-LTR	-	-	-	-	-	-	-	-	-	22523781	22523845	1	10	10	0	1
2L	22524224	F	1360	1	TIR	-	-	22524059	22524124	1	11	11	0	1	-	-	-	-	-	-	-
2L	22524434.5	FR	INE-1	1	TIR	-	ncorrdist=120	22524062	22524161	1	28	28	0	1	22524708	22524769	1	7	7	0	0
2L	22525688.5	FR	Fw3	0.85	non-LTR	-	ncorrdist=135	22525453	22525536	1	7	7	0	1	22525841	22525901	0.7	10	7	3	1
2L	22525712.5	FR	1360	0.884615384615385	TIR	-	ncorrdist=135	22525470	22525560	1	17	17	0	1	22525865	22525918	0.769230769230769	13	10	3	1
2L	22525687.5	FR	Stalker4	1	LTR	-	ncorrdist=147	22525475	22525529	1	8	8	0	1	22525846	22525893	1	3	3	0	1
2L	22525811	R	297	1	LTR	-	-	-	-	-	-	-	-	-	22525911	22525916	1	3	3	0	1
2L	22527426	R	Rt1a	1	non-LTR	-	-	-	-	-	-	-	-	-	22527526	22527557	1	6	6	0	0
2L	22528448	F	Rt1b	0.652173913043478	non-LTR	-	-	22528295	22528348	0.652173913043478	23	15	8	1	-	-	-	-	-	-	-
2L	22528484	F	1360	0.857142857142857	TIR	-	-	22528333	22528384	0.857142857142857	7	6	1	1	-	-	-	-	-	-	-
2L	22528560	F	Doc4-element	1	non-LTR	-	-	22528361	22528460	1	49	49	0	1	-	-	-	-	-	-	-
2L	22530027	F	Max-element	1	LTR	-	-	22529848	22529927	1	20	20	0	1	-	-	-	-	-	-	-
2L	22530014	F	Rt1c	1	non-LTR	-	-	22529881	22529914	1	3	3	0	1	-	-	-	-	-	-	-
2L	22531434	FR	invader4	1	LTR	-	ncorrdist=99	22529895	22529989	1	44	44	0	1	22532879	22532930	1	16	16	0	1
2L	22532790	R	1360	1	TIR	-	-	-	-	-	-	-	-	-	22532890	22532904	1	3	3	0	1
2L	22538442	F	INE-1	1	TIR	-	-	22538243	22538342	1	41	41	0	1	-	-	-	-	-	-	-
2L	22545651.5	FR	297	1	LTR	-	ncorrdist=138	22538247	22538346	1	6	6	0	1	22552957	22553056	1	40	40	0	0
2L	22554785.5	FR	Rt1c	0.98	non-LTR	-	ncorrdist=93	22553556	22553598	1	10	10	0	0	22555973	22556072	0.96	25	24	1	0
2L	22556255	F	Cr1a	1	non-LTR	-	-	22556056	22556155	1	11	11	0	0	-	-	-	-	-	-	-
2L	22562901	F	412	0.956521739130435	LTR	-	-	22562751	22562801	0.956521739130435	23	22	1	1	-	-	-	-	-	-	-
2L	22562934	F	jockey	1	non-LTR	-	-	22562787	22562834	1	19	19	0	1	-	-	-	-	-	-	-
2L	22563860	R	gypsy12	1	LTR	-	-	-	-	-	-	-	-	-	22563960	22563985	1	3	3	0	0
2L	22564713	R	roo	0.96	LTR	-	-	-	-	-	-	-	-	-	22564813	22564910	0.96	25	24	1	1
2L	22564752	R	Cr1a	1	non-LTR	-	-	-	-	-	-	-	-	-	22564852	22564892	1	14	14	0	1
2L	22565858	R	Cr1a	1	non-LTR	-	-	-	-	-	-	-	-	-	22565958	22566015	1	14	14	0	0
2L	22566385	R	INE-1	1	TIR	-	-	-	-	-	-	-	-	-	22566485	22566548	1	6	6	0	1
2L	22566396	R	roo	1	LTR	-	-	-	-	-	-	-	-	-	22566496	22566568	1	4	4	0	1
2L	22566874	F	Quasimodo	1	LTR	-	-	22566726	22566774	1	8	8	0	0	-	-	-	-	-	-	-
2L	22579241	R	INE-1	1	TIR	-	-	-	-	-	-	-	-	-	22579341	22579440	1	23	23	0	0
2L	22579713	F	Cr1a	1	non-LTR	-	-	22579514	22579613	1	24	24	0	1	-	-	-	-	-	-	-
2L	22579706	F	INE-1	1	TIR	-	-	22579565	22579606	1	7	7	0	1	-	-	-	-	-	-	-
2L	22580544	R	transib3	1	TIR	-	-	-	-	-	-	-	-	-	22580644	22580731	1	16	16	0	0
2L	22583799	FR	INE-1	1	TIR	-	ncorrdist=178	22583226	22583325	1	29	29	0	1	22584273	22584326	1	9	9	0	1
2L	22583759	FR	1360	1	TIR	-	ncorrdist=190	22583250	22583279	1	5	5	0	1	22584239	22584303	1	3	3	0	1
2L	22585761	FR	F-element	0.206084832334	non-LTR	-	ncorrdist=83	22585620	22585719	0.113924050632911	79	9	70	1	22585803	22585902	0.298245614035088	57	17	40	0
2L	22585788	F	invader1	0.130434782608696	LTR	-	-	22585655	22585688	0.130434782608696	23	3	20	1	-	-	-	-	-	-	-
2L	22590320	R	INE-1	1	TIR	-	-	-	-	-	-	-	-	-	22590420	22590464	1	5	5	0	0
2L	22591544	R	Doc4-element	1	non-LTR	-	-	-	-	-	-	-	-	-	22591644	22591740	1	15	15	0	1
2L	22591551	R	gypsy8	1	LTR	-	-	-	-	-	-	-	-	-	22591651	22591738	1	37	37	0	1
2L	22592147	F	INE-1	1	TIR	-	-	22591982	22592047	1	8	8	0	0	-	-	-	-	-	-	-
2L	22593191	R	invader5	1	LTR	-	-	-	-	-	-	-	-	-	22593291	22593373	1	10	10	0	0
2L	22601649	F	baggins	1	non-LTR	-	-	22601450	22601549	1	5	5	0	0	-	-	-	-	-	-	-
2L	22609679.5	FR	INE-1	1	TIR	-	ncorrdist=104	22609218	22609306	1	14	14	0	1	22610053	22610152	1	12	12	0	0
2L	22609370	F	1360	1	TIR	-	-	22609237	22609270	1	7	7	0	1	-	-	-	-	-	-	-
2L	22611920.5	FR	INE-1	0.961538461538462	TIR	-	ncorrdist=166	22611703	22611773	1	16	16	0	0	22612068	22612154	0.923076923076923	13	12	1	0
2L	22612878	F	gypsy12	1	LTR	-	-	22612726	22612778	1	14	14	0	0	-	-	-	-	-	-	-
2L	22613402	F	297	1	LTR	-	-	22613269	22613302	1	3	3	0	0	-	-	-	-	-	-	-
2L	22616902	F	INE-1	1	TIR	-	-	22616782	22616802	1	4	4	0	0	-	-	-	-	-	-	-
2L	22621008	F	INE-1	1	TIR	-	-	22620865	22620908	1	5	5	0	0	-	-	-	-	-	-	-
2L	22623407	R	G5A	1	non-LTR	-	-	-	-	-	-	-	-	-	22623507	22623551	1	12	12	0	1
2L	22623426	R	Cr1a	1	non-LTR	-	-	-	-	-	-	-	-	-	22623526	22623625	1	33	33	0	1
2L	22623441	R	HMS-Beagle	1	LTR	-	-	-	-	-	-	-	-	-	22623541	22623622	1	7	7	0	1
2L	22624127.5	FR	Max-element	0.221729490022173	LTR	-	ncorrdist=205	22624001	22624024	0.272727272727273	11	3	8	0	22624231	22624320	0.170731707317073	41	7	34	0
2L	22625311	F	INE-1	1	TIR	-	-	22625148	22625211	1	7	7	0	1	-	-	-	-	-	-	-
2L	22627233	FR	Cr1a	1	non-LTR	-	ncorrdist=89	22625148	22625247	1	14	14	0	1	22629219	22629318	1	27	27	0	1
2L	22629148	R	297	1	LTR	-	-	-	-	-	-	-	-	-	22629248	22629326	1	8	8	0	1
2L	22629486	R	invader1	0.107142857142857	LTR	-	-	-	-	-	-	-	-	-	22629586	22629630	0.107142857142857	28	3	25	0
2L	22633922	FR	Stalker4	0.857142857142857	LTR	-	ncorrdist=203	22631721	22631797	1	46	46	0	1	22636047	22636131	0.714285714285714	14	10	4	1
2L	22633884	FR	diver2	0.989795918367347	LTR	-	ncorrdist=135	22631729	22631793	1	13	13	0	1	22635975	22636074	0.979591836734694	49	48	1	1
2L	22635875	R	rooA	1	LTR	-	-	-	-	-	-	-	-	-	22635975	22636027	1	9	9	0	1
2L	22635950	R	Quasimodo	0.909090909090909	LTR	-	-	-	-	-	-	-	-	-	22636050	22636085	0.909090909090909	11	10	1	1
2L	22638166	F	gypsy6	1	LTR	-	-	22637967	22638066	1	44	44	0	0	-	-	-	-	-	-	-
2L	22638738.5	FR	INE-1	0.914004914004914	TIR	-	ncorrdist=145	22638506	22638602	0.918918918918919	37	34	3	0	22638875	22638974	0.909090909090909	22	20	2	0
2L	22639995	R	transib2	0.0512820512820513	TIR	-	-	-	-	-	-	-	-	-	22640095	22640194	0.0512820512820513	39	2	37	0
2L	22641743	F	Tc3	1	TIR	-	-	22641555	22641643	1	8	8	0	1	-	-	-	-	-	-	-
2L	22641784	F	Burdock	1	LTR	-	-	22641585	22641684	1	4	4	0	1	-	-	-	-	-	-	-
2L	22645742.5	FR	INE-1	1	TIR	-	ncorrdist=138	22645160	22645259	1	10	10	0	0	22646226	22646302	1	10	10	0	0
2L	22650826	R	1360	1	TIR	-	-	-	-	-	-	-	-	-	22650926	22650973	1	6	6	0	1
2L	22650830	R	INE-1	1	TIR	-	-	-	-	-	-	-	-	-	22650930	22651008	1	10	10	0	1
2L	22650841	R	Burdock	1	LTR	-	-	-	-	-	-	-	-	-	22650941	22651004	1	7	7	0	1
2L	22651873	FR	INE-1	1	TIR	-	ncorrdist=100	22651471	22651508	1	5	5	0	0	22652238	22652337	1	4	4	0	0
2L	22654620	F	invader1	1	LTR	-	-	22654505	22654520	1	4	4	0	0	-	-	-	-	-	-	-
2L	22668536	F	baggins	1	non-LTR	-	-	22668375	22668436	1	23	23	0	1	-	-	-	-	-	-	-
2L	22668504	F	HMS-Beagle	1	LTR	-	-	22668380	22668404	1	3	3	0	1	-	-	-	-	-	-	-
2L	22668307	R	invader2	0.666666666666667	LTR	-	-	-	-	-	-	-	-	-	22668407	22668454	0.666666666666667	6	4	2	0
2L	22671429	F	Stalker2	1	LTR	-	-	22671297	22671329	1	5	5	0	1	-	-	-	-	-	-	-
2L	22671498	F	412	1	LTR	-	-	22671304	22671398	1	20	20	0	1	-	-	-	-	-	-	-
2L	22679951	R	gypsy4	1	LTR	-	-	-	-	-	-	-	-	-	22680051	22680096	1	7	7	0	0
2L	22681023	F	412	1	LTR	-	-	22680824	22680923	1	28	28	0	0	-	-	-	-	-	-	-
2L	22681602	F	springer	1	LTR	-	-	22681474	22681502	1	9	9	0	0	-	-	-	-	-	-	-
2L	22681376	R	Dm88	1	LTR	-	-	-	-	-	-	-	-	-	22681476	22681529	1	6	6	0	1
2L	22681426	R	hobo	1	TIR	-	-	-	-	-	-	-	-	-	22681526	22681578	1	6	6	0	1
2L	22683761	F	gypsy8	1	LTR	-	-	22683562	22683661	1	7	7	0	0	-	-	-	-	-	-	-
2L	22685832	F	Rt1b	0.973684210526316	non-LTR	-	-	22685633	22685732	0.973684210526316	38	37	1	0	-	-	-	-	-	-	-
2L	22686848	R	1360	1	TIR	-	-	-	-	-	-	-	-	-	22686948	22686986	1	6	6	0	1
2L	22686854	R	INE-1	1	TIR	-	-	-	-	-	-	-	-	-	22686954	22687053	1	11	11	0	1
2L	22690330	R	copia	0.6	LTR	-	-	-	-	-	-	-	-	-	22690430	22690451	0.6	5	3	2	0
2L	22691769	FR	Cr1a	1	non-LTR	-	ncorrdist=98	22691286	22691385	1	11	11	0	1	22692153	22692252	1	24	24	0	0
2L	22691448	F	G5A	1	non-LTR	-	-	22691309	22691348	1	4	4	0	1	-	-	-	-	-	-	-
2L	22693928	F	Dm88	1	LTR	-	-	22693756	22693828	1	9	9	0	1	-	-	-	-	-	-	-
2L	22693953	F	gtwin	1	LTR	-	-	22693773	22693853	1	16	16	0	1	-	-	-	-	-	-	-
2L	22695268	FR	invader1	1	LTR	-	ncorrdist=92	22693857	22693877	1	4	4	0	0	22696659	22696758	1	80	80	0	0
2L	22697525	R	412	0.125	LTR	-	-	-	-	-	-	-	-	-	22697625	22697681	0.125	32	4	28	0
2L	22698525	F	Circe	1	LTR	-	-	22698330	22698425	1	13	13	0	1	-	-	-	-	-	-	-
2L	22698551	F	transib2	1	TIR	-	-	22698359	22698451	1	5	5	0	1	-	-	-	-	-	-	-
2L	22703838.5	FR	G5A	1	non-LTR	-	ncorrdist=90	22703262	22703361	1	2	2	0	1	22704316	22704317	1	4	4	0	1
2L	22703836	FR	Cr1a	1	non-LTR	-	ncorrdist=95	22703288	22703356	1	18	18	0	1	22704316	22704415	1	14	14	0	1
2L	22707886.5	FR	gypsy8	0.970588235294118	LTR	-	ncorrdist=160	22707502	22707547	1	3	3	0	0	22708226	22708320	0.941176470588235	17	16	1	1
2L	22708123	R	I-element	1	non-LTR	-	-	-	-	-	-	-	-	-	22708223	22708270	1	6	6	0	1
2L	22708169	R	Rt1b	1	non-LTR	-	-	-	-	-	-	-	-	-	22708269	22708306	1	7	7	0	1
2L	22710135	F	I-element	0.8	non-LTR	-	-	22709993	22710035	0.8	5	4	1	1	-	-	-	-	-	-	-
2L	22710179	F	1360	1	TIR	-	-	22710031	22710079	1	4	4	0	1	-	-	-	-	-	-	-
2L	22710234	F	INE-1	1	TIR	-	-	22710035	22710134	1	44	44	0	1	-	-	-	-	-	-	-
2L	22711441	R	HMS-Beagle	1	LTR	-	-	-	-	-	-	-	-	-	22711541	22711566	1	4	4	0	0
2L	22717420	R	ninja-Dsim-like	1	ninja	-	-	-	-	-	-	-	-	-	22717520	22717598	1	18	18	0	0
2L	22717983	F	Stalker4	1	LTR	-	-	22717784	22717883	1	2	2	0	1	-	-	-	-	-	-	-
2L	22717992	F	1360	1	TIR	-	-	22717795	22717892	1	4	4	0	1	-	-	-	-	-	-	-
2L	22723958	F	INE-1	1	TIR	-	-	22723824	22723858	1	14	14	0	0	-	-	-	-	-	-	-
2L	22725011	F	1360	1	TIR	-	-	22724897	22724911	1	5	5	0	0	-	-	-	-	-	-	-
2L	22732137	R	I-element	1	non-LTR	-	-	-	-	-	-	-	-	-	22732237	22732253	1	3	3	0	0
2L	22733248	FR	S2	1	S2	-	ncorrdist=132	22732949	22733037	1	9	9	0	0	22733459	22733492	1	13	13	0	0
2L	22733517	F	S2	1	S2	-	-	22733384	22733417	1	7	7	0	0	-	-	-	-	-	-	-
2L	22736080	R	gypsy8	1	LTR	-	-	-	-	-	-	-	-	-	22736180	22736279	1	22	22	0	1
2L	22736131	R	I-element	0.882352941176471	non-LTR	-	-	-	-	-	-	-	-	-	22736231	22736296	0.882352941176471	17	15	2	1
2L	22738220	F	1360	1	TIR	-	-	22738087	22738120	1	5	5	0	0	-	-	-	-	-	-	-
2L	22740064.5	FR	FB	1	foldback	-	ncorrdist=95	22739630	22739729	1	42	42	0	0	22740400	22740499	1	12	12	0	1
2L	22739592	R	297	1	LTR	-	-	-	-	-	-	-	-	-	22739692	22739735	1	3	3	0	0
2L	22740318	R	Ivk	1	non-LTR	-	-	-	-	-	-	-	-	-	22740418	22740489	1	4	4	0	1
2L	22743462	FR	Idefix	1	LTR	-	ncorrdist=105	22743197	22743222	1	7	7	0	0	22743702	22743766	1	9	9	0	0
2L	22744326.5	FR	INE-1	1	TIR	-	ncorrdist=166	22744139	22744163	1	3	3	0	0	22744490	22744545	1	6	6	0	0
2L	22745179	R	1360	1	TIR	-	-	-	-	-	-	-	-	-	22745279	22745378	1	30	30	0	0
2L	22745472	F	I-element	1	non-LTR	-	-	22745295	22745372	1	22	22	0	1	-	-	-	-	-	-	-
2L	22745468	F	gypsy8	1	LTR	-	-	22745343	22745368	1	5	5	0	1	-	-	-	-	-	-	-
2L	22746319	FR	S2	1	S2	-	ncorrdist=145	22745911	22745918	1	3	3	0	0	22746720	22746762	1	5	5	0	0
2L	22745814	R	S2	1	S2	-	-	-	-	-	-	-	-	-	22745914	22745994	1	15	15	0	0
2L	22746715	R	I-element	1	non-LTR	-	-	-	-	-	-	-	-	-	22746815	22746851	1	3	3	0	0
2L	22747789	R	INE-1	1	TIR	-	-	-	-	-	-	-	-	-	22747889	22747923	1	7	7	0	0
2L	22749636	F	1360	1	TIR	-	-	22749493	22749536	1	9	9	0	0	-	-	-	-	-	-	-
2L	22811540	F	Cr1a	1	non-LTR	-	-	22811426	22811440	1	3	3	0	0	-	-	-	-	-	-	-
2L	22814866	R	INE-1	1	TIR	-	-	-	-	-	-	-	-	-	22814966	22814989	1	10	10	0	0
2L	22815219	R	diver2	0.147540983606557	LTR	-	-	-	-	-	-	-	-	-	22815319	22815374	0.147540983606557	61	9	52	0
2L	22815523	F	jockey	0.666666666666667	non-LTR	-	-	22815324	22815423	0.666666666666667	3	2	1	1	-	-	-	-	-	-	-
2L	22815691.5	FR	diver2	1	LTR	-	ncorrdist=128	22815341	22815440	1	16	16	0	1	22815943	22815974	1	8	8	0	0
2L	22816135	F	Tirant	0.0555555555555556	LTR	-	-	22815952	22816035	0.0555555555555556	54	3	51	0	-	-	-	-	-	-	-
2L	22816540	R	diver2	0.764705882352941	LTR	-	-	-	-	-	-	-	-	-	22816640	22816717	0.764705882352941	17	13	4	0
2L	22817515	R	S-element	0.5	TIR	-	-	-	-	-	-	-	-	-	22817615	22817666	0.5	10	5	5	0
2L	22819974	FR	INE-1	1	TIR	-	ncorrdist=91	22819796	22819801	1	3	3	0	0	22820147	22820246	1	10	10	0	1
2L	22819772	R	INE-1	1	TIR	-	-	-	-	-	-	-	-	-	22819872	22819900	1	7	7	0	0
2L	22820119	R	Doc	0.5	non-LTR	-	-	-	-	-	-	-	-	-	22820219	22820292	0.5	14	7	7	1
2L	22822194.5	FR	1360	1	TIR	-	ncorrdist=152	22821825	22821830	1	3	3	0	0	22822559	22822576	1	6	6	0	0
2L	22821812	R	412	1	LTR	-	-	-	-	-	-	-	-	-	22821912	22821940	1	6	6	0	0
2L	22823500	F	Cr1a	1	non-LTR	-	-	22823378	22823400	1	8	8	0	0	-	-	-	-	-	-	-
2L	22825241	R	INE-1	1	TIR	-	-	-	-	-	-	-	-	-	22825341	22825370	1	5	5	0	0
2L	22825784.5	FR	INE-1	1	TIR	-	ncorrdist=89	22825616	22825624	1	3	3	0	0	22825945	22825989	1	29	29	0	0
2L	22831285	R	Max-element	1	LTR	-	-	-	-	-	-	-	-	-	22831385	22831447	1	19	19	0	0
2L	22835694	F	HMS-Beagle	1	LTR	-	-	22835504	22835594	1	9	9	0	0	-	-	-	-	-	-	-
2L	22844524	F	INE-1	1	TIR	-	-	22844380	22844424	1	7	7	0	1	-	-	-	-	-	-	-
2L	22844586	F	rooA	1	LTR	-	-	22844387	22844486	1	45	45	0	1	-	-	-	-	-	-	-
2L	22847073	R	INE-1	0.785714285714286	TIR	-	-	-	-	-	-	-	-	-	22847173	22847219	0.785714285714286	14	11	3	0
2L	22852974	F	HMS-Beagle	1	LTR	-	-	22852775	22852874	1	8	8	0	1	-	-	-	-	-	-	-
2L	22852979	F	baggins	1	non-LTR	-	-	22852780	22852879	1	27	27	0	1	-	-	-	-	-	-	-
2L	22852692	R	INE-1	1	TIR	-	-	-	-	-	-	-	-	-	22852792	22852891	1	10	10	0	0
2L	22858342	FR	HMS-Beagle	0.689393939393939	LTR	-	ncorrdist=220	22857164	22857239	0.833333333333333	6	5	1	1	22859445	22859544	0.545454545454545	33	18	15	1
2L	22858369	FR	baggins	0.75	non-LTR	-	ncorrdist=180	22857187	22857286	1	38	38	0	1	22859452	22859542	0.5	30	15	15	1
2L	22859283	R	F-element	1	non-LTR	-	-	-	-	-	-	-	-	-	22859383	22859411	1	8	8	0	0
2L	22860290	FR	1360	1	TIR	-	ncorrdist=92	22859575	22859674	1	40	40	0	0	22860906	22861005	1	29	29	0	1
2L	22860860	R	Cr1a	1	non-LTR	-	-	-	-	-	-	-	-	-	22860960	22861053	1	11	11	0	1
2L	22861932	FR	mdg3	1	LTR	-	ncorrdist=87	22861646	22861745	1	40	40	0	1	22862119	22862218	1	19	19	0	1
2L	22861932	FR	jockey	1	non-LTR	-	ncorrdist=95	22861677	22861741	1	6	6	0	1	22862123	22862222	1	10	10	0	1
2L	22862032	R	Idefix	1	LTR	-	-	-	-	-	-	-	-	-	22862132	22862220	1	9	9	0	1
2L	22873694	R	Ivk	1	non-LTR	-	-	-	-	-	-	-	-	-	22873794	22873851	1	5	5	0	0
2L	22878131	FR	INE-1	1	TIR	-	ncorrdist=102	22877824	22877923	1	5	5	0	1	22878339	22878379	1	6	6	0	1
2L	22878135	FR	Tc3	1	TIR	-	ncorrdist=110	22877824	22877923	1	22	22	0	1	22878347	22878428	1	21	21	0	1
2L	22877878	R	INE-1	0.428571428571429	TIR	-	-	-	-	-	-	-	-	-	22877978	22877984	0.428571428571429	7	3	4	0
2L	22879644	F	HB	0.947368421052632	TIR	-	-	22879446	22879544	0.947368421052632	19	18	1	0	-	-	-	-	-	-	-
2L	22881091	F	Stalker4	1	LTR	-	-	22880925	22880991	1	8	8	0	0	-	-	-	-	-	-	-
2L	22881773	R	FB	0.888888888888889	foldback	-	-	-	-	-	-	-	-	-	22881873	22881972	0.888888888888889	27	24	3	1
2L	22881774	R	Ivk	1	non-LTR	-	-	-	-	-	-	-	-	-	22881874	22881951	1	10	10	0	1
2L	22886105	R	1360	1	TIR	-	-	-	-	-	-	-	-	-	22886205	22886277	1	7	7	0	1
2L	22886106	R	INE-1	1	TIR	-	-	-	-	-	-	-	-	-	22886206	22886305	1	4	4	0	1
2L	22886430	F	1360	1	TIR	-	-	22886231	22886330	1	34	34	0	1	-	-	-	-	-	-	-
2L	22887317.5	FR	INE-1	1	TIR	-	ncorrdist=212	22886266	22886335	1	38	38	0	1	22888300	22888399	1	22	22	0	0
2L	22887678	R	jockey	1	non-LTR	-	-	-	-	-	-	-	-	-	22887778	22887837	1	18	18	0	0
2L	22888306	R	1360	1	TIR	-	-	-	-	-	-	-	-	-	22888406	22888444	1	4	4	0	0
2L	22889305	R	INE-1	0.333333333333333	TIR	-	-	-	-	-	-	-	-	-	22889405	22889417	0.333333333333333	9	3	6	0
2L	22890331	F	INE-1	1	TIR	-	-	22890132	22890231	1	6	6	0	0	-	-	-	-	-	-	-
2L	22891541	F	297	0.555555555555556	LTR	-	-	22891365	22891441	0.555555555555556	9	5	4	1	-	-	-	-	-	-	-
2L	22891752	FR	Cr1a	1	non-LTR	-	ncorrdist=99	22891423	22891522	1	37	37	0	1	22891982	22892081	1	28	28	0	0
2L	22893923	F	I-element	1	non-LTR	-	-	22893724	22893823	1	16	16	0	1	-	-	-	-	-	-	-
2L	22894087	FR	INE-1	1	TIR	-	ncorrdist=101	22893741	22893840	1	16	16	0	1	22894334	22894379	1	9	9	0	0
2L	22901811	FR	transib2	0.833333333333333	TIR	-	ncorrdist=188	22901112	22901169	0.666666666666667	9	6	3	1	22902453	22902537	1	24	24	0	1
2L	22901275	F	Cr1a	0.714285714285714	non-LTR	-	-	22901118	22901175	0.714285714285714	7	5	2	1	-	-	-	-	-	-	-
2L	22902774.5	FR	INE-1	1	TIR	-	ncorrdist=122	22902384	22902438	1	6	6	0	1	22903111	22903210	1	20	20	0	1
2L	22902556	F	1360	1	TIR	-	-	22902395	22902456	1	12	12	0	1	-	-	-	-	-	-	-
2L	22902376	R	Circe	1	LTR	-	-	-	-	-	-	-	-	-	22902476	22902516	1	3	3	0	1
2L	22903087	R	I-element	1	non-LTR	-	-	-	-	-	-	-	-	-	22903187	22903207	1	3	3	0	1
2L	22910427.5	FR	hobo	1	TIR	-	ncorrdist=128	22910095	22910194	1	8	8	0	0	22910661	22910715	1	4	4	0	1
2L	22910549	R	Dm88	1	LTR	-	-	-	-	-	-	-	-	-	22910649	22910723	1	10	10	0	1
2L	22910938	F	297	0.846153846153846	LTR	-	-	22910779	22910838	0.846153846153846	13	11	2	1	-	-	-	-	-	-	-
2L	22911851.5	FR	gypsy4	1	LTR	-	ncorrdist=91	22910823	22910916	1	8	8	0	1	22912787	22912886	1	32	32	0	0
2L	22914174	F	412	0.888888888888889	LTR	-	-	22913975	22914074	0.888888888888889	18	16	2	0	-	-	-	-	-	-	-
2L	22917263	R	INE-1	1	TIR	-	-	-	-	-	-	-	-	-	22917363	22917461	1	17	17	0	0
2L	22921468	F	INE-1	0.857142857142857	TIR	-	-	22921269	22921368	0.857142857142857	42	36	6	0	-	-	-	-	-	-	-
2L	22921773	R	G3	1	non-LTR	-	-	-	-	-	-	-	-	-	22921873	22921918	1	3	3	0	1
2L	22921775	R	1360	1	TIR	-	-	-	-	-	-	-	-	-	22921875	22921974	1	39	39	0	1
2L	22921796	R	Rt1b	1	non-LTR	-	-	-	-	-	-	-	-	-	22921896	22921936	1	4	4	0	1
2L	22922210	FR	mariner2	0.675324675324675	TIR	-	ncorrdist=245	22921966	22922056	0.636363636363636	33	21	12	0	22922364	22922407	0.714285714285714	7	5	2	0
2L	22922406	F	1360	1	TIR	-	-	22922264	22922306	1	3	3	0	0	-	-	-	-	-	-	-
2L	22926475	F	1360	1	TIR	-	-	22926319	22926375	1	15	15	0	0	-	-	-	-	-	-	-
2L	22926971	F	INE-1	1	TIR	-	-	22926806	22926871	1	8	8	0	0	-	-	-	-	-	-	-
2L	22926718	R	FB	1	foldback	-	-	-	-	-	-	-	-	-	22926818	22926917	1	19	19	0	0
2L	22930005	F	Porto1	1	non-LTR	-	-	22929824	22929905	1	19	19	0	0	-	-	-	-	-	-	-
2L	22929741	R	invader5	1	LTR	-	-	-	-	-	-	-	-	-	22929841	22929940	1	17	17	0	0
2L	22932202	F	Porto1	1	non-LTR	-	-	22932072	22932102	1	15	15	0	0	-	-	-	-	-	-	-
2L	22932038	R	accord2	1	LTR	-	-	-	-	-	-	-	-	-	22932138	22932181	1	41	41	0	0
2L	22933990	F	INE-1	1	TIR	-	-	22933827	22933890	1	9	9	0	0	-	-	-	-	-	-	-
2L	22933727	R	1360	1	TIR	-	-	-	-	-	-	-	-	-	22933827	22933850	1	3	3	0	0
2L	22934521	F	invader1	1	LTR	-	-	22934419	22934421	1	3	3	0	0	-	-	-	-	-	-	-
2L	22934543	F	F-element	1	non-LTR	-	-	22934425	22934443	1	7	7	0	0	-	-	-	-	-	-	-
2L	22934395	R	297	1	LTR	-	-	-	-	-	-	-	-	-	22934495	22934513	1	4	4	0	0
2L	22941916	F	G4	1	non-LTR	-	-	22941717	22941816	1	7	7	0	1	-	-	-	-	-	-	-
2L	22942159	FR	McClintock	1	LTR	-	ncorrdist=126	22941750	22941820	1	9	9	0	1	22942498	22942515	1	10	10	0	0
2L	22945958	FR	1360	1	TIR	-	ncorrdist=126	22945732	22945827	1	40	40	0	0	22946089	22946188	1	15	15	0	0
2L	22946191	F	diver2	0.944444444444444	LTR	-	-	22946016	22946091	0.944444444444444	18	17	1	1	-	-	-	-	-	-	-
2L	22946186	F	Quasimodo	1	LTR	-	-	22946023	22946086	1	7	7	0	1	-	-	-	-	-	-	-
2L	22946247	F	Stalker4	1	LTR	-	-	22946048	22946147	1	31	31	0	1	-	-	-	-	-	-	-
2L	22946244	F	accord2	1	LTR	-	-	22946057	22946144	1	40	40	0	1	-	-	-	-	-	-	-
2L	22959355.5	FR	1360	1	TIR	-	ncorrdist=92	22959155	22959159	1	3	3	0	0	22959552	22959651	1	27	27	0	1
2L	22959109	R	Tc3	1	TIR	-	-	-	-	-	-	-	-	-	22959209	22959219	1	4	4	0	0
2L	22959446	R	Quasimodo	1	LTR	-	-	-	-	-	-	-	-	-	22959546	22959580	1	6	6	0	1
2L	22961664	F	Cr1a	0.375	non-LTR	-	-	22961465	22961564	0.375	16	6	10	1	-	-	-	-	-	-	-
2L	22961634	FR	1360	0.688888888888889	TIR	-	ncorrdist=79	22961495	22961594	0.777777777777778	27	21	6	1	22961674	22961773	0.6	30	18	12	0
2L	22963569	R	Stalker2	1	LTR	-	-	-	-	-	-	-	-	-	22963669	22963718	1	9	9	0	0
2L	22964103.5	FR	G5	1	non-LTR	-	ncorrdist=130	22963875	22963945	1	6	6	0	0	22964262	22964361	1	5	5	0	0
2L	22964848	FR	X-element	1	non-LTR	-	ncorrdist=132	22964601	22964646	1	14	14	0	0	22965050	22965149	1	6	6	0	0
2L	22965423.5	FR	Tc3	0.972222222222222	TIR	-	ncorrdist=117	22965195	22965294	1	25	25	0	1	22965553	22965595	0.944444444444444	18	17	1	0
2L	22965409	F	INE-1	0.857142857142857	TIR	-	-	22965258	22965309	0.857142857142857	7	6	1	1	-	-	-	-	-	-	-
2L	22967723	R	G5A	1	non-LTR	-	-	-	-	-	-	-	-	-	22967823	22967922	1	59	59	0	0
2L	22968438	F	invader4	1	LTR	-	-	22968244	22968338	1	18	18	0	1	-	-	-	-	-	-	-
2L	22968452	F	Max-element	1	LTR	-	-	22968306	22968352	1	7	7	0	1	-	-	-	-	-	-	-
2L	22968959	R	INE-1	1	TIR	-	-	-	-	-	-	-	-	-	22969059	22969158	1	15	15	0	1
2L	22968960	R	1360	1	TIR	-	-	-	-	-	-	-	-	-	22969060	22969126	1	9	9	0	1
2L	22970873	F	baggins	1	non-LTR	-	-	22970674	22970773	1	26	26	0	0	-	-	-	-	-	-	-
2L	22973970	F	F-element	1	non-LTR	-	-	22973845	22973870	1	9	9	0	0	-	-	-	-	-	-	-
2L	22973814	R	INE-1	1	TIR	-	-	-	-	-	-	-	-	-	22973914	22973999	1	12	12	0	1
2L	22973872	R	1360	0.75	TIR	-	-	-	-	-	-	-	-	-	22973972	22974006	0.75	4	3	1	1
2L	22975063.5	FR	INE-1	1	TIR	-	ncorrdist=138	22974715	22974744	1	11	11	0	0	22975383	22975459	1	3	3	0	0
2L	22975874	F	HMS-Beagle	0.2	LTR	-	-	22975675	22975774	0.2	30	6	24	1	-	-	-	-	-	-	-
2L	22975939	F	jockey	0.166666666666667	non-LTR	-	-	22975757	22975839	0.166666666666667	24	4	20	1	-	-	-	-	-	-	-
2L	22977340	F	gypsy6	1	LTR	-	-	22977155	22977240	1	21	21	0	0	-	-	-	-	-	-	-
2L	22985122	R	rooA	1	LTR	-	-	-	-	-	-	-	-	-	22985222	22985281	1	40	40	0	1
2L	22985142	R	R1-element	1	non-LTR	-	-	-	-	-	-	-	-	-	22985242	22985270	1	3	3	0	1
3L	20537	FR	INE-1	1	TIR	FBti0061537	ncorrdist=113	20013	20112	1	4	4	0	0	20962	21004	1	3	3	0	0
3L	21648.5	FR	INE-1	1	TIR	FBti0061548	ncorrdist=117	21256	21355	1	4	4	0	0	21942	22031	1	12	12	0	0
3L	28404.5	FR	INE-1	1	TIR	-	ncorrdist=110	27494	27593	1	4	4	0	1	29216	29273	1	5	5	0	0
3L	27706	F	copia	1	LTR	-	-	27507	27606	1	4	4	0	1	-	-	-	-	-	-	-
3L	33981.5	FR	INE-1	1	TIR	FBti0061552	ncorrdist=121	33630	33729	1	25	25	0	0	34234	34327	1	26	26	0	0
3L	37255	F	INE-1	1	TIR	FBti0061555	split	37056	37155	1	1	1	0	0	-	-	-	-	-	-	-
3L	37213	R	INE-1	1	TIR	FBti0061554	split	-	-	-	-	-	-	-	37313	37412	1	1	1	0	0
3L	38423	F	INE-1	1	TIR	FBti0061556	split	38224	38323	1	31	31	0	0	-	-	-	-	-	-	-
3L	39198	R	INE-1	1	TIR	FBti0061558	split	-	-	-	-	-	-	-	39298	39397	1	34	34	0	0
3L	40404	F	invader1	0.15	LTR	-	-	40238	40304	0.15	20	3	17	0	-	-	-	-	-	-	-
3L	41326	F	297	0.545454545454545	LTR	-	-	41156	41226	0.545454545454545	11	6	5	0	-	-	-	-	-	-	-
3L	43557.5	FR	INE-1	1	TIR	FBti0061559	ncorrdist=124	43333	43350	1	4	4	0	0	43765	43840	1	10	10	0	0
3L	45600.5	FR	INE-1	1	TIR	FBti0061560	ncorrdist=90	45262	45361	1	31	31	0	0	45840	45939	1	42	42	0	0
3L	48525	FR	INE-1	0.753508771929825	TIR	FBti0061561	ncorrdist=103	48311	48410	0.807017543859649	57	46	11	0	48640	48739	0.7	40	28	12	0
3L	50869	R	HeT-A	0.0909090909090909	non-LTR	-	-	-	-	-	-	-	-	-	50969	51068	0.0909090909090909	55	5	50	0
3L	52507.5	FR	INE-1	0.966666666666667	TIR	FBti0061949	ncorrdist=160	52281	52335	1	5	5	0	0	52680	52742	0.933333333333333	15	14	1	0
3L	61787.5	FR	INE-1	0.716524216524216	TIR	FBti0061954	ncorrdist=213	61546	61631	0.692307692307692	26	18	8	0	61944	62016	0.740740740740741	27	20	7	0
3L	64787	FR	INE-1	1	TIR	FBti0061955	ncorrdist=85	64480	64579	1	28	28	0	0	64995	65094	1	51	51	0	0
3L	65747	FR	INE-1	1	TIR	FBti0061956	ncorrdist=85	65422	65521	1	40	40	0	0	65973	66072	1	31	31	0	0
3L	78256	FR	INE-1	1	TIR	FBti0061957	ncorrdist=91	77866	77965	1	32	32	0	0	78547	78646	1	22	22	0	0
3L	80483	F	mdg1	0.0576923076923077	LTR	-	-	80296	80383	0.0576923076923077	52	3	49	0	-	-	-	-	-	-	-
3L	84683.5	FR	INE-1	1	TIR	FBti0061959	ncorrdist=91	84432	84531	1	56	56	0	0	84836	84915	1	36	36	0	0
3L	91274	FR	INE-1	1	TIR	FBti0061961	ncorrdist=90	90905	91004	1	57	57	0	0	91544	91643	1	23	23	0	0
3L	100384	FR	INE-1	1	TIR	FBti0061972	ncorrdist=86	100006	100105	1	28	28	0	0	100663	100762	1	68	68	0	0
3L	164074.5	FR	INE-1	0.964285714285714	TIR	FBti0061974	ncorrdist=131	163825	163924	0.928571428571429	14	13	1	0	164225	164324	1	20	20	0	0
3L	171513	F	blood	0.0615384615384615	LTR	-	-	171340	171413	0.0615384615384615	65	4	61	0	-	-	-	-	-	-	-
3L	276907	R	diver2	0.0547945205479452	LTR	-	-	-	-	-	-	-	-	-	277007	277080	0.0547945205479452	73	4	69	0
3L	295265.5	FR	INE-1	0.986842105263158	TIR	FBti0061978	ncorrdist=136	295085	295094	1	5	5	0	0	295437	295532	0.973684210526316	38	37	1	0
3L	316921	F	FB	0.12	foldback	-	-	316774	316821	0.12	25	3	22	0	-	-	-	-	-	-	-
3L	328523	F	blood	0.25	LTR	-	-	328355	328423	0.25	16	4	12	0	-	-	-	-	-	-	-
3L	340178	R	hobo	0.25	TIR	-	-	-	-	-	-	-	-	-	340278	340302	0.25	12	3	9	0
3L	344492	F	roo	0.05	LTR	-	-	344320	344392	0.05	60	3	57	0	-	-	-	-	-	-	-
3L	357681	FR	INE-1	1	TIR	FBti0061986	ncorrdist=92	357454	357553	1	14	14	0	0	357809	357908	1	19	19	0	0
3L	378890	R	I-element	0.333333333333333	non-LTR	-	-	-	-	-	-	-	-	-	378990	379018	0.333333333333333	12	4	8	0
3L	381074	R	S-element	0.5	TIR	-	-	-	-	-	-	-	-	-	381174	381205	0.5	6	3	3	0
3L	471233	F	Cr1a	0.2	non-LTR	-	-	471114	471133	0.2	25	5	20	0	-	-	-	-	-	-	-
3L	471140	R	roo	0.072289156626506	LTR	-	-	-	-	-	-	-	-	-	471240	471333	0.072289156626506	83	6	77	0
3L	518790	F	297	0.272727272727273	LTR	-	-	518680	518690	0.272727272727273	11	3	8	0	-	-	-	-	-	-	-
3L	548748	FR	FB	0.0775691699604743	foldback	-	ncorrdist=85	548606	548705	0.0681818181818182	88	6	82	0	548791	548890	0.0869565217391304	69	6	63	0
3L	551888	F	Cr1a	0.125	non-LTR	-	-	551762	551788	0.125	24	3	21	0	-	-	-	-	-	-	-
3L	559912	R	297	0.0740740740740741	LTR	-	-	-	-	-	-	-	-	-	560012	560108	0.0740740740740741	54	4	50	0
3L	561179	F	FB	0.108108108108108	foldback	-	-	561011	561079	0.108108108108108	37	4	33	0	-	-	-	-	-	-	-
3L	564379	F	opus	0.101449275362319	LTR	-	-	564180	564279	0.101449275362319	69	7	62	0	-	-	-	-	-	-	-
3L	564273	R	F-element	0.130434782608696	non-LTR	-	-	-	-	-	-	-	-	-	564373	564422	0.130434782608696	23	3	20	0
3L	566857	F	copia	0.166666666666667	LTR	-	-	566721	566757	0.166666666666667	18	3	15	0	-	-	-	-	-	-	-
3L	677821	R	297	0.176470588235294	LTR	-	-	-	-	-	-	-	-	-	677921	677957	0.176470588235294	17	3	14	0
3L	742591	F	Tirant	0.0344827586206897	LTR	-	-	742392	742491	0.0344827586206897	58	2	56	0	-	-	-	-	-	-	-
3L	784719.5	FR	FB	0.151515151515151	foldback	-	ncorrdist=106	784567	784666	0.136363636363636	44	6	38	0	784773	784872	0.166666666666667	42	7	35	0
3L	795799	F	jockey	0.0253164556962025	non-LTR	-	-	795600	795699	0.0253164556962025	79	2	77	0	-	-	-	-	-	-	-
3L	810844.5	FR	FB	0.125886524822695	foldback	-	ncorrdist=120	810746	810784	0.166666666666667	18	3	15	0	810905	810974	0.0851063829787234	47	4	43	0
3L	826164	F	3S18	0.2	LTR	-	-	826020	826064	0.2	15	3	12	0	-	-	-	-	-	-	-
3L	882404	F	jockey	0.125	non-LTR	-	-	882261	882304	0.125	24	3	21	0	-	-	-	-	-	-	-
3L	921041	F	Rt1b	0.0327868852459016	non-LTR	-	-	920842	920941	0.0327868852459016	61	2	59	0	-	-	-	-	-	-	-
3L	938497	R	297	0.25	LTR	-	-	-	-	-	-	-	-	-	938597	938675	0.25	12	3	9	0
3L	963314	R	jockey	0.111111111111111	non-LTR	-	-	-	-	-	-	-	-	-	963414	963488	0.111111111111111	36	4	32	0
3L	968044	R	jockey	0.0196078431372549	non-LTR	-	-	-	-	-	-	-	-	-	968144	968243	0.0196078431372549	51	1	50	0
3L	1011284	F	Rt1a	0.12	non-LTR	-	-	1011158	1011184	0.12	25	3	22	0	-	-	-	-	-	-	-
3L	1038691	F	roo	1	LTR	-	-	1038537	1038591	1	4	4	0	0	-	-	-	-	-	-	-
3L	1060121	R	Tirant	0.125	LTR	-	-	-	-	-	-	-	-	-	1060221	1060266	0.125	24	3	21	0
3L	1068207	F	opus	0.16	LTR	-	-	1068021	1068107	0.16	25	4	21	0	-	-	-	-	-	-	-
3L	1086112	F	Tabor	0.75	LTR	-	-	1086009	1086012	0.75	4	3	1	0	-	-	-	-	-	-	-
3L	1120272	F	jockey	0.0422535211267606	non-LTR	-	-	1120081	1120172	0.0422535211267606	71	3	68	0	-	-	-	-	-	-	-
3L	1149187	R	jockey	0.075	non-LTR	-	-	-	-	-	-	-	-	-	1149287	1149349	0.075	40	3	37	0
3L	1179341	FR	jockey	1	non-LTR	FBti0062028	ncorrdist=98	1179130	1179229	1	7	7	0	0	1179453	1179552	1	6	6	0	0
3L	1199379	R	jockey	0.6	non-LTR	-	-	-	-	-	-	-	-	-	1199479	1199550	0.6	5	3	2	0
3L	1206903	R	jockey	0.0833333333333333	non-LTR	-	-	-	-	-	-	-	-	-	1207003	1207084	0.0833333333333333	36	3	33	0
3L	1218209	R	jockey	0.0714285714285714	non-LTR	-	-	-	-	-	-	-	-	-	1218309	1218408	0.0714285714285714	56	4	52	0
3L	1273494	R	Cr1a	0.148148148148148	non-LTR	-	-	-	-	-	-	-	-	-	1273594	1273663	0.148148148148148	27	4	23	0
3L	1367000	FR	jockey	0.0944170771756979	non-LTR	-	ncorrdist=127	1366918	1366936	0.142857142857143	21	3	18	0	1367064	1367163	0.0459770114942529	87	4	83	0
3L	1397092	F	S-element	0.142857142857143	TIR	-	-	1396920	1396992	0.142857142857143	42	6	36	0	-	-	-	-	-	-	-
3L	1396996	R	Juan	0.117647058823529	non-LTR	-	-	-	-	-	-	-	-	-	1397096	1397195	0.117647058823529	51	6	45	0
3L	1406550	F	mdg3	0.0476190476190476	LTR	-	-	1406351	1406450	0.0476190476190476	42	2	40	0	-	-	-	-	-	-	-
3L	1490665	FR	1360	0.981481481481481	TIR	FBti0020018	ncorrdist=114	1490171	1490253	0.962962962962963	27	26	1	1	1491077	1491176	1	39	39	0	1
3L	1490683.5	FR	Cr1a	0.944444444444444	non-LTR	-	ncorrdist=111	1490174	1490273	0.888888888888889	9	8	1	1	1491094	1491193	1	19	19	0	1
3L	1490975	R	jockey2	1	non-LTR	-	-	-	-	-	-	-	-	-	1491075	1491101	1	7	7	0	1
3L	1491457	R	opus	0.1875	LTR	-	-	-	-	-	-	-	-	-	1491557	1491595	0.1875	16	3	13	0
3L	1630082	R	jockey	0.0147058823529412	non-LTR	-	-	-	-	-	-	-	-	-	1630182	1630281	0.0147058823529412	68	1	67	0
3L	1638005.5	FR	jockey	0.098613595706619	non-LTR	-	ncorrdist=164	1637855	1637923	0.13953488372093	43	6	37	0	1638088	1638184	0.0576923076923077	52	3	49	0
3L	1657187	F	flea	0.961538461538462	LTR	-	-	1656988	1657087	0.961538461538462	26	25	1	0	-	-	-	-	-	-	-
3L	1669498	R	Ivk	0.0588235294117647	non-LTR	-	-	-	-	-	-	-	-	-	1669598	1669685	0.0588235294117647	51	3	48	0
3L	1679339	R	Stalker2	0.0909090909090909	LTR	-	-	-	-	-	-	-	-	-	1679439	1679487	0.0909090909090909	33	3	30	0
3L	1683392	R	I-element	0.230769230769231	non-LTR	-	-	-	-	-	-	-	-	-	1683492	1683537	0.230769230769231	13	3	10	0
3L	1816072	R	roo	0.08	LTR	-	-	-	-	-	-	-	-	-	1816172	1816271	0.08	25	2	23	0
3L	1832215	R	pogo	0.132075471698113	TIR	-	-	-	-	-	-	-	-	-	1832315	1832414	0.132075471698113	53	7	46	0
3L	1861456	R	Doc	0.388888888888889	non-LTR	-	-	-	-	-	-	-	-	-	1861556	1861600	0.388888888888889	18	7	11	0
3L	1879913	F	hobo	0.3	TIR	-	-	1879785	1879813	0.3	10	3	7	0	-	-	-	-	-	-	-
3L	1926002	R	roo	0.108108108108108	LTR	-	-	-	-	-	-	-	-	-	1926102	1926199	0.108108108108108	37	4	33	1
3L	1926025	R	jockey	0.12	non-LTR	-	-	-	-	-	-	-	-	-	1926125	1926181	0.12	25	3	22	1
3L	1928670	R	412	0.103448275862069	LTR	-	-	-	-	-	-	-	-	-	1928770	1928807	0.103448275862069	29	3	26	0
3L	1979493	F	Cr1a	0.08	non-LTR	-	-	1979322	1979393	0.08	50	4	46	0	-	-	-	-	-	-	-
3L	1990581.5	FR	412	0.110197368421053	LTR	-	ncorrdist=118	1990503	1990522	0.157894736842105	19	3	16	0	1990641	1990740	0.0625	80	5	75	0
3L	1990883	R	roo	0.0975609756097561	LTR	-	-	-	-	-	-	-	-	-	1990983	1991039	0.0975609756097561	41	4	37	0
3L	1997560	R	roo	0.176470588235294	LTR	-	-	-	-	-	-	-	-	-	1997660	1997698	0.176470588235294	17	3	14	0
3L	2003010	F	invader2	0.2	LTR	-	-	2002882	2002910	0.2	20	4	16	1	-	-	-	-	-	-	-
3L	2003040	F	pogo	0.142857142857143	TIR	-	-	2002893	2002940	0.142857142857143	28	4	24	1	-	-	-	-	-	-	-
3L	2024389	F	copia	0.027027027027027	LTR	-	-	2024190	2024289	0.027027027027027	37	1	36	1	-	-	-	-	-	-	-
3L	2024356	F	mdg3	0.375	LTR	-	-	2024240	2024256	0.375	8	3	5	1	-	-	-	-	-	-	-
3L	2039574	FR	G2	0.234375	non-LTR	-	ncorrdist=237	2039439	2039455	0.375	8	3	5	0	2039693	2039792	0.09375	32	3	29	0
3L	2153164	F	jockey	0.09375	non-LTR	-	-	2152999	2153064	0.09375	32	3	29	0	-	-	-	-	-	-	-
3L	2167404	R	blood	0.0566037735849057	LTR	-	-	-	-	-	-	-	-	-	2167504	2167603	0.0566037735849057	53	3	50	0
3L	2172987	F	I-element	0.272727272727273	non-LTR	-	-	2172846	2172887	0.272727272727273	11	3	8	0	-	-	-	-	-	-	-
3L	2184935	FR	jockey	0.117905056759546	non-LTR	-	ncorrdist=95	2184818	2184887	0.156862745098039	51	8	43	0	2184983	2185082	0.0789473684210526	76	6	70	0
3L	2190810	F	blood	0.03125	LTR	-	-	2190611	2190710	0.03125	64	2	62	0	-	-	-	-	-	-	-
3L	2196474	R	hopper2	0.0338983050847458	TIR	-	-	-	-	-	-	-	-	-	2196574	2196673	0.0338983050847458	59	2	57	0
3L	2243982	R	jockey	0.0149253731343284	non-LTR	-	-	-	-	-	-	-	-	-	2244082	2244181	0.0149253731343284	67	1	66	0
3L	2244359	F	BS	0.0740740740740741	non-LTR	-	-	2244162	2244259	0.0740740740740741	54	4	50	1	-	-	-	-	-	-	-
3L	2244457	F	jockey	0.0645161290322581	non-LTR	-	-	2244258	2244357	0.0645161290322581	31	2	29	1	-	-	-	-	-	-	-
3L	2280278	F	Ivk	0.1	non-LTR	-	-	2280139	2280178	0.1	30	3	27	0	-	-	-	-	-	-	-
3L	2295347	R	mdg1	0.06	LTR	-	-	-	-	-	-	-	-	-	2295447	2295505	0.06	50	3	47	0
3L	2297100	R	mdg1	0.152173913043478	LTR	-	-	-	-	-	-	-	-	-	2297200	2297289	0.152173913043478	46	7	39	0
3L	2316246	R	jockey	0.130434782608696	non-LTR	-	-	-	-	-	-	-	-	-	2316346	2316375	0.130434782608696	23	3	20	0
3L	2418314	F	3S18	0.75	LTR	-	-	2418142	2418214	0.75	4	3	1	0	-	-	-	-	-	-	-
3L	2426726	F	invader2	0.238095238095238	LTR	-	-	2426527	2426626	0.238095238095238	21	5	16	1	-	-	-	-	-	-	-
3L	2426735	F	pogo	0.433333333333333	TIR	-	-	2426536	2426635	0.433333333333333	30	13	17	1	-	-	-	-	-	-	-
3L	2486074	F	jockey	0.166666666666667	non-LTR	-	-	2485875	2485974	0.166666666666667	42	7	35	0	-	-	-	-	-	-	-
3L	2485912	R	jockey	0.333333333333333	non-LTR	-	-	-	-	-	-	-	-	-	2486012	2486111	0.333333333333333	24	8	16	0
3L	2489577.5	FR	jockey	0.141851851851852	non-LTR	-	ncorrdist=106	2489425	2489524	0.203703703703704	54	11	43	0	2489631	2489730	0.08	50	4	46	0
3L	2501159	F	roo	0.0638297872340425	LTR	-	-	2501000	2501059	0.0638297872340425	47	3	44	0	-	-	-	-	-	-	-
3L	2581282	F	copia	0.157894736842105	LTR	-	-	2581155	2581182	0.157894736842105	19	3	16	0	-	-	-	-	-	-	-
3L	2584169	F	Rt1b	0.1	non-LTR	-	-	2583998	2584069	0.1	40	4	36	0	-	-	-	-	-	-	-
3L	2584494	R	Rt1b	0.0625	non-LTR	-	-	-	-	-	-	-	-	-	2584594	2584693	0.0625	32	2	30	0
3L	2609127	F	hobo	0.0731707317073171	TIR	-	-	2608934	2609027	0.0731707317073171	41	3	38	0	-	-	-	-	-	-	-
3L	2664181	R	rover	0.0294117647058824	LTR	-	-	-	-	-	-	-	-	-	2664281	2664380	0.0294117647058824	68	2	66	0
3L	2668924	F	rover	0.115384615384615	LTR	-	-	2668773	2668824	0.115384615384615	26	3	23	0	-	-	-	-	-	-	-
3L	2688209	R	jockey	0.136363636363636	non-LTR	-	-	-	-	-	-	-	-	-	2688309	2688364	0.136363636363636	44	6	38	0
3L	2717776.5	FR	1360	0.3	TIR	-	ncorrdist=108	2717623	2717722	0.1	40	4	36	0	2717831	2717839	0.5	6	3	3	0
3L	2734199	F	I-element	0.333333333333333	non-LTR	-	-	2734063	2734099	0.333333333333333	9	3	6	0	-	-	-	-	-	-	-
3L	2734279	F	Rt1b	0.454545454545455	non-LTR	-	-	2734121	2734179	0.454545454545455	11	5	6	0	-	-	-	-	-	-	-
3L	2734213	R	X-element	0.333333333333333	non-LTR	-	-	-	-	-	-	-	-	-	2734313	2734402	0.333333333333333	9	3	6	0
3L	2762404	F	Cr1a	0.214285714285714	non-LTR	-	-	2762254	2762304	0.214285714285714	14	3	11	0	-	-	-	-	-	-	-
3L	2788170	R	pogo	0.2	TIR	-	-	-	-	-	-	-	-	-	2788270	2788349	0.2	15	3	12	0
3L	2789513	F	roo	1	LTR	-	-	2789360	2789413	1	6	6	0	0	-	-	-	-	-	-	-
3L	2805470	F	roo	0.714285714285714	LTR	-	-	2805340	2805370	0.714285714285714	7	5	2	0	-	-	-	-	-	-	-
3L	2809503	R	412	0.0816326530612245	LTR	-	-	-	-	-	-	-	-	-	2809603	2809671	0.0816326530612245	49	4	45	0
3L	2814694	F	Burdock	0.15	LTR	-	-	2814552	2814594	0.15	20	3	17	0	-	-	-	-	-	-	-
3L	2845464	R	opus	0.1875	LTR	-	-	-	-	-	-	-	-	-	2845564	2845653	0.1875	16	3	13	0
3L	2858605	R	hobo	0.0416666666666667	TIR	-	-	-	-	-	-	-	-	-	2858705	2858804	0.0416666666666667	48	2	46	0
3L	2890641	F	opus	0.0526315789473684	LTR	-	-	2890442	2890541	0.0526315789473684	38	2	36	0	-	-	-	-	-	-	-
3L	2923990	F	gypsy2	0.444444444444444	LTR	-	-	2923887	2923890	0.444444444444444	9	4	5	0	-	-	-	-	-	-	-
3L	2956504	F	opus	0.111111111111111	LTR	-	-	2956349	2956404	0.111111111111111	27	3	24	0	-	-	-	-	-	-	-
3L	3008398	F	X-element	0.272727272727273	non-LTR	-	-	3008225	3008298	0.272727272727273	11	3	8	0	-	-	-	-	-	-	-
3L	3008338	R	I-element	0.357142857142857	non-LTR	-	-	-	-	-	-	-	-	-	3008438	3008537	0.357142857142857	14	5	9	0
3L	3021530	F	F-element	0.428571428571429	non-LTR	-	-	3021376	3021430	0.428571428571429	7	3	4	0	-	-	-	-	-	-	-
3L	3021455	R	opus	0.375	LTR	-	-	-	-	-	-	-	-	-	3021555	3021574	0.375	8	3	5	0
3L	3034448	R	X-element	0.571428571428571	non-LTR	-	-	-	-	-	-	-	-	-	3034548	3034610	0.571428571428571	7	4	3	1
3L	3034479	R	Rt1b	0.333333333333333	non-LTR	-	-	-	-	-	-	-	-	-	3034579	3034678	0.333333333333333	12	4	8	1
3L	3051793	F	blood	0.2	LTR	-	-	3051653	3051693	0.2	15	3	12	0	-	-	-	-	-	-	-
3L	3056002	R	opus	0.15	LTR	-	-	-	-	-	-	-	-	-	3056102	3056144	0.15	20	3	17	0
3L	3076708.5	FR	jockey	0.0466875326030256	non-LTR	-	ncorrdist=186	3076521	3076615	0.0563380281690141	71	4	67	0	3076802	3076901	0.037037037037037	81	3	78	0
3L	3107992	R	Ivk	0.128205128205128	non-LTR	-	-	-	-	-	-	-	-	-	3108092	3108171	0.128205128205128	39	5	34	0
3L	3158485	F	blood	0.5	LTR	-	-	3158376	3158385	0.5	6	3	3	0	-	-	-	-	-	-	-
3L	3200609	FR	gypsy9	0.472998430141287	LTR	FBti0062971	ncorrdist=236	3200376	3200468	0.530612244897959	49	26	23	0	3200750	3200849	0.415384615384615	65	27	38	0
3L	3248086	R	Max-element	0.0746268656716418	LTR	-	-	-	-	-	-	-	-	-	3248186	3248247	0.0746268656716418	67	5	62	0
3L	3255022	FR	1360	0.168402777777778	TIR	-	ncorrdist=91	3254877	3254976	0.15625	64	10	54	0	3255068	3255167	0.180555555555556	72	13	59	1
3L	3255032	R	Cr1a	0.12	non-LTR	-	-	-	-	-	-	-	-	-	3255132	3255180	0.12	25	3	22	1
3L	3255539	F	Quasimodo	0.0909090909090909	LTR	-	-	3255353	3255439	0.0909090909090909	33	3	30	0	-	-	-	-	-	-	-
3L	3277083	R	jockey	0.0930232558139535	non-LTR	-	-	-	-	-	-	-	-	-	3277183	3277282	0.0930232558139535	43	4	39	0
3L	3341492	R	FB	0.230769230769231	foldback	-	-	-	-	-	-	-	-	-	3341592	3341611	0.230769230769231	13	3	10	0
3L	3349434	F	roo	0.166666666666667	LTR	-	-	3349319	3349334	0.166666666666667	18	3	15	0	-	-	-	-	-	-	-
3L	3352488	F	jockey	0.214285714285714	non-LTR	-	-	3352376	3352388	0.214285714285714	14	3	11	0	-	-	-	-	-	-	-
3L	3437454	R	Rt1b	0.103448275862069	non-LTR	-	-	-	-	-	-	-	-	-	3437554	3437613	0.103448275862069	29	3	26	0
3L	3487948	F	jockey	0.0754716981132075	non-LTR	-	-	3487755	3487848	0.0754716981132075	53	4	49	0	-	-	-	-	-	-	-
3L	3534043	F	roo	0.0588235294117647	LTR	-	-	3533858	3533943	0.0588235294117647	68	4	64	0	-	-	-	-	-	-	-
3L	3540232	FR	mdg3	0.162037037037037	LTR	-	ncorrdist=203	3540031	3540130	0.0740740740740741	27	2	25	1	3540334	3540370	0.25	20	5	15	0
3L	3540230	F	Quasimodo	0.347826086956522	LTR	-	-	3540086	3540130	0.347826086956522	23	8	15	1	-	-	-	-	-	-	-
3L	3540139	R	Idefix	0.411764705882353	LTR	-	-	-	-	-	-	-	-	-	3540239	3540297	0.411764705882353	17	7	10	0
3L	3644866	R	roo	1	LTR	-	-	-	-	-	-	-	-	-	3644966	3644992	1	5	5	0	0
3L	3686473	R	mdg3	0.0625	LTR	-	-	-	-	-	-	-	-	-	3686573	3686672	0.0625	48	3	45	0
3L	3694352	F	diver2	0.0142857142857143	LTR	-	-	3694153	3694252	0.0142857142857143	70	1	69	0	-	-	-	-	-	-	-
3L	3694253	R	F-element	0.0625	non-LTR	-	-	-	-	-	-	-	-	-	3694353	3694452	0.0625	80	5	75	0
3L	3724765	R	Cr1a	0.0535714285714286	non-LTR	-	-	-	-	-	-	-	-	-	3724865	3724942	0.0535714285714286	56	3	53	0
3L	3737402.5	FR	Rt1b	0.14375	non-LTR	-	ncorrdist=86	3737260	3737359	0.1875	64	12	52	1	3737446	3737519	0.1	60	6	54	0
3L	3737385	F	baggins	0.285714285714286	non-LTR	-	-	3737269	3737285	0.285714285714286	14	4	10	1	-	-	-	-	-	-	-
3L	3739171	F	opus	0.136363636363636	LTR	-	-	3739027	3739071	0.136363636363636	22	3	19	0	-	-	-	-	-	-	-
3L	3740018	F	Doc	0.75	non-LTR	-	-	3739915	3739918	0.75	4	3	1	0	-	-	-	-	-	-	-
3L	3740005	R	jockey	0.0731707317073171	non-LTR	-	-	-	-	-	-	-	-	-	3740105	3740204	0.0731707317073171	41	3	38	0
3L	3741763	R	roo	0.0196078431372549	LTR	-	-	-	-	-	-	-	-	-	3741863	3741962	0.0196078431372549	51	1	50	0
3L	3778724	R	412	0.210526315789474	LTR	-	-	-	-	-	-	-	-	-	3778824	3778910	0.210526315789474	19	4	15	0
3L	3793433	F	jockey	0.125	non-LTR	-	-	3793254	3793333	0.125	32	4	28	0	-	-	-	-	-	-	-
3L	3798577	F	Cr1a	0.25	non-LTR	-	-	3798421	3798477	0.25	12	3	9	1	-	-	-	-	-	-	-
3L	3798629.5	FR	1360	0.422297297297297	TIR	-	ncorrdist=110	3798475	3798574	0.594594594594595	37	22	15	1	3798685	3798784	0.25	20	5	15	0
3L	3868747	F	invader2	0.2	LTR	-	-	3868611	3868647	0.2	20	4	16	0	-	-	-	-	-	-	-
3L	3868800	R	pogo	0.103448275862069	TIR	-	-	-	-	-	-	-	-	-	3868900	3868987	0.103448275862069	29	3	26	1
3L	3868857	R	copia	0.3	LTR	-	-	-	-	-	-	-	-	-	3868957	3868987	0.3	10	3	7	1
3L	3967957	R	3S18	0.142857142857143	LTR	-	-	-	-	-	-	-	-	-	3968057	3968141	0.142857142857143	21	3	18	0
3L	3971540	R	412	0.166666666666667	LTR	-	-	-	-	-	-	-	-	-	3971640	3971677	0.166666666666667	18	3	15	0
3L	3987045	R	roo	0.444444444444444	LTR	-	-	-	-	-	-	-	-	-	3987145	3987178	0.444444444444444	9	4	5	0
3L	4002154	FR	jockey	0.0947293447293447	non-LTR	-	ncorrdist=125	4001992	4002091	0.115384615384615	26	3	23	0	4002217	4002316	0.0740740740740741	27	2	25	0
3L	4042976.5	FR	gypsy5	0.0616272009714633	LTR	-	ncorrdist=186	4042787	4042883	0.0491803278688525	61	3	58	0	4043070	4043149	0.0740740740740741	54	4	50	0
3L	4071970	F	jockey	0.0731707317073171	non-LTR	-	-	4071804	4071870	0.0731707317073171	41	3	38	0	-	-	-	-	-	-	-
3L	4083727	F	roo	0.0638297872340425	LTR	-	-	4083555	4083627	0.0638297872340425	47	3	44	0	-	-	-	-	-	-	-
3L	4178825	F	springer	0.117647058823529	LTR	-	-	4178626	4178725	0.117647058823529	17	2	15	0	-	-	-	-	-	-	-
3L	4178839	R	Cr1a	0.2	non-LTR	-	-	-	-	-	-	-	-	-	4178939	4178978	0.2	25	5	20	0
3L	4178942	R	roo	0.130434782608696	LTR	-	-	-	-	-	-	-	-	-	4179042	4179076	0.130434782608696	23	3	20	0
3L	4239429	R	jockey	0.294117647058824	non-LTR	-	-	-	-	-	-	-	-	-	4239529	4239569	0.294117647058824	17	5	12	0
3L	4293772	F	jockey	0.116279069767442	non-LTR	-	-	4293577	4293672	0.116279069767442	43	5	38	0	-	-	-	-	-	-	-
3L	4380669	F	jockey	0.0925925925925926	non-LTR	-	-	4380500	4380569	0.0925925925925926	54	5	49	0	-	-	-	-	-	-	-
3L	4402846	R	F-element	0.0882352941176471	non-LTR	-	-	-	-	-	-	-	-	-	4402946	4403045	0.0882352941176471	68	6	62	0
3L	4442675	F	Burdock	0.333333333333333	LTR	-	-	4442560	4442575	0.333333333333333	9	3	6	0	-	-	-	-	-	-	-
3L	4496339	F	mdg3	0.0666666666666667	LTR	-	-	4496196	4496239	0.0666666666666667	45	3	42	0	-	-	-	-	-	-	-
3L	4561791	R	Burdock	0.0508474576271186	LTR	-	-	-	-	-	-	-	-	-	4561891	4561980	0.0508474576271186	59	3	56	0
3L	4565469	F	copia	0.0731707317073171	LTR	-	-	4565283	4565369	0.0731707317073171	41	3	38	0	-	-	-	-	-	-	-
3L	4565432	R	pogo	0.173913043478261	TIR	-	-	-	-	-	-	-	-	-	4565532	4565556	0.173913043478261	23	4	19	0
3L	4601704	F	Rt1a	0.0535714285714286	non-LTR	-	-	4601529	4601604	0.0535714285714286	56	3	53	0	-	-	-	-	-	-	-
3L	4670025	F	jockey	0.285714285714286	non-LTR	-	-	4669831	4669925	0.285714285714286	14	4	10	0	-	-	-	-	-	-	-
3L	4672083	F	roo	0.277777777777778	LTR	-	-	4671884	4671983	0.277777777777778	18	5	13	0	-	-	-	-	-	-	-
3L	4687709	R	invader2	0.1875	LTR	-	-	-	-	-	-	-	-	-	4687809	4687884	0.1875	16	3	13	0
3L	4723453	F	HMS-Beagle	0.333333333333333	LTR	-	-	4723340	4723353	0.333333333333333	9	3	6	0	-	-	-	-	-	-	-
3L	4742780	F	invader1	0.0789473684210526	LTR	-	-	4742581	4742680	0.0789473684210526	38	3	35	0	-	-	-	-	-	-	-
3L	4755377	F	jockey	0.214285714285714	non-LTR	-	-	4755257	4755277	0.214285714285714	14	3	11	0	-	-	-	-	-	-	-
3L	4756667	F	opus	0.181818181818182	LTR	-	-	4756513	4756567	0.181818181818182	22	4	18	0	-	-	-	-	-	-	-
3L	4756687	R	F-element	0.12	non-LTR	-	-	-	-	-	-	-	-	-	4756787	4756865	0.12	25	3	22	0
3L	4774061.5	FR	Rt1a	0.0579234972677596	non-LTR	FBti0020036	ncorrdist=135	4773569	4773668	0.0666666666666667	60	4	56	0	4774455	4774554	0.0491803278688525	61	3	58	0
3L	4783948	F	412	0.0769230769230769	LTR	-	-	4783784	4783848	0.0769230769230769	39	3	36	0	-	-	-	-	-	-	-
3L	4840729	FR	jockey	0.0637490513534025	non-LTR	-	ncorrdist=113	4840600	4840672	0.0677966101694915	59	4	55	0	4840786	4840885	0.0597014925373134	67	4	63	0
3L	4859474	R	jockey	0.5	non-LTR	-	-	-	-	-	-	-	-	-	4859574	4859575	0.5	6	3	3	0
3L	4879397	R	BS	0.428571428571429	non-LTR	-	-	-	-	-	-	-	-	-	4879497	4879514	0.428571428571429	7	3	4	0
3L	4901030	R	jockey	0.241379310344828	non-LTR	-	-	-	-	-	-	-	-	-	4901130	4901206	0.241379310344828	29	7	22	0
3L	4910354	R	I-element	0.136363636363636	non-LTR	-	-	-	-	-	-	-	-	-	4910454	4910492	0.136363636363636	22	3	19	0
3L	4929793	F	roo	0.025	LTR	-	-	4929594	4929693	0.025	80	2	78	0	-	-	-	-	-	-	-
3L	4975755	F	jockey	0.25	non-LTR	-	-	4975560	4975655	0.25	16	4	12	0	-	-	-	-	-	-	-
3L	5014407.5	FR	Rt1a	0.127023223082336	non-LTR	-	ncorrdist=86	5014308	5014364	0.172413793103448	29	5	24	0	5014451	5014550	0.0816326530612245	49	4	45	0
3L	5028220	R	F-element	0.5	non-LTR	-	-	-	-	-	-	-	-	-	5028320	5028335	0.5	6	3	3	0
3L	5066303	F	Quasimodo	0.181818181818182	LTR	-	-	5066104	5066203	0.181818181818182	11	2	9	0	-	-	-	-	-	-	-
3L	5074205	R	gypsy12	0.113636363636364	LTR	-	-	-	-	-	-	-	-	-	5074305	5074374	0.113636363636364	44	5	39	0
3L	5075086	F	roo	0.0714285714285714	LTR	-	-	5074906	5074986	0.0714285714285714	42	3	39	0	-	-	-	-	-	-	-
3L	5075064	R	Cr1a	0.333333333333333	non-LTR	-	-	-	-	-	-	-	-	-	5075164	5075174	0.333333333333333	9	3	6	0
3L	5086037	F	roo	0.0697674418604651	LTR	-	-	5085869	5085937	0.0697674418604651	43	3	40	0	-	-	-	-	-	-	-
3L	5086939	F	jockey	0.0769230769230769	non-LTR	-	-	5086740	5086839	0.0769230769230769	52	4	48	0	-	-	-	-	-	-	-
3L	5086787	R	jockey	0.0416666666666667	non-LTR	-	-	-	-	-	-	-	-	-	5086887	5086986	0.0416666666666667	48	2	46	0
3L	5087605	R	I-element	0.0967741935483871	non-LTR	-	-	-	-	-	-	-	-	-	5087705	5087741	0.0967741935483871	31	3	28	0
3L	5175152	R	gypsy2	0.0638297872340425	LTR	-	-	-	-	-	-	-	-	-	5175252	5175341	0.0638297872340425	47	3	44	0
3L	5191068	F	F-element	0.0465116279069767	non-LTR	-	-	5190869	5190968	0.0465116279069767	43	2	41	0	-	-	-	-	-	-	-
3L	5196965	F	jockey	0.117647058823529	non-LTR	-	-	5196766	5196865	0.117647058823529	34	4	30	0	-	-	-	-	-	-	-
3L	5197678	R	opus	0.0909090909090909	LTR	-	-	-	-	-	-	-	-	-	5197778	5197838	0.0909090909090909	55	5	50	0
3L	5210678	R	mdg3	0.178571428571429	LTR	-	-	-	-	-	-	-	-	-	5210778	5210833	0.178571428571429	28	5	23	0
3L	5236935	F	F-element	0.8	non-LTR	-	-	5236745	5236835	0.8	5	4	1	0	-	-	-	-	-	-	-
3L	5243620	F	I-element	0.0816326530612245	non-LTR	-	-	5243440	5243520	0.0816326530612245	49	4	45	0	-	-	-	-	-	-	-
3L	5253031	R	412	0.142857142857143	LTR	-	-	-	-	-	-	-	-	-	5253131	5253194	0.142857142857143	21	3	18	0
3L	5259944	F	Rt1a	0.111111111111111	non-LTR	-	-	5259745	5259844	0.111111111111111	36	4	32	0	-	-	-	-	-	-	-
3L	5260154	R	Rt1b	0.146341463414634	non-LTR	-	-	-	-	-	-	-	-	-	5260254	5260326	0.146341463414634	41	6	35	1
3L	5260214	R	297	0.0869565217391304	LTR	-	-	-	-	-	-	-	-	-	5260314	5260413	0.0869565217391304	23	2	21	1
3L	5267526	R	297	0.375	LTR	-	-	-	-	-	-	-	-	-	5267626	5267673	0.375	8	3	5	0
3L	5281205	F	jockey	0.0434782608695652	non-LTR	-	-	5281006	5281105	0.0434782608695652	46	2	44	0	-	-	-	-	-	-	-
3L	5306177	F	roo	0.102564102564103	LTR	-	-	5306013	5306077	0.102564102564103	39	4	35	0	-	-	-	-	-	-	-
3L	5341462	R	copia	0.217391304347826	LTR	-	-	-	-	-	-	-	-	-	5341562	5341661	0.217391304347826	23	5	18	0
3L	5365971	R	mdg3	0.0649350649350649	LTR	-	-	-	-	-	-	-	-	-	5366071	5366166	0.0649350649350649	77	5	72	0
3L	5382417	R	mdg3	0.0416666666666667	LTR	-	-	-	-	-	-	-	-	-	5382517	5382616	0.0416666666666667	24	1	23	0
3L	5431873.5	FR	1360	0.14983164983165	TIR	-	ncorrdist=248	5431704	5431749	0.148148148148148	27	4	23	0	5431998	5432076	0.151515151515152	33	5	28	1
3L	5431894	FR	hopper	0.170914542728636	TIR	-	ncorrdist=95	5431752	5431846	0.152173913043478	46	7	39	0	5431942	5432029	0.189655172413793	58	11	47	1
3L	5431895	R	Doc	0.212121212121212	non-LTR	-	-	-	-	-	-	-	-	-	5431995	5432052	0.212121212121212	33	7	26	1
3L	5514154	F	opus	0.12	LTR	-	-	5513974	5514054	0.12	25	3	22	0	-	-	-	-	-	-	-
3L	5514358	R	roo	0.12280701754386	LTR	-	-	-	-	-	-	-	-	-	5514458	5514557	0.12280701754386	57	7	50	0
3L	5531012	FR	jockey	0.316233766233766	non-LTR	FBti0020042	ncorrdist=107	5530721	5530820	0.314285714285714	35	11	24	0	5531204	5531303	0.318181818181818	44	14	30	0
3L	5575294	F	hopper	0.0571428571428571	TIR	-	-	5575095	5575194	0.0571428571428571	35	2	33	0	-	-	-	-	-	-	-
3L	5589442	R	Tirant	0.0338983050847458	LTR	-	-	-	-	-	-	-	-	-	5589542	5589641	0.0338983050847458	59	2	57	0
3L	5597111	F	INE-1	1	TIR	-	-	5596995	5597011	1	3	3	0	0	-	-	-	-	-	-	-
3L	5620378	R	jockey	0.115384615384615	non-LTR	-	-	-	-	-	-	-	-	-	5620478	5620570	0.115384615384615	26	3	23	0
3L	5645330	F	jockey	0.142857142857143	non-LTR	-	-	5645201	5645230	0.142857142857143	21	3	18	0	-	-	-	-	-	-	-
3L	5677099.5	FR	Rt1b	0.276190476190476	non-LTR	-	ncorrdist=84	5676958	5677057	0.380952380952381	63	24	39	0	5677142	5677241	0.171428571428571	35	6	29	0
3L	5678807	R	297	0.0588235294117647	LTR	-	-	-	-	-	-	-	-	-	5678907	5678958	0.0588235294117647	51	3	48	0
3L	5699732	F	I-element	0.0869565217391304	non-LTR	-	-	5699562	5699632	0.0869565217391304	46	4	42	0	-	-	-	-	-	-	-
3L	5704099	F	jockey	0.0444444444444444	non-LTR	-	-	5703900	5703999	0.0444444444444444	45	2	43	0	-	-	-	-	-	-	-
3L	5722871	R	mdg3	0.0512820512820513	LTR	-	-	-	-	-	-	-	-	-	5722971	5723070	0.0512820512820513	39	2	37	0
3L	5735805	F	1360	0.0545454545454545	TIR	-	-	5735617	5735705	0.0545454545454545	55	3	52	0	-	-	-	-	-	-	-
3L	5754928	R	INE-1	0.230769230769231	TIR	-	-	-	-	-	-	-	-	-	5755028	5755056	0.230769230769231	13	3	10	0
3L	5793336	F	17.6	0.428571428571429	LTR	-	-	5793212	5793236	0.428571428571429	7	3	4	0	-	-	-	-	-	-	-
3L	5836574	R	TART-B	0.272727272727273	TART	-	-	-	-	-	-	-	-	-	5836674	5836715	0.272727272727273	11	3	8	0
3L	5855040	R	412	0.0925925925925926	LTR	-	-	-	-	-	-	-	-	-	5855140	5855235	0.0925925925925926	54	5	49	0
3L	5879686	F	F-element	0.0888888888888889	non-LTR	-	-	5879493	5879586	0.0888888888888889	45	4	41	0	-	-	-	-	-	-	-
3L	5897388	F	Cr1a	0.3	non-LTR	-	-	5897216	5897288	0.3	10	3	7	0	-	-	-	-	-	-	-
3L	5897316	R	roo	0.222222222222222	LTR	-	-	-	-	-	-	-	-	-	5897416	5897515	0.222222222222222	9	2	7	0
3L	5912182	FR	Rt1a	0.102153168583313	non-LTR	-	ncorrdist=109	5912028	5912127	0.114754098360656	61	7	54	0	5912237	5912336	0.0895522388059701	67	6	61	0
3L	5912263	R	BS	0.375	non-LTR	-	-	-	-	-	-	-	-	-	5912363	5912388	0.375	16	6	10	0
3L	5948950	R	412	0.115384615384615	LTR	-	-	-	-	-	-	-	-	-	5949050	5949089	0.115384615384615	26	3	23	0
3L	5949944	F	hobo	0.0967741935483871	TIR	-	-	5949782	5949844	0.0967741935483871	31	3	28	0	-	-	-	-	-	-	-
3L	5954923	F	jockey	0.2	non-LTR	-	-	5954803	5954823	0.2	15	3	12	0	-	-	-	-	-	-	-
3L	5960075	FR	jockey	0.279761904761905	non-LTR	-	ncorrdist=131	5959910	5960009	0.142857142857143	35	5	30	0	5960141	5960167	0.416666666666667	12	5	7	0
3L	5972376	F	Max-element	0.0384615384615385	LTR	-	-	5972177	5972276	0.0384615384615385	52	2	50	0	-	-	-	-	-	-	-
3L	5987215	R	jockey	0.111111111111111	non-LTR	-	-	-	-	-	-	-	-	-	5987315	5987353	0.111111111111111	27	3	24	0
3L	5988036.5	FR	Burdock	0.044016290726817	LTR	-	ncorrdist=116	5987879	5987978	0.0178571428571429	56	1	55	0	5988095	5988192	0.0701754385964912	57	4	53	0
3L	5991357	R	roo	0.1875	LTR	-	-	-	-	-	-	-	-	-	5991457	5991505	0.1875	16	3	13	0
3L	6004777	R	jockey	0.0298507462686567	non-LTR	-	-	-	-	-	-	-	-	-	6004877	6004976	0.0298507462686567	67	2	65	0
3L	6005085	F	jockey	0.111111111111111	non-LTR	-	-	6004886	6004985	0.111111111111111	27	3	24	0	-	-	-	-	-	-	-
3L	6008192	F	jockey	0.138888888888889	non-LTR	-	-	6007998	6008092	0.138888888888889	36	5	31	1	-	-	-	-	-	-	-
3L	6008198	F	roo	0.115384615384615	LTR	-	-	6008048	6008098	0.115384615384615	26	3	23	1	-	-	-	-	-	-	-
3L	6008258	F	hobo	0.0444444444444444	TIR	-	-	6008059	6008158	0.0444444444444444	45	2	43	1	-	-	-	-	-	-	-
3L	6008114	R	hobo	0.111111111111111	TIR	-	-	-	-	-	-	-	-	-	6008214	6008307	0.111111111111111	27	3	24	0
3L	6020561	R	jockey	0.0697674418604651	non-LTR	-	-	-	-	-	-	-	-	-	6020661	6020752	0.0697674418604651	43	3	40	0
3L	6030056	F	pogo	0.363636363636364	TIR	-	-	6029857	6029956	0.363636363636364	11	4	7	0	-	-	-	-	-	-	-
3L	6031903	F	pogo	0.0428571428571429	TIR	-	-	6031704	6031803	0.0428571428571429	70	3	67	0	-	-	-	-	-	-	-
3L	6034686	FR	Doc	0.221323529411765	non-LTR	FBti0020046	ncorrdist=126	6033371	6033470	0.325	40	13	27	0	6035902	6036001	0.117647058823529	34	4	30	1
3L	6035772	R	jockey	0.4	non-LTR	-	-	-	-	-	-	-	-	-	6035872	6035971	0.4	35	14	21	1
3L	6037923	F	Rt1b	0.111111111111111	non-LTR	-	-	6037793	6037823	0.111111111111111	27	3	24	0	-	-	-	-	-	-	-
3L	6127294	FR	INE-1	1	TIR	FBti0063676	ncorrdist=125	6126884	6126983	1	15	15	0	0	6127605	6127666	1	23	23	0	0
3L	6128974.5	FR	G2	1	non-LTR	FBti0063688	ncorrdist=94	6128572	6128671	1	60	60	0	0	6129278	6129377	1	39	39	0	0
3L	6141944.5	FR	INE-1	1	TIR	FBti0063680	ncorrdist=111	6141565	6141664	1	33	33	0	0	6142225	6142263	1	11	11	0	0
3L	6227491	R	jockey	0.114285714285714	non-LTR	-	-	-	-	-	-	-	-	-	6227591	6227690	0.114285714285714	35	4	31	0
3L	6250490	F	jockey	0.833333333333333	non-LTR	-	-	6250318	6250390	0.833333333333333	6	5	1	0	-	-	-	-	-	-	-
3L	6273185	F	Doc	0.0857142857142857	non-LTR	-	-	6273017	6273085	0.0857142857142857	35	3	32	0	-	-	-	-	-	-	-
3L	6308457	FR	INE-1	1	TIR	FBti0063700	ncorrdist=106	6308114	6308213	1	31	31	0	0	6308701	6308800	1	48	48	0	0
3L	6436905	R	BS	0.75	non-LTR	-	-	-	-	-	-	-	-	-	6437005	6437028	0.75	4	3	1	0
3L	6451639	F	412	0.0967741935483871	LTR	-	-	6451495	6451539	0.0967741935483871	31	3	28	0	-	-	-	-	-	-	-
3L	6509860	F	I-element	0.015625	non-LTR	-	-	6509661	6509760	0.015625	64	1	63	0	-	-	-	-	-	-	-
3L	6513809	F	gypsy5	0.04	LTR	-	-	6513610	6513709	0.04	50	2	48	0	-	-	-	-	-	-	-
3L	6519672.5	FR	Rt1b	0.104583333333333	non-LTR	-	ncorrdist=114	6519516	6519615	0.0625	64	4	60	0	6519730	6519829	0.146666666666667	75	11	64	0
3L	6525766	F	HMS-Beagle	0.142857142857143	LTR	-	-	6525613	6525666	0.142857142857143	28	4	24	0	-	-	-	-	-	-	-
3L	6541010	R	Rt1a	0.0555555555555556	non-LTR	-	-	-	-	-	-	-	-	-	6541110	6541184	0.0555555555555556	54	3	51	0
3L	6554856	F	FB	0.0555555555555556	foldback	-	-	6554657	6554756	0.0555555555555556	36	2	34	0	-	-	-	-	-	-	-
3L	6579115	R	I-element	0.0487804878048781	non-LTR	-	-	-	-	-	-	-	-	-	6579215	6579314	0.0487804878048781	41	2	39	0
3L	6586085.5	FR	INE-1	0.922619047619048	TIR	FBti0063724	ncorrdist=168	6585856	6585951	0.916666666666667	24	22	2	0	6586220	6586319	0.928571428571429	28	26	2	0
3L	6620651	F	I-element	0.214285714285714	non-LTR	-	-	6620479	6620551	0.214285714285714	14	3	11	0	-	-	-	-	-	-	-
3L	6620811	R	hobo	1	TIR	-	-	-	-	-	-	-	-	-	6620911	6620914	1	3	3	0	0
3L	6630619	F	297	0.153846153846154	LTR	-	-	6630420	6630519	0.153846153846154	26	4	22	0	-	-	-	-	-	-	-
3L	6638881.5	FR	Rt1a	0.0603627432457963	non-LTR	-	ncorrdist=82	6638741	6638840	0.0447761194029851	67	3	64	0	6638923	6639022	0.0759493670886076	79	6	73	0
3L	6650662	F	F-element	0.117647058823529	non-LTR	-	-	6650488	6650562	0.117647058823529	34	4	30	0	-	-	-	-	-	-	-
3L	6651292	R	hopper	0.176470588235294	TIR	-	-	-	-	-	-	-	-	-	6651392	6651463	0.176470588235294	34	6	28	0
3L	6652007	F	hobo	0.0652173913043478	TIR	-	-	6651823	6651907	0.0652173913043478	46	3	43	0	-	-	-	-	-	-	-
3L	6664769	R	HMS-Beagle	0.107142857142857	LTR	-	-	-	-	-	-	-	-	-	6664869	6664932	0.107142857142857	28	3	25	0
3L	6666201	F	diver	0.230769230769231	LTR	-	-	6666037	6666101	0.230769230769231	13	3	10	0	-	-	-	-	-	-	-
3L	6673239.5	FR	Rt1b	0.107276119402985	non-LTR	-	ncorrdist=114	6673083	6673182	0.0895522388059701	67	6	61	0	6673297	6673396	0.125	64	8	56	0
3L	6684305	R	F-element	0.0882352941176471	non-LTR	-	-	-	-	-	-	-	-	-	6684405	6684447	0.0882352941176471	34	3	31	0
3L	6685384	F	pogo	0.214285714285714	TIR	-	-	6685264	6685284	0.214285714285714	14	3	11	0	-	-	-	-	-	-	-
3L	6685466	F	copia	0.0652173913043478	LTR	-	-	6685311	6685366	0.0652173913043478	46	3	43	0	-	-	-	-	-	-	-
3L	6685505	R	invader2	0.2	LTR	-	-	-	-	-	-	-	-	-	6685605	6685626	0.2	20	4	16	0
3L	6733804	FR	roo	0.979166666666667	LTR	-	ncorrdist=159	6733582	6733658	0.958333333333333	24	23	1	0	6733950	6734049	1	18	18	0	0
3L	6742365	F	TART-B	1	TART	-	-	6742258	6742265	1	3	3	0	0	-	-	-	-	-	-	-
3L	6794384	F	3S18	0.1	LTR	-	-	6794234	6794284	0.1	30	3	27	0	-	-	-	-	-	-	-
3L	6862423	R	412	0.125	LTR	-	-	-	-	-	-	-	-	-	6862523	6862615	0.125	24	3	21	0
3L	6867119	F	mdg1	0.0263157894736842	LTR	-	-	6866920	6867019	0.0263157894736842	38	1	37	0	-	-	-	-	-	-	-
3L	6919194	F	roo	0.0277777777777778	LTR	-	-	6918995	6919094	0.0277777777777778	72	2	70	0	-	-	-	-	-	-	-
3L	6922630	R	I-element	0.0444444444444444	non-LTR	-	-	-	-	-	-	-	-	-	6922730	6922829	0.0444444444444444	45	2	43	0
3L	6968285	F	FB	0.0731707317073171	foldback	-	-	6968119	6968185	0.0731707317073171	41	3	38	0	-	-	-	-	-	-	-
3L	6988076	F	jockey	1	non-LTR	-	-	6987916	6987976	1	3	3	0	0	-	-	-	-	-	-	-
3L	7005620	F	jockey	0.2	non-LTR	-	-	7005469	7005520	0.2	15	3	12	0	-	-	-	-	-	-	-
3L	7005422	R	jockey	0.1	non-LTR	-	-	-	-	-	-	-	-	-	7005522	7005621	0.1	40	4	36	0
3L	7049734	R	hobo	0.136363636363636	TIR	-	-	-	-	-	-	-	-	-	7049834	7049908	0.136363636363636	22	3	19	0
3L	7051483	F	roo	0.230769230769231	LTR	-	-	7051313	7051383	0.230769230769231	13	3	10	0	-	-	-	-	-	-	-
3L	7064118	F	412	0.0967741935483871	LTR	-	-	7063919	7064018	0.0967741935483871	31	3	28	0	-	-	-	-	-	-	-
3L	7065055	R	Doc	0.25	non-LTR	-	-	-	-	-	-	-	-	-	7065155	7065182	0.25	12	3	9	0
3L	7066903	R	jockey	0.127659574468085	non-LTR	-	-	-	-	-	-	-	-	-	7067003	7067099	0.127659574468085	47	6	41	0
3L	7123189	FR	BS	0.861111111111111	non-LTR	FBti0020057	ncorrdist=215	7122945	7123018	0.888888888888889	9	8	1	0	7123360	7123405	0.833333333333333	6	5	1	1
3L	7123195	R	jockey	0.6	non-LTR	-	-	-	-	-	-	-	-	-	7123295	7123394	0.6	5	3	2	1
3L	7125413	R	I-element	0.0810810810810811	non-LTR	-	-	-	-	-	-	-	-	-	7125513	7125588	0.0810810810810811	37	3	34	0
3L	7207252	R	Rt1a	0.2	non-LTR	-	-	-	-	-	-	-	-	-	7207352	7207429	0.2	45	9	36	0
3L	7216035	R	jockey	0.0158730158730159	non-LTR	-	-	-	-	-	-	-	-	-	7216135	7216234	0.0158730158730159	63	1	62	0
3L	7219775	F	opus	0.12	LTR	-	-	7219624	7219675	0.12	25	3	22	0	-	-	-	-	-	-	-
3L	7255980	R	297	0.185185185185185	LTR	-	-	-	-	-	-	-	-	-	7256080	7256138	0.185185185185185	27	5	22	0
3L	7279944	F	mdg1	0.06	LTR	-	-	7279795	7279844	0.06	50	3	47	0	-	-	-	-	-	-	-
3L	7299022	F	Cr1a	1	non-LTR	-	-	7298921	7298922	1	3	3	0	0	-	-	-	-	-	-	-
3L	7307834	F	hopper	0.16	TIR	-	-	7307648	7307734	0.16	25	4	21	0	-	-	-	-	-	-	-
3L	7307844	R	Doc	0.15	non-LTR	-	-	-	-	-	-	-	-	-	7307944	7307998	0.15	20	3	17	0
3L	7337864	F	roo	0.0434782608695652	LTR	-	-	7337665	7337764	0.0434782608695652	23	1	22	0	-	-	-	-	-	-	-
3L	7350091.5	FR	Quasimodo	1	LTR	FBti0020058	ncorrdist=87	7349762	7349861	1	46	46	0	0	7350322	7350421	1	42	42	0	0
3L	7419441	R	hobo	0.166666666666667	TIR	-	-	-	-	-	-	-	-	-	7419541	7419586	0.166666666666667	18	3	15	0
3L	7425719	F	jockey	0.0784313725490196	non-LTR	-	-	7425520	7425619	0.0784313725490196	51	4	47	0	-	-	-	-	-	-	-
3L	7425447	R	jockey	0.0909090909090909	non-LTR	-	-	-	-	-	-	-	-	-	7425547	7425632	0.0909090909090909	55	5	50	0
3L	7431206	F	Quasimodo	0.333333333333333	LTR	-	-	7431007	7431106	0.333333333333333	12	4	8	0	-	-	-	-	-	-	-
3L	7435915	R	mdg3	0.16	LTR	-	-	-	-	-	-	-	-	-	7436015	7436070	0.16	25	4	21	0
3L	7436389	R	jockey	0.0746268656716418	non-LTR	-	-	-	-	-	-	-	-	-	7436489	7436565	0.0746268656716418	67	5	62	0
3L	7478588	R	opus	0.0909090909090909	LTR	-	-	-	-	-	-	-	-	-	7478688	7478747	0.0909090909090909	44	4	40	0
3L	7511830	F	roo	0.106382978723404	LTR	-	-	7511644	7511730	0.106382978723404	47	5	42	0	-	-	-	-	-	-	-
3L	7516237	R	Burdock	0.107142857142857	LTR	-	-	-	-	-	-	-	-	-	7516337	7516377	0.107142857142857	28	3	25	0
3L	7533593	F	mdg1	0.0588235294117647	LTR	-	-	7533423	7533493	0.0588235294117647	51	3	48	0	-	-	-	-	-	-	-
3L	7555222	FR	FB	0.114906832298137	foldback	-	ncorrdist=117	7555089	7555163	0.142857142857143	21	3	18	0	7555281	7555380	0.0869565217391304	23	2	21	0
3L	7562378	F	FB	0.0625	foldback	-	-	7562182	7562278	0.0625	48	3	45	0	-	-	-	-	-	-	-
3L	7569284.5	FR	blood	0.100840336134454	LTR	-	ncorrdist=112	7569129	7569228	0.142857142857143	35	5	30	0	7569341	7569440	0.0588235294117647	34	2	32	0
3L	7575810	R	FB	0.0731707317073171	foldback	-	-	-	-	-	-	-	-	-	7575910	7575985	0.0731707317073171	41	3	38	0
3L	7606306	R	opus	0.5	LTR	-	-	-	-	-	-	-	-	-	7606406	7606474	0.5	12	6	6	0
3L	7722203	R	roo	0.3	LTR	-	-	-	-	-	-	-	-	-	7722303	7722307	0.3	10	3	7	0
3L	7749125	R	412	0.08	LTR	-	-	-	-	-	-	-	-	-	7749225	7749324	0.08	25	2	23	0
3L	7757860	F	Cr1a	0.75	non-LTR	-	-	7757685	7757760	0.75	8	6	2	1	-	-	-	-	-	-	-
3L	7757969	FR	roo	1	LTR	-	ncorrdist=106	7757700	7757799	1	27	27	0	1	7758139	7758184	1	8	8	0	0
3L	7802579	R	Tirant	0.12	LTR	-	-	-	-	-	-	-	-	-	7802679	7802734	0.12	25	3	22	0
3L	7804717	F	mdg1	0.0701754385964912	LTR	-	-	7804518	7804617	0.0701754385964912	57	4	53	0	-	-	-	-	-	-	-
3L	7805926	R	F-element	0.230769230769231	non-LTR	-	-	-	-	-	-	-	-	-	7806026	7806123	0.230769230769231	13	3	10	0
3L	7819546.5	FR	roo	1	LTR	-	ncorrdist=159	7819325	7819383	1	12	12	0	0	7819710	7819787	1	8	8	0	0
3L	7842003	R	jockey	0.133333333333333	non-LTR	-	-	-	-	-	-	-	-	-	7842103	7842186	0.133333333333333	30	4	26	0
3L	7861837	R	jockey	0.19047619047619	non-LTR	-	-	-	-	-	-	-	-	-	7861937	7862036	0.19047619047619	21	4	17	0
3L	7868808	F	roo	0.176470588235294	LTR	-	-	7868669	7868708	0.176470588235294	17	3	14	0	-	-	-	-	-	-	-
3L	7877072	F	FB	0.09375	foldback	-	-	7876893	7876972	0.09375	32	3	29	0	-	-	-	-	-	-	-
3L	7905435	F	I-element	0.142857142857143	non-LTR	-	-	7905304	7905335	0.142857142857143	21	3	18	0	-	-	-	-	-	-	-
3L	7905461	R	X-element	0.104166666666667	non-LTR	-	-	-	-	-	-	-	-	-	7905561	7905641	0.104166666666667	48	5	43	0
3L	7956416	F	I-element	0.0714285714285714	non-LTR	-	-	7956265	7956316	0.0714285714285714	42	3	39	0	-	-	-	-	-	-	-
3L	7978409	F	297	0.0909090909090909	LTR	-	-	7978264	7978309	0.0909090909090909	33	3	30	0	-	-	-	-	-	-	-
3L	8007041	F	roo	0.6	LTR	-	-	8006918	8006941	0.6	5	3	2	0	-	-	-	-	-	-	-
3L	8024816	F	jockey	0.0833333333333333	non-LTR	-	-	8024636	8024716	0.0833333333333333	36	3	33	0	-	-	-	-	-	-	-
3L	8030060	R	roo	0.0487804878048781	LTR	-	-	-	-	-	-	-	-	-	8030160	8030259	0.0487804878048781	41	2	39	0
3L	8153926	F	roo	0.52	LTR	-	-	8153751	8153826	0.52	25	13	12	0	-	-	-	-	-	-	-
3L	8176096	F	jockey	0.0909090909090909	non-LTR	-	-	8175921	8175996	0.0909090909090909	33	3	30	0	-	-	-	-	-	-	-
3L	8213871	R	copia	0.384615384615385	LTR	-	-	-	-	-	-	-	-	-	8213971	8214006	0.384615384615385	13	5	8	0
3L	8242400	R	jockey	1	non-LTR	-	-	-	-	-	-	-	-	-	8242500	8242544	1	3	3	0	0
3L	8244899	F	roo	0.0555555555555556	LTR	-	-	8244700	8244799	0.0555555555555556	36	2	34	0	-	-	-	-	-	-	-
3L	8246794.5	FR	jockey	0.0855119825708061	non-LTR	-	ncorrdist=110	8246644	8246739	0.0784313725490196	51	4	47	0	8246850	8246928	0.0925925925925926	54	5	49	0
3L	8247179	R	412	0.0952380952380952	LTR	-	-	-	-	-	-	-	-	-	8247279	8247378	0.0952380952380952	21	2	19	0
3L	8249201	F	jockey	0.107142857142857	non-LTR	-	-	8249002	8249101	0.107142857142857	56	6	50	0	-	-	-	-	-	-	-
3L	8257752	R	roo	0.111111111111111	LTR	-	-	-	-	-	-	-	-	-	8257852	8257899	0.111111111111111	36	4	32	0
3L	8343958	R	I-element	0.0461538461538462	non-LTR	-	-	-	-	-	-	-	-	-	8344058	8344142	0.0461538461538462	65	3	62	0
3L	8365456	R	roo	0.833333333333333	LTR	-	-	-	-	-	-	-	-	-	8365556	8365618	0.833333333333333	6	5	1	0
3L	8388398	F	copia	1	LTR	-	-	8388199	8388298	1	16	16	0	1	-	-	-	-	-	-	-
3L	8388377	F	roo	1	LTR	-	-	8388213	8388277	1	5	5	0	1	-	-	-	-	-	-	-
3L	8388443	FR	INE-1	1	TIR	-	ncorrdist=171	8388267	8388287	1	7	7	0	1	8388599	8388669	1	4	4	0	0
3L	8388469	R	pogo	1	TIR	-	-	-	-	-	-	-	-	-	8388569	8388580	1	3	3	0	0
3L	8389970	F	FB	0.0428571428571429	foldback	-	-	8389771	8389870	0.0428571428571429	70	3	67	0	-	-	-	-	-	-	-
3L	8390563.5	FR	Tc1-2	1	TIR	FBti0064311	ncorrdist=122	8390139	8390238	1	12	12	0	0	8390889	8390988	1	23	23	0	0
3L	8430788	F	TART-B	0.363636363636364	TART	-	-	8430595	8430688	0.363636363636364	22	8	14	0	-	-	-	-	-	-	-
3L	8680272	F	Cr1a	0.0288461538461538	non-LTR	-	-	8680081	8680172	0.0288461538461538	104	3	101	0	-	-	-	-	-	-	-
3L	8680186	R	roo	0.0206185567010309	LTR	-	-	-	-	-	-	-	-	-	8680286	8680385	0.0206185567010309	97	2	95	0
3L	8682795	R	I-element	0.0816326530612245	non-LTR	-	-	-	-	-	-	-	-	-	8682895	8682967	0.0816326530612245	49	4	45	0
3L	8727273.5	FR	1360	0.0532008830022075	TIR	-	ncorrdist=132	8727145	8727207	0.0397350993377483	151	6	145	0	8727340	8727429	0.0666666666666667	210	14	196	1
3L	8727278	R	Cr1a	0.0375	non-LTR	-	-	-	-	-	-	-	-	-	8727378	8727441	0.0375	160	6	154	1
3L	8727324	R	Quasimodo	0.0547945205479452	LTR	-	-	-	-	-	-	-	-	-	8727424	8727459	0.0547945205479452	73	4	69	1
3L	8738627	F	hobo	0.075	TIR	-	-	8738453	8738527	0.075	40	3	37	0	-	-	-	-	-	-	-
3L	8744598	F	jockey	0.0882352941176471	non-LTR	-	-	8744419	8744498	0.0882352941176471	68	6	62	0	-	-	-	-	-	-	-
3L	8747853	R	Cr1a	0.021505376344086	non-LTR	-	-	-	-	-	-	-	-	-	8747953	8748052	0.021505376344086	93	2	91	1
3L	8747875	R	mdg3	0.0540540540540541	LTR	-	-	-	-	-	-	-	-	-	8747975	8748045	0.0540540540540541	74	4	70	1
3L	8762934	F	Tirant	0.0348837209302326	LTR	-	-	8762770	8762834	0.0348837209302326	86	3	83	0	-	-	-	-	-	-	-
3L	8851783	F	invader1	0.105263157894737	LTR	-	-	8851591	8851683	0.105263157894737	38	4	34	0	-	-	-	-	-	-	-
3L	8852274	R	F-element	0.263157894736842	non-LTR	-	-	-	-	-	-	-	-	-	8852374	8852436	0.263157894736842	19	5	14	0
3L	8867869	F	mdg1	0.0512820512820513	LTR	-	-	8867670	8867769	0.0512820512820513	39	2	37	0	-	-	-	-	-	-	-
3L	8905356	R	roo	0.6	LTR	-	-	-	-	-	-	-	-	-	8905456	8905471	0.6	5	3	2	0
3L	8914524	F	I-element	0.0833333333333333	non-LTR	-	-	8914332	8914424	0.0833333333333333	48	4	44	0	-	-	-	-	-	-	-
3L	8915056	F	412	0.1875	LTR	-	-	8914883	8914956	0.1875	16	3	13	0	-	-	-	-	-	-	-
3L	8952569	F	Doc	0.5	non-LTR	-	-	8952385	8952469	0.5	40	20	20	0	-	-	-	-	-	-	-
3L	8952624	R	jockey	0.648648648648649	non-LTR	-	-	-	-	-	-	-	-	-	8952724	8952823	0.648648648648649	37	24	13	0
3L	8983368	R	mdg3	0.0294117647058824	LTR	-	-	-	-	-	-	-	-	-	8983468	8983567	0.0294117647058824	68	2	66	0
3L	9043606	F	jockey	0.0697674418604651	non-LTR	-	-	9043426	9043506	0.0697674418604651	43	3	40	0	-	-	-	-	-	-	-
3L	9057442	FR	jockey	0.0748106060606061	non-LTR	-	ncorrdist=133	9057276	9057375	0.0454545454545455	44	2	42	0	9057509	9057608	0.104166666666667	48	5	43	0
3L	9098541	R	Rt1a	0.0571428571428571	non-LTR	-	-	-	-	-	-	-	-	-	9098641	9098707	0.0571428571428571	70	4	66	0
3L	9168723.5	FR	jockey	0.103905674281503	non-LTR	-	ncorrdist=126	9168621	9168660	0.173913043478261	23	4	19	0	9168787	9168886	0.0338983050847458	59	2	57	0
3L	9191512	F	roo	0.0256410256410256	LTR	-	-	9191313	9191412	0.0256410256410256	39	1	38	0	-	-	-	-	-	-	-
3L	9208420	R	mdg3	0.19047619047619	LTR	-	-	-	-	-	-	-	-	-	9208520	9208565	0.19047619047619	21	4	17	0
3L	9230819	R	Max-element	0.107142857142857	LTR	-	-	-	-	-	-	-	-	-	9230919	9230994	0.107142857142857	28	3	25	0
3L	9254253	F	Tabor	0.0789473684210526	LTR	-	-	9254101	9254153	0.0789473684210526	38	3	35	0	-	-	-	-	-	-	-
3L	9273289	FR	Rt1a	0.184339030345309	non-LTR	-	ncorrdist=127	9273126	9273225	0.106382978723404	47	5	42	0	9273353	9273452	0.262295081967213	61	16	45	0
3L	9283717	F	hobo	0.2	TIR	-	-	9283586	9283617	0.2	15	3	12	0	-	-	-	-	-	-	-
3L	9291892	R	412	0.363636363636364	LTR	-	-	-	-	-	-	-	-	-	9291992	9292016	0.363636363636364	11	4	7	0
3L	9301787	F	roo	0.12	LTR	-	-	9301638	9301687	0.12	25	3	22	0	-	-	-	-	-	-	-
3L	9316040	F	copia	0.428571428571429	LTR	-	-	9315933	9315940	0.428571428571429	7	3	4	0	-	-	-	-	-	-	-
3L	9318440	R	blood	0.0487804878048781	LTR	-	-	-	-	-	-	-	-	-	9318540	9318639	0.0487804878048781	41	2	39	0
3L	9327073	F	invader2	0.25	LTR	-	-	9326958	9326973	0.25	12	3	9	0	-	-	-	-	-	-	-
3L	9349253	R	1360	0.108695652173913	TIR	-	-	-	-	-	-	-	-	-	9349353	9349445	0.108695652173913	46	5	41	0
3L	9412686	FR	G2	0.110964912280702	non-LTR	-	ncorrdist=141	9412516	9412615	0.116666666666667	60	7	53	0	9412757	9412856	0.105263157894737	57	6	51	1
3L	9412704	R	hopper2	0.0392156862745098	TIR	-	-	-	-	-	-	-	-	-	9412804	9412903	0.0392156862745098	51	2	49	1
3L	9414566	FR	Quasimodo	0.0508762012436405	LTR	-	ncorrdist=125	9414404	9414503	0.0689655172413793	58	4	54	0	9414629	9414728	0.0327868852459016	61	2	59	0
3L	9433096.5	FR	INE-1	1	TIR	FBti0060206	ncorrdist=90	9432729	9432828	1	22	22	0	0	9433365	9433464	1	31	31	0	0
3L	9436218.5	FR	HeT-A	1	non-LTR	FBti0060235	ncorrdist=111	9435895	9435994	1	59	59	0	0	9436443	9436542	1	17	17	0	0
3L	9438659.5	FR	Cr1a	1	non-LTR	FBti0020079	ncorrdist=88	9438427	9438526	1	30	30	0	0	9438793	9438892	1	45	45	0	0
3L	9439664	FR	INE-1	1	TIR	FBti0060208	ncorrdist=112	9439273	9439372	1	30	30	0	0	9439956	9440044	1	23	23	0	0
3L	9464668	R	roo	0.428571428571429	LTR	-	-	-	-	-	-	-	-	-	9464768	9464841	0.428571428571429	14	6	8	1
3L	9464676	R	Rt1b	0.666666666666667	non-LTR	-	-	-	-	-	-	-	-	-	9464776	9464829	0.666666666666667	6	4	2	1
3L	9514750	R	jockey	0.0769230769230769	non-LTR	-	-	-	-	-	-	-	-	-	9514850	9514949	0.0769230769230769	26	2	24	0
3L	9523184	F	Cr1a	0.0909090909090909	non-LTR	-	-	9523028	9523084	0.0909090909090909	33	3	30	0	-	-	-	-	-	-	-
3L	9566970	R	jockey	0.19047619047619	non-LTR	-	-	-	-	-	-	-	-	-	9567070	9567131	0.19047619047619	21	4	17	0
3L	9633901	R	Tabor	0.09375	LTR	-	-	-	-	-	-	-	-	-	9634001	9634059	0.09375	32	3	29	0
3L	9654421	FR	1360	0.125	TIR	-	ncorrdist=127	9654283	9654357	0.159090909090909	44	7	37	0	9654485	9654584	0.0909090909090909	55	5	50	0
3L	9669051	F	roo	0.111111111111111	LTR	-	-	9668920	9668951	0.111111111111111	27	3	24	0	-	-	-	-	-	-	-
3L	9671328	F	mdg3	0.131578947368421	LTR	-	-	9671166	9671228	0.131578947368421	38	5	33	0	-	-	-	-	-	-	-
3L	9688186	F	jockey	0.0508474576271186	non-LTR	-	-	9687987	9688086	0.0508474576271186	59	3	56	0	-	-	-	-	-	-	-
3L	9689454	F	roo	0.032258064516129	LTR	-	-	9689255	9689354	0.032258064516129	62	2	60	0	-	-	-	-	-	-	-
3L	9745806	F	297	0.155555555555556	LTR	-	-	9745619	9745706	0.155555555555556	45	7	38	0	-	-	-	-	-	-	-
3L	9752454.5	FR	blood	0.0603864734299517	LTR	-	ncorrdist=88	9752316	9752410	0.0652173913043478	46	3	43	0	9752499	9752598	0.0555555555555556	54	3	51	0
3L	9755197	F	Stalker4	0.15625	LTR	-	-	9755049	9755097	0.15625	32	5	27	0	-	-	-	-	-	-	-
3L	9755440	F	jockey	0.131578947368421	non-LTR	-	-	9755283	9755340	0.131578947368421	38	5	33	0	-	-	-	-	-	-	-
3L	9755287	R	jockey	0.111111111111111	non-LTR	-	-	-	-	-	-	-	-	-	9755387	9755486	0.111111111111111	45	5	40	0
3L	9756277	F	jockey	0.0408163265306122	non-LTR	-	-	9756078	9756177	0.0408163265306122	49	2	47	0	-	-	-	-	-	-	-
3L	9803209.5	FR	INE-1	0.876190476190476	TIR	-	ncorrdist=160	9802989	9803074	0.952380952380952	21	20	1	0	9803345	9803440	0.8	5	4	1	0
3L	9830566	R	roo	0.642857142857143	LTR	-	-	-	-	-	-	-	-	-	9830666	9830751	0.642857142857143	14	9	5	0
3L	9851413	F	copia	0.142857142857143	LTR	-	-	9851249	9851313	0.142857142857143	28	4	24	0	-	-	-	-	-	-	-
3L	9851340	R	invader2	0.0344827586206897	LTR	-	-	-	-	-	-	-	-	-	9851440	9851539	0.0344827586206897	29	1	28	1
3L	9851437	R	pogo	0.130434782608696	TIR	-	-	-	-	-	-	-	-	-	9851537	9851594	0.130434782608696	23	3	20	1
3L	9890214	F	Cr1a	0.214285714285714	non-LTR	-	-	9890075	9890114	0.214285714285714	14	3	11	0	-	-	-	-	-	-	-
3L	9920166	F	jockey	0.0447761194029851	non-LTR	-	-	9919984	9920066	0.0447761194029851	67	3	64	0	-	-	-	-	-	-	-
3L	9951233	R	roo	0.230769230769231	LTR	-	-	-	-	-	-	-	-	-	9951333	9951369	0.230769230769231	13	3	10	0
3L	9956806	F	opus	0.103448275862069	LTR	-	-	9956610	9956706	0.103448275862069	29	3	26	0	-	-	-	-	-	-	-
3L	9956711	R	F-element	0.15	non-LTR	-	-	-	-	-	-	-	-	-	9956811	9956904	0.15	20	3	17	0
3L	10007830	F	mdg1	0.133333333333333	LTR	-	-	10007631	10007730	0.133333333333333	15	2	13	0	-	-	-	-	-	-	-
3L	10014293	F	blood	0.0285714285714286	LTR	-	-	10014094	10014193	0.0285714285714286	70	2	68	0	-	-	-	-	-	-	-
3L	10014886	R	Rt1b	0.0476190476190476	non-LTR	-	-	-	-	-	-	-	-	-	10014986	10015085	0.0476190476190476	42	2	40	0
3L	10028864	FR	jockey	0.0916083916083916	non-LTR	-	ncorrdist=103	10028713	10028812	0.0923076923076923	65	6	59	0	10028916	10029015	0.0909090909090909	66	6	60	0
3L	10031472	F	jockey	0.0535714285714286	non-LTR	-	-	10031300	10031372	0.0535714285714286	56	3	53	0	-	-	-	-	-	-	-
3L	10033843.5	FR	jockey	0.0697940503432494	non-LTR	-	ncorrdist=172	10033658	10033757	0.0526315789473684	57	3	54	0	10033930	10034014	0.0869565217391304	46	4	42	0
3L	10043744	F	roo	0.285714285714286	LTR	-	-	10043611	10043644	0.285714285714286	14	4	10	0	-	-	-	-	-	-	-
3L	10045780	F	Rt1b	0.0925925925925926	non-LTR	-	-	10045581	10045680	0.0925925925925926	54	5	49	0	-	-	-	-	-	-	-
3L	10045680	R	HMS-Beagle	0.0566037735849057	LTR	-	-	-	-	-	-	-	-	-	10045780	10045879	0.0566037735849057	53	3	50	0
3L	10053238	F	Quasimodo	0.333333333333333	LTR	-	-	10053050	10053138	0.333333333333333	39	13	26	1	-	-	-	-	-	-	-
3L	10057015	FR	17.6	0.2825311942959	LTR	FBti0020086	ncorrdist=103	10053106	10053193	0.352941176470588	34	12	22	1	10060837	10060895	0.212121212121212	33	7	26	0
3L	10078612	F	mdg1	0.294117647058824	LTR	-	-	10078465	10078512	0.294117647058824	17	5	12	1	-	-	-	-	-	-	-
3L	10078602	F	roo	0.333333333333333	LTR	-	-	10078479	10078502	0.333333333333333	9	3	6	1	-	-	-	-	-	-	-
3L	10078598	R	17.6	0.25	LTR	-	-	-	-	-	-	-	-	-	10078698	10078773	0.25	16	4	12	0
3L	10084575	F	pogo	0.0434782608695652	TIR	-	-	10084376	10084475	0.0434782608695652	46	2	44	0	-	-	-	-	-	-	-
3L	10123362	F	Rt1a	0.0666666666666667	non-LTR	-	-	10123177	10123262	0.0666666666666667	45	3	42	0	-	-	-	-	-	-	-
3L	10156117	R	297	0.0454545454545455	LTR	-	-	-	-	-	-	-	-	-	10156217	10156316	0.0454545454545455	44	2	42	0
3L	10174521	FR	Rt1b	0.117948717948718	non-LTR	-	ncorrdist=109	10174409	10174466	0.102564102564103	39	4	35	0	10174576	10174674	0.133333333333333	60	8	52	0
3L	10277937.5	FR	BS	0.115217391304348	non-LTR	-	ncorrdist=154	10277787	10277860	0.1	40	4	36	0	10278015	10278053	0.130434782608696	23	3	20	0
3L	10278027	F	roo	0.185185185185185	LTR	-	-	10277874	10277927	0.185185185185185	27	5	22	0	-	-	-	-	-	-	-
3L	10309761	F	Doc	0.666666666666667	non-LTR	-	-	10309647	10309661	0.666666666666667	6	4	2	0	-	-	-	-	-	-	-
3L	10319741	F	rover	0.115384615384615	LTR	-	-	10319587	10319641	0.115384615384615	26	3	23	0	-	-	-	-	-	-	-
3L	10463034	F	invader2	0.4	LTR	-	-	10462905	10462934	0.4	10	4	6	0	-	-	-	-	-	-	-
3L	10463059	R	pogo	0.130434782608696	TIR	-	-	-	-	-	-	-	-	-	10463159	10463258	0.130434782608696	23	3	20	0
3L	10487971	R	roo	0.428571428571429	LTR	-	-	-	-	-	-	-	-	-	10488071	10488109	0.428571428571429	7	3	4	0
3L	10503491	F	17.6	0.142857142857143	LTR	-	-	10503328	10503391	0.142857142857143	21	3	18	0	-	-	-	-	-	-	-
3L	10515546	FR	FB	0.0369358429467719	foldback	-	ncorrdist=165	10515400	10515463	0.0491803278688525	61	3	58	0	10515629	10515728	0.0246913580246914	81	2	79	0
3L	10535685	F	hopper	0.0909090909090909	TIR	-	-	10535489	10535585	0.0909090909090909	33	3	30	0	-	-	-	-	-	-	-
3L	10544584	F	invader2	0.8	LTR	-	-	10544472	10544484	0.8	5	4	1	0	-	-	-	-	-	-	-
3L	10551092	R	Tirant	0.0888888888888889	LTR	-	-	-	-	-	-	-	-	-	10551192	10551291	0.0888888888888889	45	4	41	0
3L	10557701	R	roo	0.0612244897959184	LTR	-	-	-	-	-	-	-	-	-	10557801	10557900	0.0612244897959184	49	3	46	0
3L	10561278	F	TART-B	1	TART	-	-	10561138	10561178	1	5	5	0	0	-	-	-	-	-	-	-
3L	10561446	R	TART-B	1	TART	-	-	-	-	-	-	-	-	-	10561546	10561569	1	3	3	0	0
3L	10566010	F	roo	0.15	LTR	-	-	10565838	10565910	0.15	20	3	17	0	-	-	-	-	-	-	-
3L	10589888	F	roo	0.1	LTR	-	-	10589747	10589788	0.1	30	3	27	0	-	-	-	-	-	-	-
3L	10589865	R	hobo	0.130434782608696	TIR	-	-	-	-	-	-	-	-	-	10589965	10589999	0.130434782608696	23	3	20	0
3L	10618872	R	roo	0.105263157894737	LTR	-	-	-	-	-	-	-	-	-	10618972	10619071	0.105263157894737	19	2	17	0
3L	10671453	F	Rt1b	0.0909090909090909	non-LTR	-	-	10671301	10671353	0.0909090909090909	33	3	30	0	-	-	-	-	-	-	-
3L	10690159	F	copia	0.142857142857143	LTR	-	-	10689960	10690059	0.142857142857143	28	4	24	0	-	-	-	-	-	-	-
3L	10698682	R	F-element	0.285714285714286	non-LTR	-	-	-	-	-	-	-	-	-	10698782	10698872	0.285714285714286	35	10	25	0
3L	10699292	F	Cr1a	0.363636363636364	non-LTR	-	-	10699171	10699192	0.363636363636364	11	4	7	0	-	-	-	-	-	-	-
3L	10712590	F	jockey	0.0517241379310345	non-LTR	-	-	10712391	10712490	0.0517241379310345	58	3	55	0	-	-	-	-	-	-	-
3L	10714884	FR	Rt1b	0.145238095238095	non-LTR	-	ncorrdist=131	10714719	10714818	0.19047619047619	42	8	34	0	10714950	10715048	0.1	40	4	36	0
3L	10775017	F	mdg3	0.285714285714286	LTR	-	-	10774818	10774917	0.285714285714286	7	2	5	0	-	-	-	-	-	-	-
3L	10784697.5	FR	412	0.0852607709750567	LTR	-	ncorrdist=152	10784549	10784621	0.0888888888888889	45	4	41	0	10784774	10784852	0.0816326530612245	49	4	45	0
3L	10797956	R	412	0.131578947368421	LTR	-	-	-	-	-	-	-	-	-	10798056	10798149	0.131578947368421	38	5	33	0
3L	10805854	FR	HMS-Beagle	0.1	LTR	-	ncorrdist=119	10805695	10805794	0.109090909090909	55	6	49	0	10805914	10806013	0.0909090909090909	55	5	50	0
3L	10812348	F	412	0.0483870967741935	LTR	-	-	10812149	10812248	0.0483870967741935	62	3	59	0	-	-	-	-	-	-	-
3L	10845233	R	S-element	0.6	TIR	-	-	-	-	-	-	-	-	-	10845333	10845375	0.6	5	3	2	0
3L	10863453	R	roo	1	LTR	-	-	-	-	-	-	-	-	-	10863553	10863581	1	3	3	0	0
3L	10933070	F	Burdock	0.375	LTR	-	-	10932935	10932970	0.375	8	3	5	0	-	-	-	-	-	-	-
3L	10963301	F	297	0.5	LTR	-	-	10963149	10963201	0.5	8	4	4	0	-	-	-	-	-	-	-
3L	11081052.5	FR	S-element	0.160714285714286	TIR	FBti0020088	ncorrdist=138	11080069	11080116	0.238095238095238	21	5	16	0	11081989	11082088	0.0833333333333333	36	3	33	0
3L	11098496	F	I-element	0.142857142857143	non-LTR	-	-	11098297	11098396	0.142857142857143	35	5	30	1	-	-	-	-	-	-	-
3L	11099271	FR	X-element	0.152777777777778	non-LTR	FBti0020089	ncorrdist=119	11098309	11098387	0.111111111111111	27	3	24	1	11100155	11100254	0.194444444444444	36	7	29	0
3L	11108559	F	Cr1a	0.375	non-LTR	-	-	11108413	11108459	0.375	8	3	5	0	-	-	-	-	-	-	-
3L	11117337	R	jockey	0.12	non-LTR	-	-	-	-	-	-	-	-	-	11117437	11117505	0.12	25	3	22	0
3L	11189450	F	FB	0.6	foldback	-	-	11189294	11189350	0.6	5	3	2	0	-	-	-	-	-	-	-
3L	11210865	R	FB	0.0566037735849057	foldback	-	-	-	-	-	-	-	-	-	11210965	11211054	0.0566037735849057	53	3	50	0
3L	11211332	F	roo	0.142857142857143	LTR	-	-	11211135	11211232	0.142857142857143	21	3	18	0	-	-	-	-	-	-	-
3L	11222564	F	opus	0.0588235294117647	LTR	-	-	11222365	11222464	0.0588235294117647	51	3	48	0	-	-	-	-	-	-	-
3L	11271083.5	FR	Rt1a	0.900375939849624	non-LTR	FBti0020091	ncorrdist=88	11270472	11270571	0.892857142857143	56	50	6	0	11271596	11271695	0.907894736842105	76	69	7	0
3L	11272806	F	mdg1	0.0967741935483871	LTR	-	-	11272678	11272706	0.0967741935483871	31	3	28	0	-	-	-	-	-	-	-
3L	11278160	F	blood	0.0740740740740741	LTR	-	-	11277989	11278060	0.0740740740740741	54	4	50	0	-	-	-	-	-	-	-
3L	11282948	F	flea	0.3	LTR	-	-	11282823	11282848	0.3	10	3	7	0	-	-	-	-	-	-	-
3L	11319466	R	roo	0.6	LTR	-	-	-	-	-	-	-	-	-	11319566	11319578	0.6	5	3	2	0
3L	11320746	R	F-element	0.0810810810810811	non-LTR	-	-	-	-	-	-	-	-	-	11320846	11320894	0.0810810810810811	37	3	34	0
3L	11343559	R	412	0.132075471698113	LTR	-	-	-	-	-	-	-	-	-	11343659	11343717	0.132075471698113	53	7	46	0
3L	11411842	F	Burdock	0.0333333333333333	LTR	-	-	11411643	11411742	0.0333333333333333	60	2	58	0	-	-	-	-	-	-	-
3L	11416913	F	roo	0.125	LTR	-	-	11416714	11416813	0.125	48	6	42	0	-	-	-	-	-	-	-
3L	11427524	F	F-element	0.0967741935483871	non-LTR	-	-	11427351	11427424	0.0967741935483871	31	3	28	0	-	-	-	-	-	-	-
3L	11466066	F	blood	0.0266666666666667	LTR	-	-	11465867	11465966	0.0266666666666667	75	2	73	0	-	-	-	-	-	-	-
3L	11469942	R	Ivk	0.0338983050847458	non-LTR	-	-	-	-	-	-	-	-	-	11470042	11470141	0.0338983050847458	59	2	57	0
3L	11504764	F	I-element	0.75	non-LTR	-	-	11504625	11504664	0.75	4	3	1	0	-	-	-	-	-	-	-
3L	11504980	FR	INE-1	1	TIR	FBti0060698	ncorrdist=97	11504687	11504757	1	12	12	0	1	11505203	11505302	1	32	32	0	0
3L	11504860	F	Cr1a	1	non-LTR	-	-	11504732	11504760	1	4	4	0	1	-	-	-	-	-	-	-
3L	11511998	F	opus	0.0833333333333333	LTR	-	-	11511799	11511898	0.0833333333333333	24	2	22	0	-	-	-	-	-	-	-
3L	11516380	R	jockey	0.105263157894737	non-LTR	-	-	-	-	-	-	-	-	-	11516480	11516579	0.105263157894737	38	4	34	0
3L	11535626	F	TART-B	1	TART	-	-	11535474	11535526	1	6	6	0	0	-	-	-	-	-	-	-
3L	11547807	R	Tirant	0.09375	LTR	-	-	-	-	-	-	-	-	-	11547907	11547957	0.09375	32	3	29	0
3L	11569322	R	297	0.75	LTR	-	-	-	-	-	-	-	-	-	11569422	11569429	0.75	4	3	1	0
3L	11575523	R	jockey	0.0731707317073171	non-LTR	-	-	-	-	-	-	-	-	-	11575623	11575722	0.0731707317073171	41	3	38	0
3L	11589563	R	jockey	0.185185185185185	non-LTR	-	-	-	-	-	-	-	-	-	11589663	11589762	0.185185185185185	54	10	44	0
3L	11597520	R	roo	1	LTR	-	-	-	-	-	-	-	-	-	11597620	11597674	1	5	5	0	0
3L	11600449	R	Transpac	0.036144578313253	LTR	-	-	-	-	-	-	-	-	-	11600549	11600648	0.036144578313253	83	3	80	0
3L	11616318	F	jockey	0.121951219512195	non-LTR	-	-	11616152	11616218	0.121951219512195	41	5	36	0	-	-	-	-	-	-	-
3L	11654903	F	hopper	0.10958904109589	TIR	-	-	11654714	11654803	0.10958904109589	73	8	65	0	-	-	-	-	-	-	-
3L	11654913	R	Doc	0.102564102564103	non-LTR	-	-	-	-	-	-	-	-	-	11655013	11655066	0.102564102564103	39	4	35	1
3L	11654917	R	S-element	0.1875	TIR	-	-	-	-	-	-	-	-	-	11655017	11655033	0.1875	16	3	13	1
3L	11679408	F	Cr1a	0.230769230769231	non-LTR	-	-	11679280	11679308	0.230769230769231	13	3	10	0	-	-	-	-	-	-	-
3L	11742171	R	F-element	0.142857142857143	non-LTR	-	-	-	-	-	-	-	-	-	11742271	11742304	0.142857142857143	21	3	18	0
3L	11745499	F	mdg1	0.0491803278688525	LTR	-	-	11745300	11745399	0.0491803278688525	61	3	58	0	-	-	-	-	-	-	-
3L	11801686	R	I-element	0.075	non-LTR	-	-	-	-	-	-	-	-	-	11801786	11801844	0.075	40	3	37	0
3L	11808334.5	FR	1360	1	TIR	-	ncorrdist=220	11808119	11808159	1	8	8	0	1	11808510	11808563	1	11	11	0	1
3L	11808328	FR	INE-1	1	TIR	-	ncorrdist=207	11808140	11808159	1	4	4	0	1	11808497	11808554	1	5	5	0	1
3L	11812305	F	17.6	1	LTR	-	-	11812146	11812205	1	3	3	0	0	-	-	-	-	-	-	-
3L	11819456	FR	INE-1	1	TIR	FBti0060732	ncorrdist=87	11819204	11819303	1	40	40	0	0	11819609	11819708	1	40	40	0	0
3L	11830963	FR	G5A	1	non-LTR	FBti0060736	ncorrdist=86	11830723	11830822	1	65	65	0	0	11831104	11831203	1	37	37	0	0
3L	11835757	R	Quasimodo	0.142857142857143	LTR	-	-	-	-	-	-	-	-	-	11835857	11835928	0.142857142857143	28	4	24	0
3L	11841370	FR	INE-1	1	TIR	FBti0060733	ncorrdist=134	11841114	11841213	1	33	33	0	0	11841527	11841579	1	5	5	0	0
3L	11848209	R	gypsy2	0.321428571428571	LTR	-	-	-	-	-	-	-	-	-	11848309	11848365	0.321428571428571	28	9	19	0
3L	11857661	F	invader2	0.35	LTR	-	-	11857481	11857561	0.35	20	7	13	1	-	-	-	-	-	-	-
3L	11858922	R	copia	0.326086956521739	LTR	-	-	-	-	-	-	-	-	-	11859022	11859121	0.326086956521739	46	15	31	0
3L	11860778	R	blood	0.142857142857143	LTR	-	-	-	-	-	-	-	-	-	11860878	11860897	0.142857142857143	21	3	18	0
3L	11886248	F	INE-1	1	TIR	-	-	11886088	11886148	1	22	22	0	1	-	-	-	-	-	-	-
3L	11886248	F	I-element	1	non-LTR	-	-	11886130	11886148	1	3	3	0	1	-	-	-	-	-	-	-
3L	11886277	F	1360	1	TIR	-	-	11886141	11886177	1	4	4	0	1	-	-	-	-	-	-	-
3L	11896398	F	micropia	0.0769230769230769	LTR	-	-	11896199	11896298	0.0769230769230769	26	2	24	0	-	-	-	-	-	-	-
3L	11903014	R	Rt1b	0.108108108108108	non-LTR	-	-	-	-	-	-	-	-	-	11903114	11903163	0.108108108108108	37	4	33	0
3L	11905440	R	jockey	0.142857142857143	non-LTR	-	-	-	-	-	-	-	-	-	11905540	11905605	0.142857142857143	21	3	18	0
3L	11908433	R	jockey	0.021978021978022	non-LTR	-	-	-	-	-	-	-	-	-	11908533	11908632	0.021978021978022	91	2	89	0
3L	11929766	R	I-element	0.0769230769230769	non-LTR	-	-	-	-	-	-	-	-	-	11929866	11929922	0.0769230769230769	39	3	36	0
3L	11932331	R	diver2	0.138888888888889	LTR	-	-	-	-	-	-	-	-	-	11932431	11932530	0.138888888888889	36	5	31	0
3L	11953345	R	F-element	0.125	non-LTR	-	-	-	-	-	-	-	-	-	11953445	11953491	0.125	24	3	21	0
3L	12023211	R	Tirant	0.125	LTR	-	-	-	-	-	-	-	-	-	12023311	12023390	0.125	32	4	28	0
3L	12030831	F	opus	0.0833333333333333	LTR	-	-	12030671	12030731	0.0833333333333333	36	3	33	0	-	-	-	-	-	-	-
3L	12086262	F	Burdock	0.075	LTR	-	-	12086102	12086162	0.075	40	3	37	0	-	-	-	-	-	-	-
3L	12092537	R	jockey	0.0561797752808989	non-LTR	-	-	-	-	-	-	-	-	-	12092637	12092736	0.0561797752808989	89	5	84	0
3L	12093772	F	blood	0.272727272727273	LTR	-	-	12093573	12093672	0.272727272727273	11	3	8	0	-	-	-	-	-	-	-
3L	12151619	R	roo	0.3	LTR	-	-	-	-	-	-	-	-	-	12151719	12151741	0.3	10	3	7	0
3L	12154297	R	F-element	0.03125	non-LTR	-	-	-	-	-	-	-	-	-	12154397	12154496	0.03125	64	2	62	0
3L	12208077	R	jockey	0.0638297872340425	non-LTR	-	-	-	-	-	-	-	-	-	12208177	12208268	0.0638297872340425	47	3	44	0
3L	12218805	R	roo	0.136363636363636	LTR	-	-	-	-	-	-	-	-	-	12218905	12218968	0.136363636363636	22	3	19	0
3L	12229860.5	FR	INE-1	0.994505494505495	TIR	FBti0063217	ncorrdist=92	12229623	12229722	1	36	36	0	0	12229999	12230098	0.989010989010989	91	90	1	0
3L	12242710	R	FB	0.0606060606060606	foldback	-	-	-	-	-	-	-	-	-	12242810	12242893	0.0606060606060606	66	4	62	0
3L	12244147	F	flea	0.1875	LTR	-	-	12243986	12244047	0.1875	16	3	13	1	-	-	-	-	-	-	-
3L	12244150	F	springer	0.2	LTR	-	-	12243999	12244050	0.2	15	3	12	1	-	-	-	-	-	-	-
3L	12258987	F	pogo	0.1	TIR	-	-	12258820	12258887	0.1	30	3	27	0	-	-	-	-	-	-	-
3L	12293305.5	FR	1360	0.352913533834586	TIR	-	ncorrdist=164	12293124	12293223	0.232142857142857	56	13	43	0	12293388	12293425	0.473684210526316	19	9	10	0
3L	12294397.5	FR	Doc	0.138888888888889	non-LTR	-	ncorrdist=218	12294189	12294288	0.0925925925925926	54	5	49	1	12294507	12294543	0.185185185185185	27	5	22	0
3L	12294340.5	FR	hopper	0.168356643356643	TIR	-	ncorrdist=92	12294195	12294294	0.163636363636364	55	9	46	1	12294387	12294486	0.173076923076923	52	9	43	0
3L	12338712.5	FR	Rt1b	0.140645161290323	non-LTR	-	ncorrdist=100	12338610	12338662	0.12	25	3	22	0	12338763	12338860	0.161290322580645	62	10	52	0
3L	12343811.5	FR	Rt1b	0.083912037037037	non-LTR	-	ncorrdist=90	12343667	12343766	0.0740740740740741	54	4	50	0	12343857	12343956	0.09375	64	6	58	0
3L	12349692	F	X-element	0.107142857142857	non-LTR	-	-	12349552	12349592	0.107142857142857	28	3	25	0	-	-	-	-	-	-	-
3L	12378923	F	412	0.25	LTR	-	-	12378778	12378823	0.25	12	3	9	0	-	-	-	-	-	-	-
3L	12455402	R	roo	0.4	LTR	-	-	-	-	-	-	-	-	-	12455502	12455521	0.4	10	4	6	0
3L	12488159	R	roo	0.294117647058824	LTR	-	-	-	-	-	-	-	-	-	12488259	12488314	0.294117647058824	17	5	12	0
3L	12493335.5	FR	FB	0.0447860962566845	foldback	-	ncorrdist=140	12493166	12493265	0.0454545454545455	66	3	63	0	12493406	12493493	0.0441176470588235	68	3	65	0
3L	12605555	F	I-element	0.0638297872340425	non-LTR	-	-	12605368	12605455	0.0638297872340425	47	3	44	0	-	-	-	-	-	-	-
3L	12639286	R	jockey	0.133333333333333	non-LTR	-	-	-	-	-	-	-	-	-	12639386	12639485	0.133333333333333	15	2	13	0
3L	12639598	F	jockey	0.166666666666667	non-LTR	-	-	12639399	12639498	0.166666666666667	12	2	10	0	-	-	-	-	-	-	-
3L	12700822	F	jockey	0.6	non-LTR	-	-	12700714	12700722	0.6	5	3	2	0	-	-	-	-	-	-	-
3L	12714840	R	hopper	0.111111111111111	TIR	-	-	-	-	-	-	-	-	-	12714940	12714974	0.111111111111111	27	3	24	0
3L	12715464	R	invader2	0.421052631578947	LTR	-	-	-	-	-	-	-	-	-	12715564	12715602	0.421052631578947	19	8	11	0
3L	12724240	FR	roo	0.0413934426229508	LTR	-	ncorrdist=179	12724051	12724150	0.0327868852459016	61	2	59	0	12724330	12724429	0.05	60	3	57	0
3L	12738285	FR	INE-1	1	TIR	FBti0063219	ncorrdist=127	12738079	12738122	1	19	19	0	0	12738448	12738547	1	14	14	0	0
3L	12821348	F	copia	0.0806451612903226	LTR	-	-	12821149	12821248	0.0806451612903226	62	5	57	0	-	-	-	-	-	-	-
3L	12828247	F	roo	0.12	LTR	-	-	12828092	12828147	0.12	25	3	22	0	-	-	-	-	-	-	-
3L	12856820	FR	Transpac	0.0908152734778122	LTR	-	ncorrdist=123	12856706	12856758	0.12280701754386	57	7	50	0	12856882	12856970	0.0588235294117647	68	4	64	0
3L	12862441	R	Max-element	0.3	LTR	-	-	-	-	-	-	-	-	-	12862541	12862625	0.3	10	3	7	0
3L	12862890	F	blood	0.075	LTR	-	-	12862735	12862790	0.075	40	3	37	0	-	-	-	-	-	-	-
3L	12886402	F	jockey	0.114285714285714	non-LTR	-	-	12886221	12886302	0.114285714285714	35	4	31	0	-	-	-	-	-	-	-
3L	12902620	R	Quasimodo	0.08	LTR	-	-	-	-	-	-	-	-	-	12902720	12902819	0.08	50	4	46	0
3L	12904696	F	HMS-Beagle	0.09375	LTR	-	-	12904543	12904596	0.09375	32	3	29	0	-	-	-	-	-	-	-
3L	12922912.5	FR	INE-1	1	TIR	FBti0060757	ncorrdist=131	12922701	12922769	1	22	22	0	0	12923056	12923155	1	26	26	0	0
3L	12946868.5	FR	INE-1	1	TIR	FBti0060759	ncorrdist=106	12946653	12946739	1	17	17	0	0	12946998	12947097	1	22	22	0	0
3L	12985917	F	roo	0.0697674418604651	LTR	-	-	12985751	12985817	0.0697674418604651	43	3	40	0	-	-	-	-	-	-	-
3L	12990651	R	roo	0.0857142857142857	LTR	-	-	-	-	-	-	-	-	-	12990751	12990833	0.0857142857142857	35	3	32	1
3L	12990654	R	jockey	0.0681818181818182	non-LTR	-	-	-	-	-	-	-	-	-	12990754	12990853	0.0681818181818182	44	3	41	1
3L	12995840	F	roo	0.0340909090909091	LTR	-	-	12995641	12995740	0.0340909090909091	88	3	85	0	-	-	-	-	-	-	-
3L	12999124	F	mdg3	0.103448275862069	LTR	-	-	12998990	12999024	0.103448275862069	29	3	26	0	-	-	-	-	-	-	-
3L	12999659.5	FR	INE-1	1	TIR	FBti0060776	ncorrdist=87	12999446	12999514	1	8	8	0	0	12999805	12999904	1	34	34	0	0
3L	13015358	FR	invader3	0.093808925204274	LTR	-	ncorrdist=119	13015251	13015298	0.0930232558139535	43	4	39	0	13015418	13015514	0.0945945945945946	74	7	67	0
3L	13021945	FR	roo	1	LTR	-	ncorrdist=233	13021735	13021771	1	4	4	0	0	13022119	13022153	1	5	5	0	0
3L	13142316	F	I-element	0.166666666666667	non-LTR	-	-	13142150	13142216	0.166666666666667	18	3	15	0	-	-	-	-	-	-	-
3L	13154912	F	mdg3	0.0975609756097561	LTR	-	-	13154749	13154812	0.0975609756097561	41	4	37	0	-	-	-	-	-	-	-
3L	13176653	F	I-element	0.6	non-LTR	-	-	13176517	13176553	0.6	5	3	2	0	-	-	-	-	-	-	-
3L	13193789	FR	INE-1	0.9	TIR	FBti0063244	ncorrdist=173	13193562	13193642	0.8	5	4	1	0	13193936	13194000	1	10	10	0	0
3L	13202355	F	opus	0.173913043478261	LTR	-	-	13202181	13202255	0.173913043478261	23	4	19	0	-	-	-	-	-	-	-
3L	13204613	F	gypsy2	0.25	LTR	-	-	13204456	13204513	0.25	12	3	9	0	-	-	-	-	-	-	-
3L	13217511	R	1360	0.0882352941176471	TIR	-	-	-	-	-	-	-	-	-	13217611	13217685	0.0882352941176471	34	3	31	0
3L	13219259	R	Juan	0.0625	non-LTR	-	-	-	-	-	-	-	-	-	13219359	13219458	0.0625	64	4	60	0
3L	13286579	F	Quasimodo	0.0169491525423729	LTR	-	-	13286380	13286479	0.0169491525423729	59	1	58	0	-	-	-	-	-	-	-
3L	13286536	R	17.6	0.2	LTR	-	-	-	-	-	-	-	-	-	13286636	13286663	0.2	15	3	12	0
3L	13325581	F	roo	0.037037037037037	LTR	-	-	13325382	13325481	0.037037037037037	54	2	52	0	-	-	-	-	-	-	-
3L	13325447	R	hobo	0.0566037735849057	TIR	-	-	-	-	-	-	-	-	-	13325547	13325644	0.0566037735849057	53	3	50	0
3L	13325882	F	hobo	0.3	TIR	-	-	13325748	13325782	0.3	10	3	7	0	-	-	-	-	-	-	-
3L	13326066	R	roo	0.0606060606060606	LTR	-	-	-	-	-	-	-	-	-	13326166	13326265	0.0606060606060606	33	2	31	0
3L	13328068	F	F-element	0.125	non-LTR	-	-	13327923	13327968	0.125	32	4	28	0	-	-	-	-	-	-	-
3L	13327969	R	gypsy2	0.428571428571429	LTR	-	-	-	-	-	-	-	-	-	13328069	13328078	0.428571428571429	7	3	4	0
3L	13334426	R	I-element	0.0697674418604651	non-LTR	-	-	-	-	-	-	-	-	-	13334526	13334625	0.0697674418604651	43	3	40	0
3L	13355843	R	roo	0.116666666666667	LTR	-	-	-	-	-	-	-	-	-	13355943	13356009	0.116666666666667	60	7	53	0
3L	13464703	R	jockey	0.0816326530612245	non-LTR	-	-	-	-	-	-	-	-	-	13464803	13464902	0.0816326530612245	49	4	45	0
3L	13533485	F	hobo	0.0555555555555556	TIR	-	-	13533297	13533385	0.0555555555555556	54	3	51	0	-	-	-	-	-	-	-
3L	13538100	F	hobo	0.125	TIR	-	-	13537958	13538000	0.125	24	3	21	0	-	-	-	-	-	-	-
3L	13538074	R	roo	0.214285714285714	LTR	-	-	-	-	-	-	-	-	-	13538174	13538191	0.214285714285714	14	3	11	0
3L	13538154	R	jockey	0.0784313725490196	non-LTR	-	-	-	-	-	-	-	-	-	13538254	13538353	0.0784313725490196	51	4	47	0
3L	13539732	F	roo	0.111111111111111	LTR	-	-	13539543	13539632	0.111111111111111	36	4	32	1	-	-	-	-	-	-	-
3L	13539700	F	hopper	0.16	TIR	-	-	13539559	13539600	0.16	25	4	21	1	-	-	-	-	-	-	-
3L	13547448	R	blood	0.0222222222222222	LTR	-	-	-	-	-	-	-	-	-	13547548	13547647	0.0222222222222222	45	1	44	0
3L	13549990	FR	jockey	0.0691176470588235	non-LTR	-	ncorrdist=125	13549828	13549927	0.05	40	2	38	0	13550053	13550120	0.0882352941176471	34	3	31	0
3L	13553342	F	jockey	0.0851063829787234	non-LTR	-	-	13553183	13553242	0.0851063829787234	47	4	43	0	-	-	-	-	-	-	-
3L	13553207	R	jockey	0.0222222222222222	non-LTR	-	-	-	-	-	-	-	-	-	13553307	13553406	0.0222222222222222	45	1	44	0
3L	13560606	F	jockey	0.0476190476190476	non-LTR	-	-	13560407	13560506	0.0476190476190476	63	3	60	0	-	-	-	-	-	-	-
3L	13560454	R	jockey	0.0465116279069767	non-LTR	-	-	-	-	-	-	-	-	-	13560554	13560653	0.0465116279069767	43	2	41	0
3L	13563424	R	jockey	0.0731707317073171	non-LTR	-	-	-	-	-	-	-	-	-	13563524	13563583	0.0731707317073171	41	3	38	0
3L	13565131	R	I-element	0.0416666666666667	non-LTR	-	-	-	-	-	-	-	-	-	13565231	13565330	0.0416666666666667	48	2	46	0
3L	13582648	R	roo	0.119047619047619	LTR	-	-	-	-	-	-	-	-	-	13582748	13582823	0.119047619047619	42	5	37	0
3L	13592701	R	roo	0.04	LTR	-	-	-	-	-	-	-	-	-	13592801	13592900	0.04	75	3	72	0
3L	13608954	R	hobo	0.208333333333333	TIR	-	-	-	-	-	-	-	-	-	13609054	13609086	0.208333333333333	24	5	19	0
3L	13618960	R	roo	0.0625	LTR	-	-	-	-	-	-	-	-	-	13619060	13619147	0.0625	48	3	45	1
3L	13618992	R	Rt1b	0.107142857142857	non-LTR	-	-	-	-	-	-	-	-	-	13619092	13619139	0.107142857142857	28	3	25	1
3L	13636296.5	FR	jockey	0.0479094076655052	non-LTR	-	ncorrdist=102	13636146	13636245	0.024390243902439	41	1	40	0	13636348	13636447	0.0714285714285714	42	3	39	0
3L	13637512	F	jockey	0.105263157894737	non-LTR	-	-	13637313	13637412	0.105263157894737	38	4	34	0	-	-	-	-	-	-	-
3L	13638139	R	jockey	0.0833333333333333	non-LTR	-	-	-	-	-	-	-	-	-	13638239	13638338	0.0833333333333333	48	4	44	0
3L	13638649	F	roo	0.0289855072463768	LTR	-	-	13638450	13638549	0.0289855072463768	69	2	67	0	-	-	-	-	-	-	-
3L	13646460	R	hopper	0.181818181818182	TIR	-	-	-	-	-	-	-	-	-	13646560	13646594	0.181818181818182	22	4	18	0
3L	13654985	F	hobo	0.0625	TIR	-	-	13654786	13654885	0.0625	48	3	45	0	-	-	-	-	-	-	-
3L	13673698	F	hobo	0.0392156862745098	TIR	-	-	13673499	13673598	0.0392156862745098	51	2	49	0	-	-	-	-	-	-	-
3L	13681416	F	jockey	0.0175438596491228	non-LTR	-	-	13681217	13681316	0.0175438596491228	57	1	56	0	-	-	-	-	-	-	-
3L	13681915	F	Stalker4	0.087719298245614	LTR	-	-	13681716	13681815	0.087719298245614	57	5	52	0	-	-	-	-	-	-	-
3L	13737912	F	roo	0.170731707317073	LTR	-	-	13737713	13737812	0.170731707317073	41	7	34	0	-	-	-	-	-	-	-
3L	13737820	R	Cr1a	0.185185185185185	non-LTR	-	-	-	-	-	-	-	-	-	13737920	13737979	0.185185185185185	27	5	22	0
3L	13823016	F	3S18	0.166666666666667	LTR	-	-	13822873	13822916	0.166666666666667	24	4	20	0	-	-	-	-	-	-	-
3L	13823808.5	FR	297	0.928571428571429	LTR	-	ncorrdist=229	13823578	13823643	1	5	5	0	0	13823974	13824020	0.857142857142857	7	6	1	1
3L	13823806	R	jockey	0.727272727272727	non-LTR	-	-	-	-	-	-	-	-	-	13823906	13824005	0.727272727272727	11	8	3	1
3L	13886528	F	1360	0.2	TIR	-	-	13886397	13886428	0.2	20	4	16	0	-	-	-	-	-	-	-
3L	13886635.5	FR	Doc	0.174149659863946	non-LTR	-	ncorrdist=210	13886442	13886530	0.0816326530612245	49	4	45	0	13886741	13886767	0.266666666666667	15	4	11	1
3L	13886556	R	hopper	0.06	TIR	-	-	-	-	-	-	-	-	-	13886656	13886755	0.06	50	3	47	1
3L	13888261	R	hobo	0.1875	TIR	-	-	-	-	-	-	-	-	-	13888361	13888427	0.1875	16	3	13	0
3L	13889591.5	FR	INE-1	1	TIR	FBti0060843	ncorrdist=115	13889322	13889421	1	10	10	0	0	13889762	13889826	1	6	6	0	0
3L	13909803	F	copia	0.102040816326531	LTR	-	-	13909604	13909703	0.102040816326531	49	5	44	0	-	-	-	-	-	-	-
3L	13909814	R	invader2	0.1875	LTR	-	-	-	-	-	-	-	-	-	13909914	13909946	0.1875	16	3	13	0
3L	13940300	F	mdg1	0.0666666666666667	LTR	-	-	13940140	13940200	0.0666666666666667	45	3	42	0	-	-	-	-	-	-	-
3L	13950192	R	412	0.0789473684210526	LTR	-	-	-	-	-	-	-	-	-	13950292	13950375	0.0789473684210526	38	3	35	0
3L	13980303	R	copia	0.375	LTR	-	-	-	-	-	-	-	-	-	13980403	13980502	0.375	8	3	5	0
3L	13985175.5	FR	jockey	0.0973837209302326	non-LTR	-	ncorrdist=118	13985017	13985116	0.0697674418604651	43	3	40	0	13985235	13985334	0.125	40	5	35	0
3L	14001775	FR	roo	0.636363636363636	LTR	-	ncorrdist=206	14001580	14001614	1	4	4	0	1	14001936	14002017	0.272727272727273	11	3	8	1
3L	14001799.5	FR	Rt1b	1	non-LTR	-	ncorrdist=235	14001587	14001624	1	5	5	0	1	14001975	14002019	1	10	10	0	1
3L	14043136	F	copia	0.333333333333333	LTR	-	-	14042937	14043036	0.333333333333333	15	5	10	0	-	-	-	-	-	-	-
3L	14043091	R	pogo	0.222222222222222	TIR	-	-	-	-	-	-	-	-	-	14043191	14043290	0.222222222222222	9	2	7	0
3L	14048043	R	3S18	0.153846153846154	LTR	-	-	-	-	-	-	-	-	-	14048143	14048242	0.153846153846154	26	4	22	0
3L	14084706	R	jockey	0.0638297872340425	non-LTR	-	-	-	-	-	-	-	-	-	14084806	14084872	0.0638297872340425	47	3	44	0
3L	14106373	F	roo	1	LTR	-	-	14106249	14106273	1	4	4	0	0	-	-	-	-	-	-	-
3L	14120561	F	I-element	0.0357142857142857	non-LTR	-	-	14120362	14120461	0.0357142857142857	28	1	27	0	-	-	-	-	-	-	-
3L	14136288.5	FR	X-element	0.590909090909091	non-LTR	-	ncorrdist=170	14136114	14136203	0.636363636363636	11	7	4	0	14136374	14136411	0.545454545454545	11	6	5	0
3L	14156077	F	INE-1	1	TIR	-	-	14155975	14155977	1	3	3	0	0	-	-	-	-	-	-	-
3L	14175103	F	I-element	0.136363636363636	non-LTR	-	-	14174964	14175003	0.136363636363636	22	3	19	0	-	-	-	-	-	-	-
3L	14184944	FR	FB	0.666666666666667	foldback	-	ncorrdist=113	14184811	14184887	0.666666666666667	6	4	2	0	14185001	14185060	0.666666666666667	6	4	2	0
3L	14198592	F	Tirant	0.0666666666666667	LTR	-	-	14198393	14198492	0.0666666666666667	45	3	42	0	-	-	-	-	-	-	-
3L	14202690	R	Quasimodo	0.125	LTR	-	-	-	-	-	-	-	-	-	14202790	14202848	0.125	32	4	28	0
3L	14246571	F	Cr1a	0.0731707317073171	non-LTR	-	-	14246415	14246471	0.0731707317073171	41	3	38	0	-	-	-	-	-	-	-
3L	14246529	R	roo	0.142857142857143	LTR	-	-	-	-	-	-	-	-	-	14246629	14246694	0.142857142857143	49	7	42	0
3L	14295294	F	Burdock	0.1	LTR	-	-	14295095	14295194	0.1	20	2	18	0	-	-	-	-	-	-	-
3L	14347126	F	rover	0.428571428571429	LTR	-	-	14347014	14347026	0.428571428571429	7	3	4	0	-	-	-	-	-	-	-
3L	14357597	R	roo	0.0285714285714286	LTR	-	-	-	-	-	-	-	-	-	14357697	14357796	0.0285714285714286	70	2	68	0
3L	14390189	R	BS	1	non-LTR	-	-	-	-	-	-	-	-	-	14390289	14390305	1	3	3	0	0
3L	14395294.5	FR	INE-1	0.826923076923077	TIR	FBti0061307	ncorrdist=214	14395061	14395151	0.82051282051282	39	32	7	0	14395438	14395533	0.833333333333333	30	25	5	0
3L	14432976	F	I-element	0.04	non-LTR	-	-	14432777	14432876	0.04	75	3	72	0	-	-	-	-	-	-	-
3L	14441938	R	I-element	0.0714285714285714	non-LTR	-	-	-	-	-	-	-	-	-	14442038	14442108	0.0714285714285714	42	3	39	0
3L	14497432.5	FR	INE-1	0.98936170212766	TIR	FBti0061324	ncorrdist=119	14497101	14497200	0.978723404255319	47	46	1	0	14497665	14497764	1	44	44	0	0
3L	14544227	F	pogo	0.136363636363636	TIR	-	-	14544058	14544127	0.136363636363636	22	3	19	0	-	-	-	-	-	-	-
3L	14552247	FR	F-element	0.131578947368421	non-LTR	-	ncorrdist=143	14552143	14552175	0.157894736842105	19	3	16	0	14552319	14552387	0.105263157894737	38	4	34	0
3L	14556351.5	FR	INE-1	1	TIR	FBti0061336	ncorrdist=106	14556123	14556222	1	26	26	0	0	14556481	14556580	1	21	21	0	0
3L	14575073	FR	Burdock	0.240601503759398	LTR	-	ncorrdist=129	14574925	14575008	0.0526315789473684	57	3	54	0	14575138	14575148	0.428571428571429	7	3	4	0
3L	14596462.5	FR	jockey	0.10625814863103	non-LTR	-	ncorrdist=90	14596318	14596417	0.135593220338983	59	8	51	0	14596508	14596601	0.0769230769230769	39	3	36	0
3L	14623436	FR	INE-1	1	TIR	FBti0061338	ncorrdist=128	14623192	14623262	1	29	29	0	0	14623610	14623709	1	67	67	0	0
3L	14631759	FR	1360	0.128947368421053	TIR	-	ncorrdist=145	14631587	14631686	0.157894736842105	38	6	32	0	14631832	14631931	0.1	30	3	27	0
3L	14633886.5	FR	FB	0.105128205128205	foldback	-	ncorrdist=190	14633692	14633791	0.0769230769230769	39	3	36	0	14633982	14634031	0.133333333333333	30	4	26	0
3L	14667010	F	mdg1	0.75	LTR	-	-	14666898	14666910	0.75	4	3	1	0	-	-	-	-	-	-	-
3L	14667185	R	mdg1	0.230769230769231	LTR	-	-	-	-	-	-	-	-	-	14667285	14667311	0.230769230769231	13	3	10	0
3L	14679556.5	FR	Quasimodo	0.0908018867924528	LTR	-	ncorrdist=160	14679384	14679476	0.0566037735849057	53	3	50	0	14679637	14679668	0.125	24	3	21	0
3L	14683205	R	jockey	0.0816326530612245	non-LTR	-	-	-	-	-	-	-	-	-	14683305	14683404	0.0816326530612245	49	4	45	0
3L	14724343	F	F-element	0.272727272727273	non-LTR	-	-	14724185	14724243	0.272727272727273	11	3	8	0	-	-	-	-	-	-	-
3L	14724300	R	opus	0.24	LTR	-	-	-	-	-	-	-	-	-	14724400	14724499	0.24	25	6	19	0
3L	14744256	F	roo	1	LTR	-	-	14744093	14744156	1	6	6	0	0	-	-	-	-	-	-	-
3L	14775155	F	jockey	0.0508474576271186	non-LTR	-	-	14774956	14775055	0.0508474576271186	59	3	56	0	-	-	-	-	-	-	-
3L	14785949	F	roo	1	LTR	-	-	14785830	14785849	1	3	3	0	0	-	-	-	-	-	-	-
3L	14791285	F	TART-B	1	TART	-	-	14791128	14791185	1	3	3	0	0	-	-	-	-	-	-	-
3L	14804232	R	HMS-Beagle	0.25	LTR	-	-	-	-	-	-	-	-	-	14804332	14804352	0.25	12	3	9	0
3L	14816197	F	gypsy2	0.5	LTR	-	-	14816068	14816097	0.5	6	3	3	0	-	-	-	-	-	-	-
3L	14850196	R	mdg3	0.0566037735849057	LTR	-	-	-	-	-	-	-	-	-	14850296	14850395	0.0566037735849057	53	3	50	0
3L	14855689	F	roo	0.0579710144927536	LTR	-	-	14855513	14855589	0.0579710144927536	69	4	65	0	-	-	-	-	-	-	-
3L	14860095	F	412	0.111111111111111	LTR	-	-	14859896	14859995	0.111111111111111	18	2	16	0	-	-	-	-	-	-	-
3L	14891068	F	412	0.0810810810810811	LTR	-	-	14890917	14890968	0.0810810810810811	37	3	34	0	-	-	-	-	-	-	-
3L	14914561	F	copia	0.0967741935483871	LTR	-	-	14914388	14914461	0.0967741935483871	31	3	28	0	-	-	-	-	-	-	-
3L	14914500	R	pogo	0.148148148148148	TIR	-	-	-	-	-	-	-	-	-	14914600	14914672	0.148148148148148	27	4	23	0
3L	14941674	R	rover	0.75	LTR	-	-	-	-	-	-	-	-	-	14941774	14941807	0.75	4	3	1	0
3L	14942344	F	copia	0.428571428571429	LTR	-	-	14942236	14942244	0.428571428571429	7	3	4	0	-	-	-	-	-	-	-
3L	14942401	R	pogo	0.0882352941176471	TIR	-	-	-	-	-	-	-	-	-	14942501	14942600	0.0882352941176471	34	3	31	0
3L	14944332	FR	transib2	1	TIR	FBti0020113	ncorrdist=94	14944082	14944181	1	11	11	0	0	14944483	14944582	1	23	23	0	0
3L	14944941	FR	INE-1	1	TIR	FBti0061361	ncorrdist=143	14944634	14944650	1	4	4	0	0	14945232	14945276	1	11	11	0	0
3L	14948323	FR	transib2	0.984375	TIR	FBti0020114	ncorrdist=91	14947436	14947453	1	4	4	0	0	14949193	14949292	0.96875	32	31	1	1
3L	14949175	R	Circe	0.6	LTR	-	-	-	-	-	-	-	-	-	14949275	14949324	0.6	5	3	2	1
3L	14988537	F	297	0.0810810810810811	LTR	-	-	14988398	14988437	0.0810810810810811	37	3	34	0	-	-	-	-	-	-	-
3L	15028228.5	FR	invader2	0.195075757575758	LTR	-	ncorrdist=180	15028056	15028138	0.181818181818182	66	12	54	1	15028319	15028343	0.208333333333333	24	5	19	1
3L	15028287.5	FR	pogo	0.328598484848485	TIR	-	ncorrdist=104	15028136	15028235	0.354166666666667	48	17	31	1	15028340	15028412	0.303030303030303	33	10	23	1
3L	15028253	R	copia	0.285714285714286	LTR	-	-	-	-	-	-	-	-	-	15028353	15028452	0.285714285714286	42	12	30	1
3L	15036815	R	roo	0.571428571428571	LTR	-	-	-	-	-	-	-	-	-	15036915	15036964	0.571428571428571	7	4	3	0
3L	15045832.5	FR	INE-1	0.904545454545455	TIR	FBti0061362	ncorrdist=238	15045596	15045671	0.909090909090909	11	10	1	0	15045994	15046057	0.9	10	9	1	0
3L	15049836.5	FR	297	0.75	LTR	-	ncorrdist=86	15049684	15049783	0.5	6	3	3	0	15049890	15049989	1	1	1	0	0
3L	15063015	R	flea	0.230769230769231	LTR	-	-	-	-	-	-	-	-	-	15063115	15063160	0.230769230769231	26	6	20	0
3L	15063764	F	flea	0.163636363636364	LTR	-	-	15063565	15063664	0.163636363636364	55	9	46	0	-	-	-	-	-	-	-
3L	15064176	F	X-element	0.25	non-LTR	-	-	15064003	15064076	0.25	12	3	9	0	-	-	-	-	-	-	-
3L	15092674	F	G4	0.714285714285714	non-LTR	-	-	15092528	15092574	0.714285714285714	7	5	2	0	-	-	-	-	-	-	-
3L	15092735	R	G4	0.857142857142857	non-LTR	-	-	-	-	-	-	-	-	-	15092835	15092862	0.857142857142857	7	6	1	0
3L	15107731	FR	INE-1	0.978260869565217	TIR	FBti0061389	ncorrdist=98	15107491	15107571	1	15	15	0	0	15107891	15107990	0.956521739130435	23	22	1	0
3L	15139731.5	FR	INE-1	1	TIR	FBti0061391	ncorrdist=173	15139537	15139574	1	7	7	0	0	15139889	15139988	1	36	36	0	0
3L	15165740	FR	INE-1	1	TIR	FBti0061393	ncorrdist=92	15165483	15165582	1	31	31	0	0	15165898	15165997	1	20	20	0	0
3L	15279262	R	jockey	0.230769230769231	non-LTR	-	-	-	-	-	-	-	-	-	15279362	15279400	0.230769230769231	13	3	10	0
3L	15290322.5	FR	gypsy5	0.130952380952381	LTR	FBti0020117	ncorrdist=108	15288776	15288875	0.0952380952380952	21	2	19	0	15291770	15291869	0.166666666666667	24	4	20	0
3L	15296894	R	roo	0.153846153846154	LTR	-	-	-	-	-	-	-	-	-	15296994	15297037	0.153846153846154	26	4	22	0
3L	15360352	R	412	0.0612244897959184	LTR	-	-	-	-	-	-	-	-	-	15360452	15360538	0.0612244897959184	49	3	46	0
3L	15382708	R	blood	0.166666666666667	LTR	-	-	-	-	-	-	-	-	-	15382808	15382858	0.166666666666667	18	3	15	0
3L	15421200	F	Tabor	0.107142857142857	LTR	-	-	15421001	15421100	0.107142857142857	28	3	25	0	-	-	-	-	-	-	-
3L	15442651	F	jockey	0.0731707317073171	non-LTR	-	-	15442481	15442551	0.0731707317073171	41	3	38	0	-	-	-	-	-	-	-
3L	15472734	R	297	0.0138888888888889	LTR	-	-	-	-	-	-	-	-	-	15472834	15472933	0.0138888888888889	72	1	71	0
3L	15479436	R	copia	0.166666666666667	LTR	-	-	-	-	-	-	-	-	-	15479536	15479635	0.166666666666667	6	1	5	0
3L	15479960	F	Quasimodo	0.0769230769230769	LTR	-	-	15479796	15479860	0.0769230769230769	39	3	36	0	-	-	-	-	-	-	-
3L	15546554	F	INE-1	1	TIR	FBti0061447	split	15546400	15546454	1	9	9	0	0	-	-	-	-	-	-	-
3L	15547023	R	INE-1	1	TIR	FBti0061450	split	-	-	-	-	-	-	-	15547123	15547222	1	32	32	0	0
3L	15548931	FR	roo	0.9	LTR	-	ncorrdist=241	15547885	15547913	1	6	6	0	0	15549949	15550015	0.8	15	12	3	1
3L	15635218.5	FR	jockey	0.102597402597403	non-LTR	-	ncorrdist=126	15635068	15635155	0.114285714285714	35	4	31	0	15635282	15635381	0.0909090909090909	44	4	40	0
3L	15640216.5	FR	jockey	0.0551749449473942	non-LTR	-	ncorrdist=180	15640050	15640126	0.0655737704918033	61	4	57	0	15640307	15640388	0.0447761194029851	67	3	64	0
3L	15683307	F	invader2	0.153846153846154	LTR	-	-	15683141	15683207	0.153846153846154	26	4	22	0	-	-	-	-	-	-	-
3L	15683336	R	copia	0.103448275862069	LTR	-	-	-	-	-	-	-	-	-	15683436	15683495	0.103448275862069	29	3	26	0
3L	15716967	R	jockey	0.0178571428571429	non-LTR	-	-	-	-	-	-	-	-	-	15717067	15717166	0.0178571428571429	56	1	55	0
3L	15764403	F	gypsy2	0.1875	LTR	-	-	15764231	15764303	0.1875	16	3	13	0	-	-	-	-	-	-	-
3L	15775329.5	FR	Tirant	0.0617413632119514	LTR	-	ncorrdist=136	15775163	15775261	0.0441176470588235	68	3	65	0	15775398	15775497	0.0793650793650794	63	5	58	0
3L	15777529	F	jockey	0.1	non-LTR	-	-	15777330	15777429	0.1	20	2	18	0	-	-	-	-	-	-	-
3L	15784946	R	roo	0.263157894736842	LTR	-	-	-	-	-	-	-	-	-	15785046	15785066	0.263157894736842	19	5	14	0
3L	15848517	F	roo	0.5	LTR	-	-	15848405	15848417	0.5	6	3	3	0	-	-	-	-	-	-	-
3L	15858220	F	gypsy2	0.0517241379310345	LTR	-	-	15858024	15858120	0.0517241379310345	58	3	55	0	-	-	-	-	-	-	-
3L	15865876	F	rover	0.075	LTR	-	-	15865711	15865776	0.075	40	3	37	0	-	-	-	-	-	-	-
3L	15912260	F	S-element	0.219512195121951	TIR	-	-	15912062	15912160	0.219512195121951	41	9	32	0	-	-	-	-	-	-	-
3L	15912208	R	Juan	0.222222222222222	non-LTR	-	-	-	-	-	-	-	-	-	15912308	15912345	0.222222222222222	18	4	14	0
3L	15917789	R	roo	0.0638297872340425	LTR	-	-	-	-	-	-	-	-	-	15917889	15917965	0.0638297872340425	47	3	44	0
3L	15941432	R	mdg3	0.0196078431372549	LTR	-	-	-	-	-	-	-	-	-	15941532	15941631	0.0196078431372549	51	1	50	0
3L	16026740	F	blood	0.5	LTR	-	-	16026579	16026640	0.5	8	4	4	0	-	-	-	-	-	-	-
3L	16048733	R	FB	0.0434782608695652	foldback	-	-	-	-	-	-	-	-	-	16048833	16048932	0.0434782608695652	69	3	66	0
3L	16121204	R	1360	0.05	TIR	-	-	-	-	-	-	-	-	-	16121304	16121375	0.05	60	3	57	0
3L	16122341	R	Burdock	0.2	LTR	-	-	-	-	-	-	-	-	-	16122441	16122530	0.2	15	3	12	0
3L	16141353	F	jockey	0.05	non-LTR	-	-	16141154	16141253	0.05	60	3	57	0	-	-	-	-	-	-	-
3L	16141195	R	jockey	0.179487179487179	non-LTR	-	-	-	-	-	-	-	-	-	16141295	16141394	0.179487179487179	39	7	32	0
3L	16150219	R	pogo	0.166666666666667	TIR	-	-	-	-	-	-	-	-	-	16150319	16150396	0.166666666666667	30	5	25	0
3L	16163575.5	FR	INE-1	1	TIR	FBti0061504	ncorrdist=189	16163354	16163418	1	11	11	0	0	16163733	16163787	1	9	9	0	0
3L	16190713	FR	INE-1	1	TIR	FBti0061869	ncorrdist=123	16190512	16190541	1	5	5	0	0	16190885	16190964	1	13	13	0	0
3L	16191420	R	mdg3	0.0833333333333333	LTR	-	-	-	-	-	-	-	-	-	16191520	16191607	0.0833333333333333	36	3	33	0
3L	16248374	F	I-element	0.0638297872340425	non-LTR	-	-	16248187	16248274	0.0638297872340425	47	3	44	0	-	-	-	-	-	-	-
3L	16248321	R	hobo	0.0377358490566038	TIR	-	-	-	-	-	-	-	-	-	16248421	16248520	0.0377358490566038	53	2	51	0
3L	16282567.5	FR	INE-1	1	TIR	FBti0061887	ncorrdist=123	16282333	16282424	1	20	20	0	0	16282711	16282810	1	11	11	0	0
3L	16296903.5	FR	INE-1	0.986486486486487	TIR	FBti0061889	ncorrdist=124	16296616	16296715	0.972972972972973	37	36	1	0	16297092	16297191	1	8	8	0	0
3L	16297715	R	Juan	0.185185185185185	non-LTR	-	-	-	-	-	-	-	-	-	16297815	16297867	0.185185185185185	27	5	22	0
3L	16357186	FR	Bari1	0.0735492577597841	TIR	-	ncorrdist=101	16357036	16357135	0.0701754385964912	57	4	53	0	16357237	16357336	0.0769230769230769	65	5	60	0
3L	16420887	F	Cr1a	0.130434782608696	non-LTR	-	-	16420768	16420787	0.130434782608696	23	3	20	0	-	-	-	-	-	-	-
3L	16466571	R	mdg3	0.0491803278688525	LTR	-	-	-	-	-	-	-	-	-	16466671	16466751	0.0491803278688525	61	3	58	0
3L	16508998	F	BS	0.0645161290322581	non-LTR	-	-	16508799	16508898	0.0645161290322581	62	4	58	0	-	-	-	-	-	-	-
3L	16514614	F	I-element	0.222222222222222	non-LTR	-	-	16514415	16514514	0.222222222222222	18	4	14	0	-	-	-	-	-	-	-
3L	16516394	F	roo	0.5	LTR	-	-	16516227	16516294	0.5	16	8	8	1	-	-	-	-	-	-	-
3L	16519001.5	FR	jockey	0.26969696969697	non-LTR	-	ncorrdist=203	16516271	16516328	0.266666666666667	15	4	11	1	16521675	16521736	0.272727272727273	11	3	8	1
3L	16519007.5	FR	BS	0.427173913043478	non-LTR	FBti0020125	ncorrdist=87	16516293	16516392	0.55	20	11	9	1	16521623	16521722	0.304347826086957	23	7	16	1
3L	16547819	F	jockey	0.0681818181818182	non-LTR	-	-	16547629	16547719	0.0681818181818182	44	3	41	0	-	-	-	-	-	-	-
3L	16548814	R	jockey	0.136363636363636	non-LTR	-	-	-	-	-	-	-	-	-	16548914	16548965	0.136363636363636	22	3	19	0
3L	16570441.5	FR	TART-A	0.993150684931507	TART	FBti0061962	ncorrdist=84	16569950	16570049	1	48	48	0	0	16570834	16570933	0.986301369863014	73	72	1	0
3L	16580970	R	jockey	0.25	non-LTR	-	-	-	-	-	-	-	-	-	16581070	16581124	0.25	12	3	9	0
3L	16631064	R	FB	0.144736842105263	foldback	-	-	-	-	-	-	-	-	-	16631164	16631263	0.144736842105263	76	11	65	0
3L	16636258	R	FB	0.222222222222222	foldback	-	-	-	-	-	-	-	-	-	16636358	16636457	0.222222222222222	9	2	7	0
3L	16655327	F	jockey	0.363636363636364	non-LTR	-	-	16655128	16655227	0.363636363636364	11	4	7	0	-	-	-	-	-	-	-
3L	16655647.5	FR	jockey	0.209375	non-LTR	-	ncorrdist=138	16655502	16655578	0.21875	32	7	25	0	16655717	16655778	0.2	25	5	20	0
3L	16675198	R	FB	0.375	foldback	-	-	-	-	-	-	-	-	-	16675298	16675334	0.375	8	3	5	0
3L	16683382	R	roo	0.0465116279069767	LTR	-	-	-	-	-	-	-	-	-	16683482	16683581	0.0465116279069767	43	2	41	0
3L	16684649	F	G2	0.363636363636364	non-LTR	-	-	16684478	16684549	0.363636363636364	11	4	7	0	-	-	-	-	-	-	-
3L	16703689.5	FR	Tirant	0.141025641025641	LTR	-	ncorrdist=140	16703537	16703619	0.153846153846154	26	4	22	0	16703760	16703859	0.128205128205128	39	5	34	0
3L	16724178.5	FR	BS	0.88986013986014	non-LTR	FBti0020128	ncorrdist=172	16723930	16724029	0.961538461538462	26	25	1	0	16724328	16724406	0.818181818181818	11	9	2	0
3L	16761817.5	FR	FB	0.0714285714285714	foldback	-	ncorrdist=164	16761650	16761735	0.0634920634920635	63	4	59	0	16761900	16761985	0.0793650793650794	63	5	58	0
3L	16764660	F	FB	0.0714285714285714	foldback	-	-	16764480	16764560	0.0714285714285714	42	3	39	0	-	-	-	-	-	-	-
3L	16765712	F	FB	0.0227272727272727	foldback	-	-	16765513	16765612	0.0227272727272727	44	1	43	0	-	-	-	-	-	-	-
3L	16780383.5	FR	1360	1	TIR	-	ncorrdist=186	16780086	16780185	1	15	15	0	1	16780582	16780623	1	3	3	0	1
3L	16780343.5	FR	Doc4-element	1	non-LTR	-	ncorrdist=100	16780092	16780188	1	12	12	0	1	16780499	16780598	1	22	22	0	1
3L	16780281	F	Cr1a	1	non-LTR	-	-	16780119	16780181	1	12	12	0	1	-	-	-	-	-	-	-
3L	16780416	R	Rt1b	1	non-LTR	-	-	-	-	-	-	-	-	-	16780516	16780615	1	5	5	0	1
3L	16794054	F	S-element	0.153846153846154	TIR	-	-	16793876	16793954	0.153846153846154	39	6	33	0	-	-	-	-	-	-	-
3L	16805777	F	mdg1	0.104166666666667	LTR	-	-	16805578	16805677	0.104166666666667	48	5	43	0	-	-	-	-	-	-	-
3L	16808763	F	roo	0.0810810810810811	LTR	-	-	16808570	16808663	0.0810810810810811	74	6	68	0	-	-	-	-	-	-	-
3L	16848455	R	mdg3	0.0882352941176471	LTR	-	-	-	-	-	-	-	-	-	16848555	16848614	0.0882352941176471	34	3	31	0
3L	16863331	F	pogo	0.0980392156862745	TIR	-	-	16863154	16863231	0.0980392156862745	51	5	46	0	-	-	-	-	-	-	-
3L	16866399	F	flea	0.6	LTR	-	-	16866279	16866299	0.6	5	3	2	0	-	-	-	-	-	-	-
3L	16868871	F	jockey	0.103448275862069	non-LTR	-	-	16868672	16868771	0.103448275862069	29	3	26	0	-	-	-	-	-	-	-
3L	16902291	R	roo	0.09375	LTR	-	-	-	-	-	-	-	-	-	16902391	16902440	0.09375	32	3	29	0
3L	16966526	FR	S-element	0.429761904761905	TIR	-	ncorrdist=123	16966365	16966464	0.392857142857143	28	11	17	0	16966588	16966685	0.466666666666667	30	14	16	1
3L	16966549	R	roo	0.5	LTR	-	-	-	-	-	-	-	-	-	16966649	16966728	0.5	32	16	16	1
3L	16970415	F	Cr1a	0.166666666666667	non-LTR	-	-	16970290	16970315	0.166666666666667	18	3	15	0	-	-	-	-	-	-	-
3L	16992760	FR	INE-1	0.90491118077325	TIR	FBti0061973	ncorrdist=145	16992525	16992624	0.878787878787879	33	29	4	0	16992896	16992995	0.931034482758621	29	27	2	0
3L	17059995	R	412	0.107142857142857	LTR	-	-	-	-	-	-	-	-	-	17060095	17060142	0.107142857142857	28	3	25	0
3L	17060989	F	Cr1a	0.0769230769230769	non-LTR	-	-	17060816	17060889	0.0769230769230769	39	3	36	0	-	-	-	-	-	-	-
3L	17060969	R	roo	0.115384615384615	LTR	-	-	-	-	-	-	-	-	-	17061069	17061109	0.115384615384615	26	3	23	0
3L	17077704	R	roo	0.129032258064516	LTR	-	-	-	-	-	-	-	-	-	17077804	17077843	0.129032258064516	31	4	27	0
3L	17126956	FR	jockey	0.09819021948402	non-LTR	-	ncorrdist=99	17126807	17126906	0.0943396226415094	53	5	48	0	17127006	17127105	0.102040816326531	49	5	44	0
3L	17129149	R	jockey	0.0612244897959184	non-LTR	-	-	-	-	-	-	-	-	-	17129249	17129342	0.0612244897959184	49	3	46	0
3L	17142881	R	Rt1b	0.0317460317460317	non-LTR	-	-	-	-	-	-	-	-	-	17142981	17143080	0.0317460317460317	63	2	61	0
3L	17143965	F	blood	0.0652173913043478	LTR	-	-	17143817	17143865	0.0652173913043478	46	3	43	0	-	-	-	-	-	-	-
3L	17164051	FR	Rt1a	0.250765306122449	non-LTR	-	ncorrdist=95	17163904	17164003	0.175	40	7	33	0	17164099	17164198	0.326530612244898	49	16	33	0
3L	17164774	R	F-element	0.103448275862069	non-LTR	-	-	-	-	-	-	-	-	-	17164874	17164910	0.103448275862069	29	3	26	0
3L	17174634	F	BS	0.0740740740740741	non-LTR	-	-	17174466	17174534	0.0740740740740741	54	4	50	0	-	-	-	-	-	-	-
3L	17189895	F	412	0.0545454545454545	LTR	-	-	17189696	17189795	0.0545454545454545	55	3	52	0	-	-	-	-	-	-	-
3L	17222404	R	Rt1a	0.0784313725490196	non-LTR	-	-	-	-	-	-	-	-	-	17222504	17222603	0.0784313725490196	51	4	47	0
3L	17224086.5	FR	F-element	0.0742465753424658	non-LTR	-	ncorrdist=114	17223930	17224029	0.08	75	6	69	0	17224144	17224224	0.0684931506849315	73	5	68	0
3L	17228234	F	roo	0.12	LTR	-	-	17228059	17228134	0.12	25	3	22	0	-	-	-	-	-	-	-
3L	17235959	FR	HB	1	TIR	FBti0062030	ncorrdist=91	17235496	17235589	1	13	13	0	0	17236329	17236428	1	73	73	0	0
3L	17238495	FR	HB	1	TIR	FBti0062031	ncorrdist=108	17237993	17238092	1	13	13	0	0	17238898	17238997	1	24	24	0	0
3L	17239463.5	FR	INE-1	1	TIR	FBti0062025	ncorrdist=83	17239225	17239324	1	32	32	0	0	17239603	17239702	1	27	27	0	0
3L	17240362	FR	HMS-Beagle	1	LTR	FBti0062032	ncorrdist=104	17240140	17240225	1	44	44	0	0	17240499	17240598	1	85	85	0	0
3L	17240707	R	diver	0.142857142857143	LTR	-	-	-	-	-	-	-	-	-	17240807	17240864	0.142857142857143	21	3	18	0
3L	17249282	F	hobo	0.0869565217391304	TIR	-	-	17249083	17249182	0.0869565217391304	23	2	21	0	-	-	-	-	-	-	-
3L	17271989	F	Stalker	0.130434782608696	LTR	-	-	17271841	17271889	0.130434782608696	23	3	20	0	-	-	-	-	-	-	-
3L	17271869	R	Stalker4	0.0136986301369863	LTR	-	-	-	-	-	-	-	-	-	17271969	17272068	0.0136986301369863	73	1	72	0
3L	17301499	F	F-element	0.173913043478261	non-LTR	-	-	17301300	17301399	0.173913043478261	46	8	38	0	-	-	-	-	-	-	-
3L	17301431	R	invader1	0.142857142857143	LTR	-	-	-	-	-	-	-	-	-	17301531	17301630	0.142857142857143	49	7	42	0
3L	17406145	F	opus	0.15	LTR	-	-	17406011	17406045	0.15	20	3	17	0	-	-	-	-	-	-	-
3L	17434834	F	roo	0.0338983050847458	LTR	-	-	17434635	17434734	0.0338983050847458	59	2	57	0	-	-	-	-	-	-	-
3L	17435412	R	jockey	0.0465116279069767	non-LTR	-	-	-	-	-	-	-	-	-	17435512	17435611	0.0465116279069767	43	2	41	0
3L	17496266	F	roo	0.166666666666667	LTR	-	-	17496085	17496166	0.166666666666667	18	3	15	1	-	-	-	-	-	-	-
3L	17496230	F	invader2	0.230769230769231	LTR	-	-	17496097	17496130	0.230769230769231	13	3	10	1	-	-	-	-	-	-	-
3L	17496243	R	copia	0.483870967741935	LTR	-	-	-	-	-	-	-	-	-	17496343	17496439	0.483870967741935	31	15	16	0
3L	17588570	F	jockey	0.272727272727273	non-LTR	-	-	17588424	17588470	0.272727272727273	11	3	8	0	-	-	-	-	-	-	-
3L	17668306	F	Rt1b	0.0714285714285714	non-LTR	-	-	17668107	17668206	0.0714285714285714	42	3	39	0	-	-	-	-	-	-	-
3L	17668184	R	HMS-Beagle	0.0625	LTR	-	-	-	-	-	-	-	-	-	17668284	17668348	0.0625	48	3	45	0
3L	17683838	F	Cr1a	0.266666666666667	non-LTR	-	-	17683686	17683738	0.266666666666667	15	4	11	0	-	-	-	-	-	-	-
3L	17693609	FR	INE-1	0.65	TIR	FBti0062044	ncorrdist=177	17693382	17693452	0.6	5	3	2	0	17693766	17693829	0.7	10	7	3	0
3L	17698505	R	Juan	0.133333333333333	non-LTR	-	-	-	-	-	-	-	-	-	17698605	17698666	0.133333333333333	30	4	26	0
3L	17706624	F	roo	0.12	LTR	-	-	17706487	17706524	0.12	25	3	22	0	-	-	-	-	-	-	-
3L	17777105	F	springer	0.166666666666667	LTR	-	-	17776975	17777005	0.166666666666667	18	3	15	0	-	-	-	-	-	-	-
3L	17777363	F	F-element	0.428571428571429	non-LTR	-	-	17777231	17777263	0.428571428571429	7	3	4	0	-	-	-	-	-	-	-
3L	17781743	F	roo	0.0416666666666667	LTR	-	-	17781551	17781643	0.0416666666666667	72	3	69	0	-	-	-	-	-	-	-
3L	17827756	FR	X-element	1	non-LTR	FBti0062554	ncorrdist=109	17827514	17827613	1	14	14	0	0	17827899	17827998	1	27	27	0	0
3L	17829105	FR	INE-1	1	TIR	FBti0062556	ncorrdist=97	17828779	17828878	1	22	22	0	0	17829332	17829431	1	28	28	0	0
3L	17850759	R	HB	0.75	TIR	-	-	-	-	-	-	-	-	-	17850859	17850881	0.75	4	3	1	0
3L	17851263	F	hopper	0.428571428571429	TIR	-	-	17851149	17851163	0.428571428571429	7	3	4	0	-	-	-	-	-	-	-
3L	17852235	FR	INE-1	1	TIR	FBti0062567	ncorrdist=111	17851802	17851901	1	22	22	0	0	17852569	17852668	1	92	92	0	0
3L	17854130.5	FR	INE-1	0.709326788218794	TIR	FBti0062568	ncorrdist=199	17853617	17853716	0.483870967741935	31	15	16	1	17854545	17854630	0.934782608695652	46	43	3	1
3L	17853850	F	Doc4-element	0.509803921568627	non-LTR	-	-	17853651	17853750	0.509803921568627	51	26	25	1	-	-	-	-	-	-	-
3L	17853856	F	1360	0.325	TIR	-	-	17853657	17853756	0.325	40	13	27	1	-	-	-	-	-	-	-
3L	17853850	F	Cr1a	0.431818181818182	non-LTR	-	-	17853665	17853750	0.431818181818182	44	19	25	1	-	-	-	-	-	-	-
3L	17862468.5	FR	INE-1	1	TIR	FBti0062569	ncorrdist=130	17862087	17862145	1	30	30	0	0	17862792	17862847	1	5	5	0	0
3L	17863089	F	1360	0.583333333333333	TIR	-	-	17862957	17862989	0.583333333333333	24	14	10	1	-	-	-	-	-	-	-
3L	17863095	F	hopper2	0.625	TIR	-	-	17862984	17862995	0.625	8	5	3	1	-	-	-	-	-	-	-
3L	17863761	FR	297	0.561942959001783	LTR	-	ncorrdist=179	17863534	17863633	0.411764705882353	34	14	20	0	17863889	17863988	0.712121212121212	66	47	19	0
3L	17865720	FR	1360	0.991935483870968	TIR	FBti0020143	ncorrdist=81	17864168	17864267	1	89	89	0	0	17867173	17867272	0.983870967741935	62	61	1	0
3L	17867329	F	INE-1	1	TIR	-	-	17867132	17867229	1	38	38	0	0	-	-	-	-	-	-	-
3L	17868443.5	FR	INE-1	1	TIR	FBti0062570	ncorrdist=98	17868028	17868126	1	11	11	0	0	17868761	17868860	1	24	24	0	0
3L	17871107	F	297	1	LTR	-	-	17870919	17871007	1	14	14	0	0	-	-	-	-	-	-	-
3L	17878793	FR	INE-1	0.993589743589744	TIR	FBti0062572	ncorrdist=84	17878523	17878622	0.987179487179487	78	77	1	0	17878964	17879015	1	6	6	0	0
3L	17909043.5	FR	INE-1	0.96875	TIR	FBti0062625	ncorrdist=86	17908826	17908925	1	16	16	0	0	17909162	17909261	0.9375	16	15	1	0
3L	18081009	FR	INE-1	1	TIR	FBti0062626	ncorrdist=95	18080669	18080768	1	21	21	0	0	18081250	18081349	1	28	28	0	0
3L	18088249	R	mdg1	0.0952380952380952	LTR	-	-	-	-	-	-	-	-	-	18088349	18088439	0.0952380952380952	42	4	38	0
3L	18115270.5	FR	INE-1	1	TIR	FBti0062643	ncorrdist=120	18115003	18115102	1	19	19	0	0	18115439	18115502	1	10	10	0	0
3L	18115486	F	invader1	0.555555555555556	LTR	-	-	18115374	18115386	0.555555555555556	9	5	4	0	-	-	-	-	-	-	-
3L	18115465	R	gtwin	0.428571428571429	LTR	-	-	-	-	-	-	-	-	-	18115565	18115582	0.428571428571429	7	3	4	0
3L	18147561	F	jockey	0.1875	non-LTR	-	-	18147404	18147461	0.1875	16	3	13	0	-	-	-	-	-	-	-
3L	18181427	F	roo	0.75	LTR	-	-	18181228	18181327	0.75	8	6	2	0	-	-	-	-	-	-	-
3L	18182994.5	FR	S-element	0.22488038277512	TIR	FBti0020146	ncorrdist=91	18182558	18182657	0.131578947368421	38	5	33	0	18183332	18183431	0.318181818181818	44	14	30	0
3L	18183344	R	roo	0.357142857142857	LTR	-	-	-	-	-	-	-	-	-	18183444	18183503	0.357142857142857	28	10	18	0
3L	18191542	F	Doc	0.0285714285714286	non-LTR	-	-	18191343	18191442	0.0285714285714286	70	2	68	0	-	-	-	-	-	-	-
3L	18220709	R	HMS-Beagle	0.103448275862069	LTR	-	-	-	-	-	-	-	-	-	18220809	18220893	0.103448275862069	29	3	26	0
3L	18230479	F	S-element	0.130434782608696	TIR	-	-	18230337	18230379	0.130434782608696	23	3	20	0	-	-	-	-	-	-	-
3L	18235067	F	Doc	0.111111111111111	non-LTR	-	-	18234896	18234967	0.111111111111111	27	3	24	0	-	-	-	-	-	-	-
3L	18429358	F	pogo	1	TIR	-	-	18429161	18429258	1	3	3	0	0	-	-	-	-	-	-	-
3L	18457009	FR	INE-1	1	TIR	FBti0062659	ncorrdist=87	18456631	18456730	1	29	29	0	0	18457288	18457387	1	24	24	0	0
3L	18468984	FR	INE-1	0.777380952380952	TIR	FBti0062663	ncorrdist=152	18468778	18468862	0.971428571428571	35	34	1	0	18469106	18469205	0.583333333333333	36	21	15	0
3L	18469879	R	blood	0.142857142857143	LTR	-	-	-	-	-	-	-	-	-	18469979	18470045	0.142857142857143	35	5	30	0
3L	18484878	R	Transpac	0.04	LTR	-	-	-	-	-	-	-	-	-	18484978	18485077	0.04	50	2	48	0
3L	18494093.5	FR	jockey	0.0167410714285714	non-LTR	-	ncorrdist=140	18493924	18494023	0.015625	64	1	63	0	18494164	18494263	0.0178571428571429	56	1	55	0
3L	18493960	R	BS	0.125	non-LTR	-	-	-	-	-	-	-	-	-	18494060	18494106	0.125	32	4	28	0
3L	18503876	F	I-element	0.0588235294117647	non-LTR	-	-	18503677	18503776	0.0588235294117647	51	3	48	0	-	-	-	-	-	-	-
3L	18507314	F	jockey	0.121951219512195	non-LTR	-	-	18507115	18507214	0.121951219512195	82	10	72	0	-	-	-	-	-	-	-
3L	18507170	R	jockey	0.136363636363636	non-LTR	-	-	-	-	-	-	-	-	-	18507270	18507369	0.136363636363636	66	9	57	0
3L	18508049	F	roo	0.45	LTR	-	-	18507850	18507949	0.45	20	9	11	1	-	-	-	-	-	-	-
3L	18510630	FR	BS	0.616666666666667	non-LTR	FBti0020149	ncorrdist=87	18507928	18508027	0.533333333333333	30	16	14	1	18513233	18513332	0.7	40	28	12	0
3L	18514961	F	BS	0.222222222222222	non-LTR	-	-	18514762	18514861	0.222222222222222	18	4	14	1	-	-	-	-	-	-	-
3L	18514931	F	roo	0.5	LTR	-	-	18514802	18514831	0.5	10	5	5	1	-	-	-	-	-	-	-
3L	18519026	R	jockey	0.166666666666667	non-LTR	-	-	-	-	-	-	-	-	-	18519126	18519144	0.166666666666667	18	3	15	0
3L	18543397.5	FR	17.6	0.130357142857143	LTR	-	ncorrdist=142	18543241	18543326	0.175	40	7	33	0	18543469	18543532	0.0857142857142857	35	3	32	0
3L	18544156	R	I-element	0.0857142857142857	non-LTR	-	-	-	-	-	-	-	-	-	18544256	18544300	0.0857142857142857	35	3	32	0
3L	18560125	F	Cr1a	0.032258064516129	non-LTR	-	-	18559926	18560025	0.032258064516129	31	1	30	0	-	-	-	-	-	-	-
3L	18561064.5	FR	INE-1	1	TIR	FBti0062665	ncorrdist=88	18560813	18560912	1	35	35	0	0	18561217	18561316	1	18	18	0	0
3L	18583484	F	297	1	LTR	-	-	18583326	18583384	1	7	7	0	0	-	-	-	-	-	-	-
3L	18584940	R	297	1	LTR	-	-	-	-	-	-	-	-	-	18585040	18585112	1	25	25	0	0
3L	18609707	R	pogo	0.266666666666667	TIR	-	-	-	-	-	-	-	-	-	18609807	18609842	0.266666666666667	15	4	11	0
3L	18622718.5	FR	Rt1b	0.124820659971306	non-LTR	-	ncorrdist=188	18622600	18622624	0.176470588235294	17	3	14	0	18622813	18622878	0.0731707317073171	41	3	38	0
3L	18626730	F	FB	0.230769230769231	foldback	-	-	18626573	18626630	0.230769230769231	13	3	10	0	-	-	-	-	-	-	-
3L	18640423	F	FB	0.121212121212121	foldback	-	-	18640265	18640323	0.121212121212121	33	4	29	0	-	-	-	-	-	-	-
3L	18672720.5	FR	HMS-Beagle	0.13548951048951	LTR	-	ncorrdist=224	18672577	18672608	0.136363636363636	22	3	19	0	18672833	18672917	0.134615384615385	52	7	45	1
3L	18672789	R	I-element	0.0612244897959184	non-LTR	-	-	-	-	-	-	-	-	-	18672889	18672965	0.0612244897959184	49	3	46	1
3L	18695872	FR	INE-1	0.944444444444444	TIR	FBti0062687	ncorrdist=211	18695646	18695714	0.888888888888889	9	8	1	0	18696030	18696106	1	21	21	0	0
3L	18721932	F	X-element	0.428571428571429	non-LTR	-	-	18721735	18721832	0.428571428571429	28	12	16	1	-	-	-	-	-	-	-
3L	18721945	F	I-element	0.428571428571429	non-LTR	-	-	18721793	18721845	0.428571428571429	14	6	8	1	-	-	-	-	-	-	-
3L	18728886	F	hobo	0.0545454545454545	TIR	-	-	18728718	18728786	0.0545454545454545	55	3	52	0	-	-	-	-	-	-	-
3L	18728860	R	roo	0.0689655172413793	LTR	-	-	-	-	-	-	-	-	-	18728960	18729036	0.0689655172413793	58	4	54	0
3L	18730093	F	I-element	0.428571428571429	non-LTR	-	-	18729940	18729993	0.428571428571429	7	3	4	0	-	-	-	-	-	-	-
3L	18730273	R	X-element	0.0701754385964912	non-LTR	-	-	-	-	-	-	-	-	-	18730373	18730472	0.0701754385964912	57	4	53	0
3L	18736116	FR	INE-1	1	TIR	FBti0062689	ncorrdist=88	18735808	18735907	1	50	50	0	0	18736325	18736424	1	40	40	0	0
3L	18739362	F	TART-A	1	TART	-	-	18739248	18739262	1	3	3	0	0	-	-	-	-	-	-	-
3L	18739532	R	TART-A	1	TART	-	-	-	-	-	-	-	-	-	18739632	18739658	1	4	4	0	0
3L	18757069	F	roo	1	LTR	-	-	18756927	18756969	1	4	4	0	0	-	-	-	-	-	-	-
3L	18808500	F	copia	0.727272727272727	LTR	-	-	18808301	18808400	0.727272727272727	11	8	3	0	-	-	-	-	-	-	-
3L	18808528	R	pogo	0.8	TIR	-	-	-	-	-	-	-	-	-	18808628	18808657	0.8	5	4	1	1
3L	18808550	R	invader2	1	LTR	-	-	-	-	-	-	-	-	-	18808650	18808680	1	5	5	0	1
3L	18827487	FR	1360	0.614190687361419	TIR	FBti0020155	ncorrdist=89	18826780	18826879	0.545454545454545	44	24	20	0	18828095	18828194	0.682926829268293	41	28	13	0
3L	18841011.5	FR	INE-1	1	TIR	FBti0062690	ncorrdist=94	18840791	18840890	1	16	16	0	0	18841133	18841232	1	33	33	0	0
3L	18885274	F	jockey	0.0980392156862745	non-LTR	-	-	18885075	18885174	0.0980392156862745	51	5	46	0	-	-	-	-	-	-	-
3L	18905543	F	jockey	0.0238095238095238	non-LTR	-	-	18905344	18905443	0.0238095238095238	84	2	82	0	-	-	-	-	-	-	-
3L	18926535	FR	INE-1	0.860805860805861	TIR	FBti0062746	ncorrdist=140	18926329	18926401	0.952380952380952	21	20	1	0	18926669	18926768	0.769230769230769	13	10	3	0
3L	18930308	F	mdg3	0.0178571428571429	LTR	-	-	18930109	18930208	0.0178571428571429	56	1	55	0	-	-	-	-	-	-	-
3L	18930083	R	mdg3	0.105263157894737	LTR	-	-	-	-	-	-	-	-	-	18930183	18930267	0.105263157894737	38	4	34	0
3L	18930321	R	copia	0.214285714285714	LTR	-	-	-	-	-	-	-	-	-	18930421	18930436	0.214285714285714	14	3	11	0
3L	18933541	F	297	0.15	LTR	-	-	18933388	18933441	0.15	20	3	17	0	-	-	-	-	-	-	-
3L	18935346	F	roo	0.0408163265306122	LTR	-	-	18935147	18935246	0.0408163265306122	49	2	47	0	-	-	-	-	-	-	-
3L	18940119	F	Doc	0.111111111111111	non-LTR	-	-	18939921	18940019	0.111111111111111	36	4	32	0	-	-	-	-	-	-	-
3L	18940009	R	jockey	0.121212121212121	non-LTR	-	-	-	-	-	-	-	-	-	18940109	18940208	0.121212121212121	33	4	29	1
3L	18940022	R	hopper	0.125	TIR	-	-	-	-	-	-	-	-	-	18940122	18940184	0.125	24	3	21	1
3L	18940369	F	jockey	0.0666666666666667	non-LTR	-	-	18940170	18940269	0.0666666666666667	45	3	42	0	-	-	-	-	-	-	-
3L	18940119	R	1360	0.166666666666667	TIR	-	-	-	-	-	-	-	-	-	18940219	18940254	0.166666666666667	18	3	15	0
3L	18940713	R	roo	0.0377358490566038	LTR	-	-	-	-	-	-	-	-	-	18940813	18940912	0.0377358490566038	53	2	51	0
3L	18961905	F	jockey	0.0625	non-LTR	-	-	18961714	18961805	0.0625	48	3	45	0	-	-	-	-	-	-	-
3L	18964033.5	FR	springer	0.0942982456140351	LTR	-	ncorrdist=160	18963881	18963953	0.0833333333333333	60	5	55	0	18964114	18964184	0.105263157894737	57	6	51	0
3L	18964822	R	jockey	0.111111111111111	non-LTR	-	-	-	-	-	-	-	-	-	18964922	18964957	0.111111111111111	27	3	24	0
3L	19076780	F	copia	0.166666666666667	LTR	-	-	19076612	19076680	0.166666666666667	18	3	15	0	-	-	-	-	-	-	-
3L	19095319	R	17.6	0.130434782608696	LTR	-	-	-	-	-	-	-	-	-	19095419	19095457	0.130434782608696	23	3	20	0
3L	19103727.5	FR	412	0.316666666666667	LTR	-	ncorrdist=170	19103598	19103642	0.333333333333333	9	3	6	0	19103813	19103850	0.3	10	3	7	0
3L	19108862	FR	BS	0.232272727272727	non-LTR	FBti0020157	ncorrdist=130	19108629	19108728	0.26	50	13	37	0	19108996	19109095	0.204545454545455	44	9	35	0
3L	19127304	F	hopper	0.208333333333333	TIR	-	-	19127113	19127204	0.208333333333333	24	5	19	0	-	-	-	-	-	-	-
3L	19127235	R	1360	0.142857142857143	TIR	-	-	-	-	-	-	-	-	-	19127335	19127423	0.142857142857143	21	3	18	0
3L	19129444.5	FR	Stalker4	0.0916165179497821	LTR	-	ncorrdist=142	19129290	19129373	0.0819672131147541	61	5	56	0	19129516	19129615	0.10126582278481	79	8	71	0
3L	19139796	R	invader2	0.176470588235294	LTR	-	-	-	-	-	-	-	-	-	19139896	19139936	0.176470588235294	17	3	14	0
3L	19151865	F	297	0.0571428571428571	LTR	-	-	19151666	19151765	0.0571428571428571	35	2	33	0	-	-	-	-	-	-	-
3L	19165091	F	roo	0.0789473684210526	LTR	-	-	19164922	19164991	0.0789473684210526	38	3	35	0	-	-	-	-	-	-	-
3L	19173283	F	HMS-Beagle	0.08	LTR	-	-	19173115	19173183	0.08	50	4	46	0	-	-	-	-	-	-	-
3L	19180112	R	1360	0.105263157894737	TIR	-	-	-	-	-	-	-	-	-	19180212	19180311	0.105263157894737	19	2	17	0
3L	19216926	F	hobo	0.130434782608696	TIR	-	-	19216788	19216826	0.130434782608696	23	3	20	0	-	-	-	-	-	-	-
3L	19217758	F	hobo	0.130434782608696	TIR	-	-	19217624	19217658	0.130434782608696	23	3	20	0	-	-	-	-	-	-	-
3L	19218259	R	mdg3	0.0952380952380952	LTR	-	-	-	-	-	-	-	-	-	19218359	19218456	0.0952380952380952	42	4	38	0
3L	19267953.5	FR	transib2	0.249290981281906	TIR	-	ncorrdist=104	19267802	19267901	0.27906976744186	43	12	31	0	19268006	19268105	0.219512195121951	41	9	32	0
3L	19274303	F	rover	0.05	LTR	-	-	19274104	19274203	0.05	40	2	38	0	-	-	-	-	-	-	-
3L	19287232	FR	INE-1	1	TIR	FBti0062776	ncorrdist=97	19286887	19286985	1	15	15	0	0	19287479	19287571	1	32	32	0	0
3L	19309151	F	opus	0.0428571428571429	LTR	-	-	19308952	19309051	0.0428571428571429	70	3	67	0	-	-	-	-	-	-	-
3L	19321119	F	F-element	0.0697674418604651	non-LTR	-	-	19320956	19321019	0.0697674418604651	43	3	40	0	-	-	-	-	-	-	-
3L	19329305.5	FR	I-element	0.190217391304348	non-LTR	-	ncorrdist=204	19329156	19329203	0.130434782608696	23	3	20	0	19329408	19329425	0.25	12	3	9	0
3L	19332484.5	FR	Tc1	0.726449275362319	TIR	-	ncorrdist=124	19332323	19332422	0.869565217391304	23	20	3	0	19332547	19332646	0.583333333333333	12	7	5	0
3L	19342751	R	jockey	0.0540540540540541	non-LTR	-	-	-	-	-	-	-	-	-	19342851	19342950	0.0540540540540541	37	2	35	0
3L	19343147	F	1360	0.0555555555555556	TIR	-	-	19342948	19343047	0.0555555555555556	36	2	34	0	-	-	-	-	-	-	-
3L	19345730.5	FR	BS	0.267942583732057	non-LTR	-	ncorrdist=160	19345592	19345650	0.272727272727273	11	3	8	0	19345811	19345877	0.263157894736842	19	5	14	0
3L	19350301	F	jockey	0.0754716981132075	non-LTR	-	-	19350102	19350201	0.0754716981132075	53	4	49	0	-	-	-	-	-	-	-
3L	19350148	R	jockey	0.0816326530612245	non-LTR	-	-	-	-	-	-	-	-	-	19350248	19350347	0.0816326530612245	49	4	45	0
3L	19367902	R	412	0.0731707317073171	LTR	-	-	-	-	-	-	-	-	-	19368002	19368101	0.0731707317073171	41	3	38	0
3L	19383272.5	FR	INE-1	0.916666666666667	TIR	FBti0063220	ncorrdist=99	19383035	19383134	0.9	20	18	2	0	19383411	19383480	0.933333333333333	30	28	2	0
3L	19390021.5	FR	Doc	0.266025641025641	non-LTR	-	ncorrdist=168	19389903	19389937	0.416666666666667	12	5	7	1	19390106	19390166	0.115384615384615	26	3	23	0
3L	19390122	F	jockey	0.37037037037037	non-LTR	-	-	19389923	19390022	0.37037037037037	54	20	34	1	-	-	-	-	-	-	-
3L	19401356	R	F-element	0.09375	non-LTR	-	-	-	-	-	-	-	-	-	19401456	19401491	0.09375	32	3	29	0
3L	19403332	F	jockey	0.028169014084507	non-LTR	-	-	19403133	19403232	0.028169014084507	71	2	69	0	-	-	-	-	-	-	-
3L	19403159	R	jockey	0.0625	non-LTR	-	-	-	-	-	-	-	-	-	19403259	19403358	0.0625	64	4	60	0
3L	19407025	R	Burdock	0.113636363636364	LTR	-	-	-	-	-	-	-	-	-	19407125	19407224	0.113636363636364	44	5	39	0
3L	19415503	FR	INE-1	1	TIR	FBti0063225	ncorrdist=188	19415245	19415273	1	3	3	0	0	19415733	19415822	1	20	20	0	1
3L	19415664	R	1360	1	TIR	-	-	-	-	-	-	-	-	-	19415764	19415786	1	4	4	0	1
3L	19423056	FR	BS	0.0449253731343284	non-LTR	-	ncorrdist=139	19422914	19422986	0.06	50	3	47	0	19423126	19423225	0.0298507462686567	67	2	65	0
3L	19429979	F	roo	0.108108108108108	LTR	-	-	19429797	19429879	0.108108108108108	37	4	33	0	-	-	-	-	-	-	-
3L	19430386	F	jockey	0.05	non-LTR	-	-	19430187	19430286	0.05	60	3	57	0	-	-	-	-	-	-	-
3L	19447863	R	opus	0.166666666666667	LTR	-	-	-	-	-	-	-	-	-	19447963	19448062	0.166666666666667	12	2	10	0
3L	19450154	FR	jockey	0.105555555555556	non-LTR	-	ncorrdist=153	19449978	19450077	0.111111111111111	36	4	32	0	19450231	19450304	0.1	30	3	27	0
3L	19450577.5	FR	X-element	0.9	non-LTR	FBti0063223	ncorrdist=235	19450350	19450427	0.8	10	8	2	0	19450728	19450791	1	4	4	0	0
3L	19464604.5	FR	INE-1	1	TIR	FBti0063236	ncorrdist=101	19464374	19464473	1	34	34	0	0	19464736	19464835	1	38	38	0	0
3L	19469602	F	INE-1	1	TIR	FBti0063245	split	19469429	19469502	1	13	13	0	0	-	-	-	-	-	-	-
3L	19469955	R	INE-1	1	TIR	FBti0063248	split	-	-	-	-	-	-	-	19470055	19470154	1	29	29	0	0
3L	19470346	FR	INE-1	1	TIR	FBti0063249	ncorrdist=96	19470059	19470158	1	34	34	0	0	19470534	19470633	1	16	16	0	0
3L	19476471	F	jockey	0.0140845070422535	non-LTR	-	-	19476272	19476371	0.0140845070422535	71	1	70	0	-	-	-	-	-	-	-
3L	19476206	R	jockey	0.0465116279069767	non-LTR	-	-	-	-	-	-	-	-	-	19476306	19476405	0.0465116279069767	43	2	41	0
3L	19481980	FR	INE-1	1	TIR	FBti0063251	ncorrdist=100	19481735	19481808	1	29	29	0	0	19482152	19482251	1	77	77	0	0
3L	19484359	FR	INE-1	0.817460317460317	TIR	-	ncorrdist=196	19484094	19484193	0.777777777777778	9	7	2	0	19484525	19484564	0.857142857142857	7	6	1	0
3L	19505962	F	jockey	0.0227272727272727	non-LTR	-	-	19505763	19505862	0.0227272727272727	44	1	43	0	-	-	-	-	-	-	-
3L	19573074	R	roo	0.375	LTR	-	-	-	-	-	-	-	-	-	19573174	19573193	0.375	8	3	5	0
3L	19621920.5	FR	INE-1	1	TIR	FBti0063274	ncorrdist=91	19621470	19621569	1	9	9	0	0	19622272	19622371	1	26	26	0	0
3L	19645026	R	invader1	0.285714285714286	LTR	-	-	-	-	-	-	-	-	-	19645126	19645219	0.285714285714286	14	4	10	0
3L	19677539	FR	INE-1	1	TIR	FBti0063275	ncorrdist=89	19677135	19677234	1	53	53	0	0	19677844	19677943	1	59	59	0	0
3L	19772070	F	Burdock	0.037037037037037	LTR	-	-	19771871	19771970	0.037037037037037	54	2	52	0	-	-	-	-	-	-	-
3L	19781265	FR	FB	0.294871794871795	foldback	-	ncorrdist=109	19781111	19781210	0.333333333333333	45	15	30	0	19781320	19781419	0.256410256410256	39	10	29	0
3L	19829115	F	copia	0.272727272727273	LTR	-	-	19829006	19829015	0.272727272727273	11	3	8	0	-	-	-	-	-	-	-
3L	19835984.5	FR	roo	1	LTR	-	ncorrdist=200	19835789	19835819	1	3	3	0	0	19836150	19836223	1	14	14	0	0
3L	19854501.5	FR	Rt1b	0.961538461538462	non-LTR	FBti0063333	ncorrdist=92	19854221	19854320	1	47	47	0	0	19854683	19854714	0.923076923076923	13	12	1	0
3L	19854919	F	roo	0.714285714285714	LTR	-	-	19854777	19854819	0.714285714285714	7	5	2	0	-	-	-	-	-	-	-
3L	19858682.5	FR	Cr1a	1	non-LTR	FBti0020168	ncorrdist=93	19857082	19857181	1	11	11	0	0	19860184	19860283	1	59	59	0	0
3L	19887119	FR	TART-B	1	TART	-	ncorrdist=183	19886891	19886970	1	21	21	0	0	19887268	19887344	1	14	14	0	0
3L	19932161	R	jockey	0.0666666666666667	non-LTR	-	-	-	-	-	-	-	-	-	19932261	19932360	0.0666666666666667	60	4	56	0
3L	19944351.5	FR	Ivk	0.786821705426357	non-LTR	-	ncorrdist=122	19944191	19944290	0.906976744186046	43	39	4	0	19944413	19944512	0.666666666666667	12	8	4	0
3L	19955130	R	Rt1b	0.0555555555555556	non-LTR	-	-	-	-	-	-	-	-	-	19955230	19955318	0.0555555555555556	54	3	51	0
3L	20025794	F	jockey	0.125	non-LTR	-	-	20025633	20025694	0.125	24	3	21	0	-	-	-	-	-	-	-
3L	20027226.5	FR	INE-1	1	TIR	FBti0063339	ncorrdist=95	20026973	20027072	1	27	27	0	0	20027381	20027453	1	11	11	0	0
3L	20032994	FR	Doc	0.227272727272727	non-LTR	-	ncorrdist=195	20032797	20032896	0.0545454545454545	55	3	52	0	20033092	20033104	0.4	10	4	6	0
3L	20033841.5	FR	invader3	1	LTR	FBti0020169	ncorrdist=87	20033530	20033629	1	49	49	0	0	20034054	20034153	1	37	37	0	0
3L	20035443	R	F-element	0.172413793103448	non-LTR	-	-	-	-	-	-	-	-	-	20035543	20035613	0.172413793103448	29	5	24	0
3L	20039993	F	roo	0.0277777777777778	LTR	-	-	20039794	20039893	0.0277777777777778	72	2	70	0	-	-	-	-	-	-	-
3L	20048822	FR	INE-1	1	TIR	FBti0063342	ncorrdist=132	20048497	20048596	1	18	18	0	1	20049048	20049081	1	3	3	0	0
3L	20048680	F	1360	1	TIR	-	-	20048567	20048580	1	4	4	0	1	-	-	-	-	-	-	-
3L	20048699	F	I-element	1	non-LTR	-	-	20048578	20048599	1	6	6	0	1	-	-	-	-	-	-	-
3L	20058440	F	pogo	0.117647058823529	TIR	-	-	20058262	20058340	0.117647058823529	34	4	30	0	-	-	-	-	-	-	-
3L	20058379	R	invader2	0.0588235294117647	LTR	-	-	-	-	-	-	-	-	-	20058479	20058578	0.0588235294117647	34	2	32	1
3L	20058383	R	copia	0.272727272727273	LTR	-	-	-	-	-	-	-	-	-	20058483	20058511	0.272727272727273	11	3	8	1
3L	20061967	F	Quasimodo	0.0833333333333333	LTR	-	-	20061792	20061867	0.0833333333333333	36	3	33	0	-	-	-	-	-	-	-
3L	20085789	R	Stalker4	0.3	LTR	-	-	-	-	-	-	-	-	-	20085889	20085909	0.3	10	3	7	0
3L	20101035.5	FR	INE-1	1	TIR	FBti0063344	ncorrdist=105	20100596	20100673	1	11	11	0	0	20101398	20101456	1	10	10	0	0
3L	20180446	R	FB	0.375	foldback	-	-	-	-	-	-	-	-	-	20180546	20180610	0.375	24	9	15	0
3L	20182781	F	FB	0.210526315789474	foldback	-	-	20182582	20182681	0.210526315789474	76	16	60	0	-	-	-	-	-	-	-
3L	20186421	FR	FB	0.100040016006403	foldback	-	ncorrdist=149	20186247	20186346	0.0980392156862745	51	5	46	0	20186496	20186583	0.102040816326531	49	5	44	0
3L	20187398	F	FB	0.12	foldback	-	-	20187205	20187298	0.12	25	3	22	0	-	-	-	-	-	-	-
3L	20217297.5	FR	Doc4-element	0.148706896551724	non-LTR	-	ncorrdist=100	20217148	20217247	0.125	32	4	28	0	20217348	20217444	0.172413793103448	29	5	24	1
3L	20217284	R	Transpac	0.1875	LTR	-	-	-	-	-	-	-	-	-	20217384	20217435	0.1875	16	3	13	1
3L	20235055	F	1360	0.272727272727273	TIR	-	-	20234906	20234955	0.272727272727273	11	3	8	0	-	-	-	-	-	-	-
3L	20240357	F	jockey	0.125	non-LTR	-	-	20240171	20240257	0.125	32	4	28	0	-	-	-	-	-	-	-
3L	20250989	FR	pogo	0.245098039215686	TIR	FBti0020172	ncorrdist=161	20250293	20250371	0.294117647058824	34	10	24	1	20251607	20251706	0.196078431372549	51	10	41	1
3L	20250538	F	copia	0.195652173913043	LTR	-	-	20250339	20250438	0.195652173913043	46	9	37	1	-	-	-	-	-	-	-
3L	20251579	R	invader2	0.297297297297297	LTR	-	-	-	-	-	-	-	-	-	20251679	20251751	0.297297297297297	37	11	26	1
3L	20252516	FR	INE-1	1	TIR	FBti0063359	ncorrdist=195	20252196	20252231	1	3	3	0	0	20252801	20252900	1	25	25	0	0
3L	20277059.5	FR	INE-1	0.94	TIR	FBti0063361	ncorrdist=138	20276783	20276882	0.88	25	22	3	0	20277237	20277247	1	5	5	0	0
3L	20283836	R	roo	0.0810810810810811	LTR	-	-	-	-	-	-	-	-	-	20283936	20284004	0.0810810810810811	37	3	34	0
3L	20317026.5	FR	Rt1b	1	non-LTR	FBti0020173	ncorrdist=86	20316198	20316260	1	18	18	0	0	20317793	20317860	1	31	31	0	0
3L	20326676	FR	Quasimodo	1	LTR	FBti0062048	ncorrdist=92	20317722	20317779	1	10	10	0	0	20335573	20335672	1	29	29	0	0
3L	20340588	F	Rt1b	0.404761904761905	non-LTR	-	-	20340426	20340488	0.404761904761905	42	17	25	0	-	-	-	-	-	-	-
3L	20349396.5	FR	1360	0.0518628912071535	TIR	-	ncorrdist=122	20349236	20349335	0.0491803278688525	61	3	58	0	20349458	20349540	0.0545454545454545	55	3	52	0
3L	20354800	F	invader2	0.423076923076923	LTR	-	-	20354635	20354700	0.423076923076923	26	11	15	1	-	-	-	-	-	-	-
3L	20354852.5	FR	pogo	0.433333333333333	TIR	-	ncorrdist=120	20354693	20354792	0.466666666666667	15	7	8	1	20354913	20355012	0.4	15	6	9	1
3L	20354788	R	copia	0.565217391304348	LTR	-	-	-	-	-	-	-	-	-	20354888	20354986	0.565217391304348	23	13	10	1
3L	20447602.5	FR	1360	0.398692810457516	TIR	-	ncorrdist=166	20447435	20447519	0.444444444444444	9	4	5	0	20447686	20447785	0.352941176470588	17	6	11	0
3L	20453247	F	Cr1a	0.166666666666667	non-LTR	-	-	20453048	20453147	0.166666666666667	6	1	5	0	-	-	-	-	-	-	-
3L	20461960	R	HMS-Beagle	0.0487804878048781	LTR	-	-	-	-	-	-	-	-	-	20462060	20462159	0.0487804878048781	41	2	39	0
3L	20480944	FR	INE-1	0.930232558139535	TIR	FBti0063433	ncorrdist=92	20480655	20480754	0.86046511627907	43	37	6	0	20481134	20481218	1	12	12	0	0
3L	20483814	FR	FB	0.5	foldback	-	ncorrdist=91	20483702	20483768	0.421052631578947	19	8	11	0	20483860	20483959	0.578947368421053	19	11	8	0
3L	20492315	FR	INE-1	1	TIR	FBti0063435	ncorrdist=110	20492118	20492164	1	22	22	0	0	20492466	20492565	1	9	9	0	0
3L	20494998.5	FR	INE-1	1	TIR	FBti0063437	ncorrdist=105	20494507	20494606	1	25	25	0	0	20495391	20495466	1	11	11	0	0
3L	20495745.5	FR	INE-1	0.976190476190476	TIR	FBti0063438	ncorrdist=99	20495432	20495531	0.952380952380952	21	20	1	0	20495960	20496059	1	30	30	0	0
3L	20496414	FR	INE-1	1	TIR	FBti0063439	ncorrdist=83	20496135	20496234	1	56	56	0	0	20496594	20496693	1	66	66	0	0
3L	20500217	F	mdg3	0.0967741935483871	LTR	-	-	20500069	20500117	0.0967741935483871	31	3	28	0	-	-	-	-	-	-	-
3L	20529093.5	FR	INE-1	1	TIR	FBti0063440	ncorrdist=83	20528802	20528901	1	26	26	0	0	20529286	20529385	1	59	59	0	0
3L	20534941	R	jockey	0.166666666666667	non-LTR	-	-	-	-	-	-	-	-	-	20535041	20535064	0.166666666666667	18	3	15	0
3L	20548015	F	gypsy2	0.0845070422535211	LTR	-	-	20547816	20547915	0.0845070422535211	71	6	65	0	-	-	-	-	-	-	-
3L	20557841	FR	INE-1	0.668918918918919	TIR	FBti0063441	ncorrdist=207	20557602	20557701	0.5	44	22	22	0	20557981	20558069	0.837837837837838	37	31	6	0
3L	20575143	F	3S18	0.0142857142857143	LTR	-	-	20574944	20575043	0.0142857142857143	70	1	69	0	-	-	-	-	-	-	-
3L	20593643	F	roo	0.684210526315789	LTR	-	-	20593492	20593543	0.684210526315789	19	13	6	0	-	-	-	-	-	-	-
3L	20611580	F	1360	0.181818181818182	TIR	-	-	20611408	20611480	0.181818181818182	22	4	18	0	-	-	-	-	-	-	-
3L	20634249.5	FR	INE-1	0.990740740740741	TIR	FBti0063902	ncorrdist=107	20634002	20634101	1	29	29	0	0	20634398	20634497	0.981481481481482	54	53	1	0
3L	20652752	FR	INE-1	1	TIR	FBti0063903	ncorrdist=87	20652430	20652471	1	12	12	0	0	20653033	20653118	1	10	10	0	0
3L	20693443	R	I-element	0.0909090909090909	non-LTR	-	-	-	-	-	-	-	-	-	20693543	20693642	0.0909090909090909	22	2	20	0
3L	20704716	R	jockey	0.170731707317073	non-LTR	-	-	-	-	-	-	-	-	-	20704816	20704915	0.170731707317073	41	7	34	0
3L	20705153	F	INE-1	1	TIR	FBti0063907	split	20705008	20705053	1	6	6	0	1	-	-	-	-	-	-	-
3L	20705832	R	INE-1	1	TIR	FBti0063909	split	-	-	-	-	-	-	-	20705932	20706031	1	32	32	0	0
3L	20708534	R	I-element	0.129032258064516	non-LTR	-	-	-	-	-	-	-	-	-	20708634	20708722	0.129032258064516	31	4	27	0
3L	20727211	F	TART-A	0.533333333333333	TART	-	-	20727053	20727111	0.533333333333333	15	8	7	0	-	-	-	-	-	-	-
3L	20727335	R	TART-A	0.304347826086957	TART	-	-	-	-	-	-	-	-	-	20727435	20727507	0.304347826086957	23	7	16	0
3L	20759389.5	FR	Ivk	0.177083333333333	non-LTR	-	ncorrdist=146	20759265	20759316	0.1875	16	3	13	0	20759463	20759562	0.166666666666667	30	5	25	0
3L	20811371.5	FR	INE-1	1	TIR	FBti0063931	ncorrdist=105	20811128	20811220	1	45	45	0	0	20811523	20811622	1	42	42	0	0
3L	20816137	FR	FB	0.458602150537634	foldback	FBti0059736	ncorrdist=88	20814290	20814389	0.433333333333333	30	13	17	0	20817885	20817984	0.483870967741935	31	15	16	0
3L	20821035	R	mdg3	0.0833333333333333	LTR	-	-	-	-	-	-	-	-	-	20821135	20821186	0.0833333333333333	36	3	33	0
3L	20823465.5	FR	INE-1	0.939964157706093	TIR	FBti0063932	ncorrdist=195	20823232	20823313	0.944444444444444	18	17	1	0	20823618	20823702	0.935483870967742	31	29	2	0
3L	20868195	R	297	0.454545454545455	LTR	-	-	-	-	-	-	-	-	-	20868295	20868352	0.454545454545455	11	5	6	0
3L	20868902	R	I-element	0.2	non-LTR	-	-	-	-	-	-	-	-	-	20869002	20869049	0.2	15	3	12	0
3L	20871682	R	gypsy2	0.230769230769231	LTR	-	-	-	-	-	-	-	-	-	20871782	20871799	0.230769230769231	13	3	10	0
3L	20888539.5	FR	invader3	1	LTR	FBti0020183	ncorrdist=88	20888253	20888352	1	23	23	0	0	20888727	20888826	1	44	44	0	0
3L	20888969.5	FR	INE-1	1	TIR	FBti0063933	ncorrdist=90	20888694	20888793	1	30	30	0	0	20889146	20889201	1	14	14	0	0
3L	20892245	R	opus	0.375	LTR	-	-	-	-	-	-	-	-	-	20892345	20892368	0.375	8	3	5	0
3L	20893091	F	jockey	0.0731707317073171	non-LTR	-	-	20892929	20892991	0.0731707317073171	41	3	38	0	-	-	-	-	-	-	-
3L	20898332	FR	INE-1	1	TIR	FBti0063934	ncorrdist=99	20898003	20898102	1	8	8	0	0	20898562	20898660	1	28	28	0	0
3L	20985506	FR	INE-1	1	TIR	FBti0063948	ncorrdist=99	20985249	20985348	1	43	43	0	0	20985664	20985763	1	82	82	0	0
3L	20995786	F	invader1	0.1875	LTR	-	-	20995619	20995686	0.1875	16	3	13	0	-	-	-	-	-	-	-
3L	20995785	R	F-element	0.0666666666666667	non-LTR	-	-	-	-	-	-	-	-	-	20995885	20995984	0.0666666666666667	30	2	28	0
3L	21024064	F	blood	0.037037037037037	LTR	-	-	21023865	21023964	0.037037037037037	54	2	52	0	-	-	-	-	-	-	-
3L	21086243	R	Ivk	0.127659574468085	non-LTR	-	-	-	-	-	-	-	-	-	21086343	21086428	0.127659574468085	47	6	41	0
3L	21090202	F	opus	0.111111111111111	LTR	-	-	21090053	21090102	0.111111111111111	27	3	24	0	-	-	-	-	-	-	-
3L	21090574	F	pogo	0.0392156862745098	TIR	-	-	21090375	21090474	0.0392156862745098	51	2	49	0	-	-	-	-	-	-	-
3L	21122268	F	roo	0.428571428571429	LTR	-	-	21122136	21122168	0.428571428571429	7	3	4	0	-	-	-	-	-	-	-
3L	21136500	FR	INE-1	0.908088235294118	TIR	FBti0063952	ncorrdist=145	21136260	21136359	0.875	48	42	6	0	21136641	21136735	0.941176470588235	17	16	1	0
3L	21137203	FR	BS	0.398546511627907	non-LTR	-	ncorrdist=101	21137053	21137152	0.425	40	17	23	0	21137254	21137353	0.372093023255814	43	16	27	0
3L	21138670	FR	INE-1	1	TIR	FBti0063954	ncorrdist=99	21138385	21138484	1	8	8	0	0	21138856	21138955	1	41	41	0	0
3L	21142325	R	roo	0.12	LTR	-	-	-	-	-	-	-	-	-	21142425	21142472	0.12	25	3	22	0
3L	21144820	R	Rt1b	0.0731707317073171	non-LTR	-	-	-	-	-	-	-	-	-	21144920	21144979	0.0731707317073171	41	3	38	0
3L	21157680	F	jockey	0.09375	non-LTR	-	-	21157481	21157580	0.09375	32	3	29	0	-	-	-	-	-	-	-
3L	21157467	R	jockey	0.04	non-LTR	-	-	-	-	-	-	-	-	-	21157567	21157666	0.04	75	3	72	0
3L	21231135.5	FR	INE-1	1	TIR	FBti0063978	ncorrdist=83	21230835	21230934	1	50	50	0	0	21231337	21231436	1	42	42	0	0
3L	21234497.5	FR	Rt1a	0.308373205741627	non-LTR	-	ncorrdist=84	21234356	21234455	0.327272727272727	55	18	37	0	21234540	21234639	0.289473684210526	76	22	54	0
3L	21322036	FR	1360	0.0880877742946709	TIR	-	ncorrdist=131	21321873	21321970	0.0727272727272727	55	4	51	0	21322102	21322201	0.103448275862069	58	6	52	0
3L	21342434	F	S-element	0.125	TIR	-	-	21342295	21342334	0.125	24	3	21	0	-	-	-	-	-	-	-
3L	21353155	F	jockey	0.272727272727273	non-LTR	-	-	21352956	21353055	0.272727272727273	22	6	16	0	-	-	-	-	-	-	-
3L	21352981	R	jockey	0.195652173913043	non-LTR	-	-	-	-	-	-	-	-	-	21353081	21353180	0.195652173913043	46	9	37	0
3L	21355280	FR	G2	0.767206477732793	non-LTR	FBti0020188	ncorrdist=225	21354695	21354715	0.692307692307692	13	9	4	0	21355845	21355944	0.842105263157895	19	16	3	0
3L	21356343.5	FR	INE-1	0.861111111111111	TIR	FBti0062049	ncorrdist=94	21356004	21356103	0.722222222222222	36	26	10	0	21356584	21356683	1	27	27	0	0
3L	21369089	FR	McClintock	0.303508771929825	LTR	FBti0020190	ncorrdist=138	21365712	21365789	0.473684210526316	19	9	10	1	21372389	21372488	0.133333333333333	15	2	13	0
3L	21365900	F	G4	0.230769230769231	non-LTR	-	-	21365714	21365800	0.230769230769231	13	3	10	1	-	-	-	-	-	-	-
3L	21376771	R	FB	0.25	foldback	-	-	-	-	-	-	-	-	-	21376871	21376970	0.25	16	4	12	0
3L	21397430	R	roo	0.0535714285714286	LTR	-	-	-	-	-	-	-	-	-	21397530	21397629	0.0535714285714286	56	3	53	0
3L	21419921	FR	INE-1	0.941269841269841	TIR	FBti0064026	ncorrdist=150	21419679	21419778	0.968253968253968	63	61	2	0	21420064	21420163	0.914285714285714	35	32	3	0
3L	21428447	F	roo	0.7	LTR	-	-	21428282	21428347	0.7	10	7	3	0	-	-	-	-	-	-	-
3L	21434591	F	INE-1	0.333333333333333	TIR	-	-	21434458	21434491	0.333333333333333	9	3	6	0	-	-	-	-	-	-	-
3L	21434941	FR	Tc1	1	TIR	FBti0020191	ncorrdist=87	21434522	21434621	1	41	41	0	0	21435261	21435360	1	18	18	0	0
3L	21475965.5	FR	INE-1	0.720533498759305	TIR	FBti0064027	ncorrdist=129	21475753	21475852	0.634615384615385	52	33	19	0	21476079	21476178	0.806451612903226	62	50	12	0
3L	21484342	R	pogo	0.230769230769231	TIR	-	-	-	-	-	-	-	-	-	21484442	21484463	0.230769230769231	13	3	10	0
3L	21493183.5	FR	1360	1	TIR	FBti0059779	ncorrdist=85	21491834	21491933	1	58	58	0	0	21494434	21494533	1	18	18	0	0
3L	21536515	F	Ivk	0.105263157894737	non-LTR	-	-	21536316	21536415	0.105263157894737	19	2	17	0	-	-	-	-	-	-	-
3L	21623472	R	Burdock	0.172413793103448	LTR	-	-	-	-	-	-	-	-	-	21623572	21623643	0.172413793103448	29	5	24	0
3L	21629566	FR	HMS-Beagle	0.142935079105292	LTR	-	ncorrdist=139	21629431	21629496	0.179487179487179	39	7	32	0	21629636	21629735	0.106382978723404	47	5	42	0
3L	21629634	F	I-element	0.285714285714286	non-LTR	-	-	21629518	21629534	0.285714285714286	14	4	10	0	-	-	-	-	-	-	-
3L	21630562	R	Bari1	0.137931034482759	TIR	-	-	-	-	-	-	-	-	-	21630662	21630729	0.137931034482759	29	4	25	0
3L	21684958	R	opus	0.0606060606060606	LTR	-	-	-	-	-	-	-	-	-	21685058	21685157	0.0606060606060606	33	2	31	0
3L	21688771	R	I-element	0.0810810810810811	non-LTR	-	-	-	-	-	-	-	-	-	21688871	21688934	0.0810810810810811	37	3	34	0
3L	21712587	F	roo	0.0307692307692308	LTR	-	-	21712388	21712487	0.0307692307692308	65	2	63	0	-	-	-	-	-	-	-
3L	21725432.5	FR	INE-1	1	TIR	FBti0060127	ncorrdist=89	21725038	21725137	1	22	22	0	0	21725728	21725827	1	46	46	0	0
3L	21730243	FR	INE-1	1	TIR	FBti0060152	ncorrdist=104	21729880	21729979	1	22	22	0	0	21730507	21730606	1	39	39	0	0
3L	21758625	F	diver2	0.0476190476190476	LTR	-	-	21758446	21758525	0.0476190476190476	63	3	60	0	-	-	-	-	-	-	-
3L	21761878	FR	G2	1	non-LTR	FBti0060187	ncorrdist=142	21761654	21761751	1	22	22	0	0	21762005	21762098	1	11	11	0	0
3L	21762212	FR	mdg3	0.666666666666667	LTR	-	ncorrdist=97	21762143	21762163	1	4	4	0	0	21762261	21762328	0.333333333333333	9	3	6	0
3L	21772841	F	copia	0.181818181818182	LTR	-	-	21772702	21772741	0.181818181818182	22	4	18	0	-	-	-	-	-	-	-
3L	21780143.5	FR	INE-1	0.777626811594203	TIR	FBti0060165	ncorrdist=176	21779910	21780009	0.729166666666667	48	35	13	0	21780278	21780375	0.826086956521739	46	38	8	0
3L	21787598	R	412	0.0434782608695652	LTR	-	-	-	-	-	-	-	-	-	21787698	21787786	0.0434782608695652	92	4	88	0
3L	21807076	FR	INE-1	1	TIR	FBti0060166	ncorrdist=82	21806779	21806878	1	57	57	0	0	21807274	21807373	1	28	28	0	0
3L	21839740	R	1360	0.333333333333333	TIR	-	-	-	-	-	-	-	-	-	21839840	21839851	0.333333333333333	9	3	6	0
3L	21851678.5	FR	INE-1	1	TIR	FBti0060168	ncorrdist=137	21851346	21851445	1	38	38	0	0	21851912	21851988	1	3	3	0	0
3L	21856742	F	gypsy5	0.108108108108108	LTR	-	-	21856581	21856642	0.108108108108108	37	4	33	0	-	-	-	-	-	-	-
3L	21857707	F	mdg1	0.103448275862069	LTR	-	-	21857571	21857607	0.103448275862069	29	3	26	0	-	-	-	-	-	-	-
3L	21857925	R	pogo	0.1	TIR	-	-	-	-	-	-	-	-	-	21858025	21858118	0.1	40	4	36	0
3L	21861608.5	FR	INE-1	1	TIR	-	ncorrdist=186	21861429	21861451	1	3	3	0	0	21861766	21861813	1	13	13	0	0
3L	21867476	R	1360	0.107692307692308	TIR	-	-	-	-	-	-	-	-	-	21867576	21867675	0.107692307692308	65	7	58	0
3L	21870908	FR	INE-1	1	TIR	FBti0060169	ncorrdist=87	21870594	21870693	1	26	26	0	0	21871123	21871222	1	15	15	0	0
3L	21874420.5	FR	invader2	1	LTR	FBti0020198	ncorrdist=87	21874142	21874241	1	59	59	0	0	21874600	21874670	1	24	24	0	1
3L	21874535	R	invader5	1	LTR	-	-	-	-	-	-	-	-	-	21874635	21874726	1	22	22	0	1
3L	21874616	R	INE-1	0.705882352941177	TIR	-	-	-	-	-	-	-	-	-	21874716	21874766	0.705882352941177	17	12	5	1
3L	21877338	FR	FB	0.0900537634408602	foldback	-	ncorrdist=157	21877209	21877259	0.0833333333333333	36	3	33	0	21877417	21877515	0.0967741935483871	62	6	56	0
3L	21915195	R	roo	0.214285714285714	LTR	-	-	-	-	-	-	-	-	-	21915295	21915318	0.214285714285714	14	3	11	0
3L	21945959	FR	hopper2	0.958978328173375	TIR	FBti0060239	ncorrdist=90	21945468	21945567	0.970588235294118	34	33	1	0	21946351	21946450	0.947368421052632	57	54	3	0
3L	21947823.5	FR	INE-1	1	TIR	FBti0060213	ncorrdist=86	21947466	21947565	1	32	32	0	0	21948082	21948181	1	29	29	0	0
3L	21948082	R	baggins	1	non-LTR	-	-	-	-	-	-	-	-	-	21948182	21948213	1	5	5	0	1
3L	21948094	R	I-element	1	non-LTR	-	-	-	-	-	-	-	-	-	21948194	21948211	1	8	8	0	1
3L	21963243	R	F-element	0.0454545454545455	non-LTR	-	-	-	-	-	-	-	-	-	21963343	21963442	0.0454545454545455	44	2	42	0
3L	21967534	FR	1360	0.121212121212121	TIR	-	ncorrdist=177	21967368	21967445	0.133333333333333	30	4	26	0	21967623	21967722	0.109090909090909	55	6	49	0
3L	21967490	R	gypsy10	0.4	LTR	-	-	-	-	-	-	-	-	-	21967590	21967618	0.4	10	4	6	0
3L	21968940	R	F-element	0.5	non-LTR	-	-	-	-	-	-	-	-	-	21969040	21969053	0.5	6	3	3	0
3L	21998920	F	Ivk	0.0793650793650794	non-LTR	-	-	21998728	21998820	0.0793650793650794	63	5	58	0	-	-	-	-	-	-	-
3L	22000531	FR	INE-1	1	TIR	FBti0060216	ncorrdist=84	22000285	22000384	1	34	34	0	0	22000678	22000773	1	32	32	0	0
3L	22006861	FR	INE-1	1	TIR	FBti0060222	ncorrdist=87	22006622	22006721	1	69	69	0	0	22007001	22007100	1	56	56	0	0
3L	22007277	R	Tabor	0.0350877192982456	LTR	-	-	-	-	-	-	-	-	-	22007377	22007476	0.0350877192982456	57	2	55	0
3L	22009811	FR	INE-1	1	TIR	FBti0060224	ncorrdist=140	22009578	22009659	1	17	17	0	0	22009963	22010040	1	12	12	0	0
3L	22010360.5	FR	INE-1	1	TIR	FBti0060225	ncorrdist=84	22010056	22010155	1	69	69	0	0	22010566	22010665	1	34	34	0	0
3L	22014373.5	FR	INE-1	1	TIR	FBti0060226	ncorrdist=104	22014091	22014190	1	43	43	0	0	22014557	22014643	1	5	5	0	0
3L	22018956	F	jockey	0.120689655172414	non-LTR	-	-	22018757	22018856	0.120689655172414	58	7	51	0	-	-	-	-	-	-	-
3L	22018853	R	Doc	0.0491803278688525	non-LTR	-	-	-	-	-	-	-	-	-	22018953	22019052	0.0491803278688525	61	3	58	0
3L	22020894	R	Tirant	0.05	LTR	-	-	-	-	-	-	-	-	-	22020994	22021084	0.05	60	3	57	0
3L	22021837	FR	INE-1	0.9004004004004	TIR	FBti0060227	ncorrdist=186	22021615	22021702	0.962962962962963	27	26	1	0	22021972	22022057	0.837837837837838	37	31	6	0
3L	22030148.5	FR	INE-1	1	TIR	FBti0060228	ncorrdist=92	22029735	22029834	1	41	41	0	0	22030463	22030470	1	3	3	0	0
3L	22052770	R	Doc	0.230769230769231	non-LTR	-	-	-	-	-	-	-	-	-	22052870	22052903	0.230769230769231	13	3	10	0
3L	22056452.5	FR	INE-1	1	TIR	FBti0060230	ncorrdist=86	22056114	22056213	1	34	34	0	0	22056692	22056790	1	29	29	0	0
3L	22065362.5	FR	INE-1	0.970588235294118	TIR	FBti0060231	ncorrdist=125	22065139	22065238	1	5	5	0	0	22065487	22065566	0.941176470588235	17	16	1	0
3L	22076591.5	FR	INE-1	0.918037436188315	TIR	FBti0060232	ncorrdist=143	22076366	22076464	0.86046511627907	43	37	6	0	22076719	22076818	0.975609756097561	41	40	1	0
3L	22079334.5	FR	Idefix	0.875	LTR	FBti0020200	ncorrdist=199	22079012	22079111	1	6	6	0	0	22079558	22079629	0.75	4	3	1	0
3L	22079394	R	Quasimodo	1	LTR	-	-	-	-	-	-	-	-	-	22079494	22079547	1	4	4	0	0
3L	22113847	R	gypsy2	0.0869565217391304	LTR	-	-	-	-	-	-	-	-	-	22113947	22113999	0.0869565217391304	46	4	42	0
3L	22125820	R	mdg1	0.0606060606060606	LTR	-	-	-	-	-	-	-	-	-	22125920	22126019	0.0606060606060606	66	4	62	0
3L	22161571	FR	FB	0.11984126984127	foldback	-	ncorrdist=135	22161406	22161503	0.111111111111111	81	9	72	0	22161639	22161722	0.128571428571429	70	9	61	0
3L	22165453	F	jockey	0.0526315789473684	non-LTR	-	-	22165254	22165353	0.0526315789473684	38	2	36	0	-	-	-	-	-	-	-
3L	22197445	F	BS	0.128205128205128	non-LTR	-	-	22197246	22197345	0.128205128205128	39	5	34	0	-	-	-	-	-	-	-
3L	22197393	R	jockey	0.12	non-LTR	-	-	-	-	-	-	-	-	-	22197493	22197546	0.12	25	3	22	0
3L	22205802	FR	jockey	0.0615763546798029	non-LTR	-	ncorrdist=85	22205660	22205759	0.0517241379310345	58	3	55	0	22205845	22205944	0.0714285714285714	70	5	65	0
3L	22216625	F	297	0.0576923076923077	LTR	-	-	22216430	22216525	0.0576923076923077	52	3	49	0	-	-	-	-	-	-	-
3L	22229449	R	Rt1b	0.1	non-LTR	-	-	-	-	-	-	-	-	-	22229549	22229648	0.1	70	7	63	0
3L	22231988	R	Tirant	0.12	LTR	-	-	-	-	-	-	-	-	-	22232088	22232127	0.12	25	3	22	0
3L	22247134.5	FR	blood	0.194055944055944	LTR	-	ncorrdist=140	22246965	22247064	0.115384615384615	26	3	23	0	22247205	22247252	0.272727272727273	11	3	8	0
3L	22261890	F	F-element	0.0555555555555556	non-LTR	-	-	22261707	22261790	0.0555555555555556	72	4	68	0	-	-	-	-	-	-	-
3L	22261885	R	invader1	0.111111111111111	LTR	-	-	-	-	-	-	-	-	-	22261985	22262034	0.111111111111111	45	5	40	0
3L	22262866	F	TART-B	0.851851851851852	TART	-	-	22262713	22262766	0.851851851851852	27	23	4	0	-	-	-	-	-	-	-
3L	22263029	R	TART-B	0.538461538461538	TART	-	-	-	-	-	-	-	-	-	22263129	22263167	0.538461538461538	13	7	6	0
3L	22275480	FR	INE-1	1	TIR	FBti0060249	ncorrdist=86	22275240	22275294	1	11	11	0	0	22275666	22275710	1	30	30	0	0
3L	22316770	R	jockey	0.111111111111111	non-LTR	-	-	-	-	-	-	-	-	-	22316870	22316969	0.111111111111111	36	4	32	0
3L	22325584.5	FR	blood	0.0836267605633803	LTR	-	ncorrdist=182	22325467	22325493	0.125	24	3	21	0	22325676	22325775	0.0422535211267606	71	3	68	0
3L	22330069	F	412	0.075	LTR	-	-	22329917	22329969	0.075	40	3	37	0	-	-	-	-	-	-	-
3L	22332434	R	hobo	0.0612244897959184	TIR	-	-	-	-	-	-	-	-	-	22332534	22332592	0.0612244897959184	49	3	46	0
3L	22335019	R	mdg1	0.166666666666667	LTR	-	-	-	-	-	-	-	-	-	22335119	22335151	0.166666666666667	18	3	15	0
3L	22360509	R	roo	0.428571428571429	LTR	-	-	-	-	-	-	-	-	-	22360609	22360616	0.428571428571429	7	3	4	0
3L	22383033	F	gypsy2	0.0888888888888889	LTR	-	-	22382834	22382933	0.0888888888888889	45	4	41	0	-	-	-	-	-	-	-
3L	22383303	R	FB	0.0952380952380952	foldback	-	-	-	-	-	-	-	-	-	22383403	22383457	0.0952380952380952	42	4	38	0
3L	22471930	F	jockey	0.136363636363636	non-LTR	-	-	22471802	22471830	0.136363636363636	22	3	19	0	-	-	-	-	-	-	-
3L	22476184.5	FR	BS	0.0626623376623377	non-LTR	-	ncorrdist=106	22476032	22476131	0.0571428571428571	70	4	66	0	22476238	22476289	0.0681818181818182	44	3	41	0
3L	22491050	F	jockey	0.0655737704918033	non-LTR	-	-	22490864	22490950	0.0655737704918033	61	4	57	0	-	-	-	-	-	-	-
3L	22490834	R	jockey	0.025974025974026	non-LTR	-	-	-	-	-	-	-	-	-	22490934	22491033	0.025974025974026	77	2	75	0
3L	22501182.5	FR	INE-1	1	TIR	FBti0060266	ncorrdist=94	22500935	22501034	1	35	35	0	0	22501331	22501430	1	19	19	0	0
3L	22505172	FR	INE-1	1	TIR	FBti0060268	ncorrdist=87	22504785	22504884	1	33	33	0	0	22505460	22505559	1	50	50	0	0
3L	22512066	F	invader2	0.428571428571429	LTR	-	-	22511950	22511966	0.428571428571429	7	3	4	0	-	-	-	-	-	-	-
3L	22512192	FR	INE-1	0.770833333333333	TIR	FBti0060269	ncorrdist=224	22512010	22512043	0.666666666666667	9	6	3	1	22512341	22512398	0.875	16	14	2	0
3L	22512206.5	FR	pogo	0.4375	TIR	-	ncorrdist=169	22512035	22512085	0.125	32	4	28	1	22512328	22512336	0.75	4	3	1	0
3L	22526181	FR	Cr1a	1	non-LTR	FBti0020202	ncorrdist=94	22525263	22525362	1	20	20	0	0	22527000	22527099	1	35	35	0	0
3L	22541248	FR	INE-1	1	TIR	FBti0060270	ncorrdist=90	22540896	22540995	1	29	29	0	0	22541501	22541600	1	14	14	0	0
3L	22576522	R	Cr1a	0.0731707317073171	non-LTR	-	-	-	-	-	-	-	-	-	22576622	22576685	0.0731707317073171	41	3	38	0
3L	22587875	F	jockey	0.0555555555555556	non-LTR	-	-	22587676	22587775	0.0555555555555556	54	3	51	0	-	-	-	-	-	-	-
3L	22602870.5	FR	INE-1	1	TIR	FBti0060609	ncorrdist=127	22602616	22602699	1	12	12	0	0	22603042	22603087	1	15	15	0	0
3L	22608379	R	jockey	0.0833333333333333	non-LTR	-	-	-	-	-	-	-	-	-	22608479	22608578	0.0833333333333333	60	5	55	0
3L	22610068	F	jockey	0.102564102564103	non-LTR	-	-	22609937	22609968	0.102564102564103	39	4	35	0	-	-	-	-	-	-	-
3L	22627463	F	jockey	0.210526315789474	non-LTR	-	-	22627264	22627363	0.210526315789474	19	4	15	0	-	-	-	-	-	-	-
3L	22628853	F	Doc	0.166666666666667	non-LTR	-	-	22628667	22628753	0.166666666666667	42	7	35	1	-	-	-	-	-	-	-
3L	22628834	FR	hopper	0.232894736842105	TIR	-	ncorrdist=115	22628736	22628776	0.315789473684211	19	6	13	1	22628892	22628991	0.15	40	6	34	0
3L	22632108	F	INE-1	1	TIR	FBti0060610	split	22631909	22632008	1	19	19	0	0	-	-	-	-	-	-	-
3L	22632570	R	INE-1	1	TIR	FBti0060611	split	-	-	-	-	-	-	-	22632670	22632769	1	20	20	0	0
3L	22634649.5	FR	G4	1	non-LTR	FBti0020206	ncorrdist=95	22634194	22634293	1	35	35	0	0	22635006	22635105	1	32	32	0	0
3L	22635583	R	hobo	0.125	TIR	-	-	-	-	-	-	-	-	-	22635683	22635724	0.125	24	3	21	0
3L	22666628	R	gypsy4	0.0789473684210526	LTR	-	-	-	-	-	-	-	-	-	22666728	22666792	0.0789473684210526	38	3	35	0
3L	22677833	F	roo	0.0392156862745098	LTR	-	-	22677634	22677733	0.0392156862745098	51	2	49	0	-	-	-	-	-	-	-
3L	22686550.5	FR	INE-1	1	TIR	FBti0060650	ncorrdist=114	22686118	22686136	1	5	5	0	0	22686965	22687064	1	46	46	0	0
3L	22700067	F	1360	1	TIR	-	-	22699899	22699967	1	3	3	0	0	-	-	-	-	-	-	-
3L	22713676	FR	1360	1	TIR	FBti0020207	ncorrdist=98	22712975	22713065	1	5	5	0	1	22714287	22714386	1	22	22	0	1
3L	22713681.5	FR	INE-1	1	TIR	FBti0060654	ncorrdist=83	22712979	22713078	1	28	28	0	1	22714285	22714384	1	31	31	0	1
3L	22716395	FR	INE-1	1	TIR	FBti0060655	ncorrdist=90	22715860	22715959	1	42	42	0	0	22716831	22716930	1	21	21	0	1
3L	22730524.5	FR	INE-1	0.791666666666667	TIR	FBti0060656	ncorrdist=120	22730335	22730406	1	15	15	0	0	22730643	22730742	0.583333333333333	24	14	10	0
3L	22731959	R	Cr1a	0.037037037037037	non-LTR	-	-	-	-	-	-	-	-	-	22732059	22732158	0.037037037037037	54	2	52	0
3L	22736152	FR	INE-1	1	TIR	FBti0060657	ncorrdist=89	22735907	22736006	1	14	14	0	0	22736298	22736391	1	23	23	0	0
3L	22740760.5	FR	FB	0.986111111111111	foldback	FBti0059665	ncorrdist=86	22736530	22736629	1	63	63	0	0	22744892	22744991	0.972222222222222	36	35	1	0
3L	22749301.5	FR	INE-1	0.916666666666667	TIR	FBti0060673	ncorrdist=155	22749095	22749119	1	3	3	0	0	22749484	22749576	0.833333333333333	12	10	2	0
3L	22752173.5	FR	INE-1	1	TIR	FBti0060674	ncorrdist=100	22751939	22752038	1	44	44	0	0	22752309	22752408	1	35	35	0	0
3L	22754191	FR	INE-1	1	TIR	FBti0060675	ncorrdist=89	22753803	22753902	1	31	31	0	0	22754480	22754567	1	12	12	0	0
3L	22757252.5	FR	Ivk	0.159883720930233	non-LTR	FBti0020209	ncorrdist=147	22754467	22754494	0.25	16	4	12	0	22760011	22760090	0.0697674418604651	43	3	40	1
3L	22759859	R	INE-1	0.324324324324324	TIR	-	-	-	-	-	-	-	-	-	22759959	22760058	0.324324324324324	37	12	25	1
3L	22773470.5	FR	INE-1	1	TIR	FBti0060676	ncorrdist=94	22773036	22773135	1	36	36	0	0	22773806	22773905	1	28	28	0	0
3L	22780803	R	Doc	0.0857142857142857	non-LTR	-	-	-	-	-	-	-	-	-	22780903	22780989	0.0857142857142857	35	3	32	0
3L	22791312	F	roo	0.833333333333333	LTR	-	-	22791195	22791212	0.833333333333333	6	5	1	0	-	-	-	-	-	-	-
3L	22791507	R	roo	1	LTR	-	-	-	-	-	-	-	-	-	22791607	22791623	1	3	3	0	0
3L	22819160	R	roo	0.0793650793650794	LTR	-	-	-	-	-	-	-	-	-	22819260	22819359	0.0793650793650794	63	5	58	0
3L	22828838	F	F-element	0.075	non-LTR	-	-	22828675	22828738	0.075	40	3	37	0	-	-	-	-	-	-	-
3L	22838081	FR	INE-1	1	TIR	FBti0060685	ncorrdist=96	22837708	22837786	1	48	48	0	0	22838376	22838456	1	49	49	0	0
3L	22838944	F	297	0.666666666666667	LTR	-	-	22838745	22838844	0.666666666666667	3	2	1	0	-	-	-	-	-	-	-
3L	22839562	F	Burdock	0.0394736842105263	LTR	-	-	22839366	22839462	0.0394736842105263	76	3	73	0	-	-	-	-	-	-	-
3L	22842978	R	INE-1	1	TIR	-	-	-	-	-	-	-	-	-	22843078	22843121	1	4	4	0	0
3L	22847405	FR	INE-1	1	TIR	FBti0060699	ncorrdist=88	22847145	22847244	1	26	26	0	0	22847566	22847665	1	28	28	0	0
3L	22854504.5	FR	INE-1	0.868885869565217	TIR	FBti0060701	ncorrdist=241	22854277	22854347	0.78125	32	25	7	0	22854662	22854756	0.956521739130435	23	22	1	0
3L	22868086.5	FR	INE-1	1	TIR	FBti0060702	ncorrdist=89	22867836	22867935	1	34	34	0	0	22868238	22868337	1	60	60	0	0
3L	22876573.5	FR	INE-1	0.973684210526316	TIR	FBti0060755	ncorrdist=108	22876345	22876444	1	58	58	0	0	22876703	22876802	0.947368421052632	19	18	1	0
3L	22877706	F	INE-1	1	TIR	FBti0060756	split	22877507	22877606	1	52	52	0	0	-	-	-	-	-	-	-
3L	22878095	R	INE-1	1	TIR	FBti0060758	split	-	-	-	-	-	-	-	22878195	22878294	1	65	65	0	0
3L	22883810.5	FR	INE-1	1	TIR	FBti0060761	ncorrdist=90	22883532	22883631	1	26	26	0	0	22883990	22884089	1	23	23	0	0
3L	22887225	R	jockey	0.0909090909090909	non-LTR	-	-	-	-	-	-	-	-	-	22887325	22887390	0.0909090909090909	33	3	30	0
3L	22899298	FR	Cr1a	1	non-LTR	FBti0061337	ncorrdist=86	22898961	22899029	1	27	27	0	0	22899567	22899666	1	42	42	0	0
3L	22901591	FR	INE-1	1	TIR	FBti0060771	ncorrdist=91	22901259	22901358	1	14	14	0	1	22901824	22901917	1	18	18	0	0
3L	22901445	F	Cr1a	1	non-LTR	-	-	22901295	22901345	1	9	9	0	1	-	-	-	-	-	-	-
3L	22905600.5	FR	INE-1	1	TIR	FBti0060773	ncorrdist=89	22905264	22905363	1	22	22	0	0	22905838	22905937	1	52	52	0	0
3L	22909143	FR	INE-1	0.991803278688525	TIR	FBti0060775	ncorrdist=89	22908731	22908830	0.983606557377049	61	60	1	0	22909456	22909555	1	46	46	0	0
3L	22910698	F	jockey	0.0357142857142857	non-LTR	-	-	22910499	22910598	0.0357142857142857	28	1	27	0	-	-	-	-	-	-	-
3L	22910560	R	jockey	0.0975609756097561	non-LTR	-	-	-	-	-	-	-	-	-	22910660	22910740	0.0975609756097561	41	4	37	0
3L	22924284	FR	HMS-Beagle	0.0572717331875342	LTR	-	ncorrdist=109	22924130	22924229	0.0806451612903226	62	5	57	0	22924339	22924438	0.0338983050847458	59	2	57	0
3L	22933214	FR	INE-1	0.914024390243902	TIR	FBti0060783	ncorrdist=97	22932999	22933098	0.878048780487805	41	36	5	0	22933330	22933429	0.95	20	19	1	0
3L	22935234.5	FR	INE-1	1	TIR	FBti0060785	ncorrdist=92	22934971	22935070	1	31	31	0	0	22935399	22935498	1	56	56	0	0
3L	22936018.5	FR	INE-1	1	TIR	FBti0060786	ncorrdist=111	22935715	22935814	1	44	44	0	0	22936223	22936322	1	25	25	0	1
3L	22937161	F	INE-1	1	TIR	FBti0060787	split	22936973	22937061	1	31	31	0	0	-	-	-	-	-	-	-
3L	22937849	R	INE-1	1	TIR	FBti0060807	split	-	-	-	-	-	-	-	22937949	22938010	1	28	28	0	0
3L	22947166	FR	INE-1	1	TIR	FBti0060809	ncorrdist=88	22946765	22946864	1	28	28	0	0	22947468	22947530	1	22	22	0	0
3L	22949206	R	INE-1	1	TIR	-	-	-	-	-	-	-	-	-	22949306	22949345	1	15	15	0	0
3L	22950903.5	FR	INE-1	1	TIR	FBti0060813	ncorrdist=92	22950543	22950642	1	29	29	0	0	22951165	22951264	1	10	10	0	0
3L	22956183.5	FR	INE-1	1	TIR	FBti0060816	ncorrdist=84	22955951	22955986	1	9	9	0	0	22956381	22956480	1	29	29	0	1
3L	22956317	R	1360	0.833333333333333	TIR	-	-	-	-	-	-	-	-	-	22956417	22956516	0.833333333333333	6	5	1	1
3L	22959126	FR	INE-1	1	TIR	FBti0060818	ncorrdist=92	22958732	22958831	1	39	39	0	0	22959421	22959520	1	66	66	0	0
3L	22961165	FR	INE-1	1	TIR	FBti0060819	ncorrdist=94	22960913	22960991	1	16	16	0	0	22961339	22961438	1	21	21	0	0
3L	22961941	FR	INE-1	1	TIR	FBti0060820	ncorrdist=87	22961682	22961781	1	38	38	0	0	22962101	22962185	1	37	37	0	0
3L	22964538	FR	INE-1	0.825396825396825	TIR	FBti0060821	ncorrdist=167	22964307	22964397	0.888888888888889	18	16	2	0	22964679	22964778	0.761904761904762	21	16	5	0
3L	22965667	F	INE-1	1	TIR	FBti0060823	split	22965468	22965567	1	8	8	0	0	-	-	-	-	-	-	-
3L	22965867	R	INE-1	1	TIR	FBti0061220	split	-	-	-	-	-	-	-	22965967	22966051	1	37	37	0	0
3L	22966564	F	INE-1	1	TIR	FBti0061221	split	22966379	22966464	1	54	54	0	0	-	-	-	-	-	-	-
3L	22967141	R	INE-1	1	TIR	FBti0061223	split	-	-	-	-	-	-	-	22967241	22967340	1	56	56	0	0
3L	22969310	FR	INE-1	1	TIR	FBti0061224	ncorrdist=87	22969078	22969177	1	54	54	0	0	22969443	22969542	1	51	51	0	0
3L	22974305.5	FR	297	1	LTR	FBti0020216	ncorrdist=86	22973672	22973761	1	16	16	0	0	22974850	22974949	1	20	20	0	0
3L	22975783	FR	INE-1	1	TIR	FBti0061230	ncorrdist=88	22975461	22975560	1	24	24	0	0	22976006	22976105	1	27	27	0	0
3L	22976162	F	INE-1	0.972222222222222	TIR	FBti0061232	split	22975968	22976062	0.972222222222222	36	35	1	0	-	-	-	-	-	-	-
3L	22976615	R	INE-1	1	TIR	FBti0061235	split	-	-	-	-	-	-	-	22976715	22976814	1	14	14	0	0
3L	22977382.5	FR	INE-1	1	TIR	FBti0061246	ncorrdist=105	22977120	22977219	1	27	27	0	0	22977546	22977597	1	20	20	0	0
3L	22977826	F	invader2	0.428571428571429	LTR	-	-	22977674	22977726	0.428571428571429	7	3	4	0	-	-	-	-	-	-	-
3L	22977829	R	copia	0.454545454545455	LTR	-	-	-	-	-	-	-	-	-	22977929	22978028	0.454545454545455	11	5	6	0
3L	22979460	F	INE-1	1	TIR	FBti0061247	split	22979261	22979360	1	5	5	0	0	-	-	-	-	-	-	-
3L	22979960	R	INE-1	0.914285714285714	TIR	FBti0061248	split	-	-	-	-	-	-	-	22980060	22980159	0.914285714285714	35	32	3	0
3L	22981571.5	FR	jockey2	0.720430107526882	non-LTR	FBti0061359	ncorrdist=229	22981342	22981423	0.774193548387097	31	24	7	0	22981720	22981819	0.666666666666667	72	48	24	0
3L	22990858	FR	INE-1	1	TIR	FBti0061249	ncorrdist=99	22990535	22990634	1	43	43	0	0	22991082	22991181	1	21	21	0	0
3L	22993061.5	FR	INE-1	1	TIR	FBti0061250	ncorrdist=101	22992644	22992743	1	42	42	0	0	22993380	22993430	1	20	20	0	1
3L	22993322	R	diver2	1	LTR	-	-	-	-	-	-	-	-	-	22993422	22993459	1	3	3	0	1
3L	22994420.5	FR	FB	1	foldback	FBti0020219	ncorrdist=94	22993890	22993989	1	33	33	0	0	22994852	22994951	1	30	30	0	0
3L	22996825.5	FR	INE-1	0.983870967741935	TIR	FBti0061254	ncorrdist=118	22996597	22996696	0.967741935483871	31	30	1	0	22996955	22997054	1	30	30	0	0
3L	22997221	F	INE-1	1	TIR	FBti0062050	split	22997022	22997121	1	15	15	0	0	-	-	-	-	-	-	-
3L	22997885	R	INE-1	1	TIR	FBti0061257	split	-	-	-	-	-	-	-	22997985	22998084	1	44	44	0	0
3L	23001853	FR	INE-1	1	TIR	FBti0061273	ncorrdist=86	23001525	23001624	1	60	60	0	0	23002082	23002181	1	52	52	0	0
3L	23014606	FR	INE-1	1	TIR	FBti0061275	ncorrdist=84	23014379	23014478	1	49	49	0	0	23014734	23014833	1	26	26	0	0
3L	23015937	FR	INE-1	1	TIR	FBti0061276	ncorrdist=86	23015341	23015392	1	22	22	0	0	23016482	23016581	1	32	32	0	0
3L	23016746	FR	INE-1	1	TIR	FBti0061281	ncorrdist=139	23016470	23016528	1	6	6	0	0	23016964	23017063	1	18	18	0	0
3L	23020123	FR	flea	1	LTR	FBti0061358	ncorrdist=94	23019906	23020005	1	11	11	0	0	23020241	23020340	1	8	8	0	0
3L	23025605	FR	G-element	1	non-LTR	FBti0062063	ncorrdist=90	23025301	23025348	1	25	25	0	0	23025862	23025961	1	90	90	0	0
3L	23028563.5	FR	INE-1	1	TIR	FBti0061285	ncorrdist=99	23028289	23028388	1	41	41	0	0	23028739	23028838	1	19	19	0	0
3L	23029180	F	INE-1	1	TIR	FBti0061288	split	23028981	23029080	1	49	49	0	0	-	-	-	-	-	-	-
3L	23029642	R	INE-1	1	TIR	FBti0061300	split	-	-	-	-	-	-	-	23029742	23029841	1	18	18	0	0
3L	23032564.5	FR	G5A	1	non-LTR	FBti0061321	ncorrdist=109	23032177	23032276	1	81	81	0	0	23032853	23032952	1	36	36	0	0
3L	23033775.5	FR	INE-1	1	TIR	FBti0061302	ncorrdist=87	23033504	23033603	1	53	53	0	0	23033948	23034047	1	43	43	0	0
3L	23038729.5	FR	gypsy6	0.499327956989247	LTR	FBti0062061	ncorrdist=86	23035239	23035338	0.708333333333333	48	34	14	1	23042121	23042220	0.290322580645161	31	9	22	0
3L	23041348.5	FR	Cr1a	0.85	non-LTR	FBti0020222	ncorrdist=215	23035292	23035340	0.7	10	7	3	1	23047357	23047456	1	63	63	0	0
3L	23052269	FR	ninja-Dsim-like	1	ninja	FBti0062534	ncorrdist=121	23050493	23050520	1	4	4	0	0	23054018	23054117	1	45	45	0	0
3L	23055122	FR	Fw2	1	non-LTR	-	ncorrdist=133	23053973	23054042	1	10	10	0	0	23056202	23056275	1	20	20	0	1
3L	23064492.5	FR	mariner2	1	TIR	FBti0020226	ncorrdist=96	23063906	23064005	1	57	57	0	0	23064980	23065079	1	29	29	0	0
3L	23069015.5	FR	Quasimodo	0.888888888888889	LTR	-	ncorrdist=149	23065199	23065275	0.833333333333333	6	5	1	1	23072756	23072855	0.944444444444444	18	17	1	1
3L	23069043	FR	17.6	0.982758620689655	LTR	FBti0020227	ncorrdist=96	23065230	23065329	0.96551724137931	29	28	1	1	23072757	23072830	1	3	3	0	1
3L	23072697	R	Stalker4	0.4	LTR	-	-	-	-	-	-	-	-	-	23072797	23072896	0.4	5	2	3	1
3L	23072737	R	roo	0.666666666666667	LTR	-	-	-	-	-	-	-	-	-	23072837	23072898	0.666666666666667	9	6	3	1
3L	23072749	R	mdg1	0.333333333333333	LTR	-	-	-	-	-	-	-	-	-	23072849	23072913	0.333333333333333	9	3	6	1
3L	23074966.5	FR	INE-1	1	TIR	FBti0061412	ncorrdist=95	23074731	23074830	1	41	41	0	0	23075103	23075202	1	26	26	0	0
3L	23075794	R	INE-1	0.4	TIR	-	-	-	-	-	-	-	-	-	23075894	23075939	0.4	15	6	9	0
3L	23076075	R	Fw3	0.166666666666667	non-LTR	-	-	-	-	-	-	-	-	-	23076175	23076212	0.166666666666667	36	6	30	0
3L	23076701	F	S2	1	S2	-	-	23076502	23076601	1	2	2	0	1	-	-	-	-	-	-	-
3L	23077264	FR	INE-1	1	TIR	FBti0061414	ncorrdist=95	23076526	23076625	1	8	8	0	1	23077903	23078002	1	55	55	0	1
3L	23078245.5	FR	INE-1	0.833333333333333	TIR	FBti0061416	ncorrdist=115	23078021	23078120	0.666666666666667	6	4	2	0	23078371	23078416	1	24	24	0	0
3L	23081847	FR	INE-1	1	TIR	FBti0061419	ncorrdist=108	23081586	23081666	1	27	27	0	0	23082028	23082127	1	33	33	0	0
3L	23083018.5	FR	1360	1	TIR	FBti0020230	ncorrdist=86	23082246	23082345	1	64	64	0	0	23083692	23083791	1	71	71	0	1
3L	23083676	R	Fw3	0.857142857142857	non-LTR	-	-	-	-	-	-	-	-	-	23083776	23083838	0.857142857142857	14	12	2	1
3L	23083682	R	F-element	0.8	non-LTR	-	-	-	-	-	-	-	-	-	23083782	23083830	0.8	10	8	2	1
3L	23084604	R	hobo	0.0681818181818182	TIR	-	-	-	-	-	-	-	-	-	23084704	23084743	0.0681818181818182	44	3	41	0
3L	23085848	FR	diver2	0.944053208137715	LTR	FBti0062445	ncorrdist=82	23085463	23085562	0.943661971830986	71	67	4	0	23086134	23086233	0.944444444444444	72	68	4	0
3L	23089942.5	FR	S2	0.928571428571429	S2	FBti0020231	ncorrdist=156	23089234	23089333	1	22	22	0	0	23090552	23090631	0.857142857142857	14	12	2	0
3L	23099187	F	1360	1	TIR	-	-	23099050	23099087	1	4	4	0	1	-	-	-	-	-	-	-
3L	23102891.5	FR	297	1	LTR	FBti0061866	ncorrdist=90	23102595	23102694	1	34	34	0	0	23103089	23103188	1	24	24	0	0
3L	23104104	FR	Cr1a	0.964285714285714	non-LTR	FBti0061979	ncorrdist=110	23103861	23103960	0.928571428571429	14	13	1	0	23104248	23104343	1	17	17	0	1
3L	23104186	R	297	1	LTR	-	-	-	-	-	-	-	-	-	23104286	23104342	1	3	3	0	1
3L	23105737	F	rooA	1	LTR	-	-	23105538	23105637	1	44	44	0	0	-	-	-	-	-	-	-
3L	23111165	FR	INE-1	0.833333333333333	TIR	FBti0061421	ncorrdist=201	23110978	23111035	1	13	13	0	0	23111295	23111394	0.666666666666667	30	20	10	0
3L	23113769.5	FR	INE-1	1	TIR	FBti0062065	ncorrdist=92	23111619	23111718	1	26	26	0	0	23115821	23115885	1	23	23	0	0
3L	23115962	FR	rooA	1	LTR	FBti0020237	ncorrdist=101	23115744	23115808	1	24	24	0	0	23116116	23116215	1	28	28	0	0
3L	23117277.5	FR	hobo	1	TIR	FBti0062067	ncorrdist=116	23116614	23116691	1	40	40	0	0	23117864	23117935	1	47	47	0	1
3L	23118281	FR	HB	1	TIR	FBti0020238	ncorrdist=95	23117857	23117911	1	5	5	0	0	23118651	23118750	1	41	41	0	0
3L	23117806	R	Doc4-element	1	non-LTR	-	-	-	-	-	-	-	-	-	23117906	23117960	1	5	5	0	1
3L	23135624	R	Cr1a	1	non-LTR	-	-	-	-	-	-	-	-	-	23135724	23135799	1	4	4	0	1
3L	23135652	R	INE-1	0.769230769230769	TIR	-	-	-	-	-	-	-	-	-	23135752	23135851	0.769230769230769	13	10	3	1
3L	23136201	FR	invader1	1	LTR	FBti0062010	ncorrdist=93	23135841	23135940	1	54	54	0	0	23136462	23136561	1	67	67	0	1
3L	23136390	R	S-element	1	TIR	-	-	-	-	-	-	-	-	-	23136490	23136522	1	4	4	0	1
3L	23136483	R	Stalker4	0.75	LTR	-	-	-	-	-	-	-	-	-	23136583	23136589	0.75	4	3	1	0
3L	23137217.5	FR	Tc3	1	TIR	-	ncorrdist=107	23136945	23137044	1	9	9	0	0	23137391	23137454	1	16	16	0	0
3L	23137556.5	FR	Max-element	0.558953341740227	LTR	FBti0062011	ncorrdist=158	23137343	23137442	0.576923076923077	52	30	22	0	23137671	23137770	0.540983606557377	61	33	28	0
3L	23138366.5	FR	Cr1a	1	non-LTR	FBti0061988	ncorrdist=89	23137909	23138008	1	34	34	0	0	23138725	23138824	1	36	36	0	0
3L	23139609	F	Stalker4	0.272727272727273	LTR	-	-	23139443	23139509	0.272727272727273	11	3	8	1	-	-	-	-	-	-	-
3L	23140163.5	FR	1360	1	TIR	FBti0020244	ncorrdist=89	23139497	23139596	1	68	68	0	1	23140731	23140830	1	48	48	0	0
3L	23146201	FR	gypsy6	1	LTR	FBti0062491	ncorrdist=94	23143803	23143902	1	6	6	0	0	23148500	23148599	1	67	67	0	1
3L	23148416	R	springer	0.888888888888889	LTR	-	-	-	-	-	-	-	-	-	23148516	23148615	0.888888888888889	9	8	1	1
3L	23150147	F	INE-1	1	TIR	-	-	23150010	23150047	1	7	7	0	0	-	-	-	-	-	-	-
3L	23166392	R	hobo	0.954545454545455	TIR	-	-	-	-	-	-	-	-	-	23166492	23166574	0.954545454545455	22	21	1	0
3L	23167156.5	FR	INE-1	0.90776955602537	TIR	FBti0061758	ncorrdist=177	23166918	23167017	0.931818181818182	44	41	3	0	23167296	23167395	0.883720930232558	43	38	5	0
3L	23166898	R	INE-1	1	TIR	-	-	-	-	-	-	-	-	-	23166998	23167062	1	10	10	0	0
3L	23168167	F	INE-1	1	TIR	FBti0061760	split	23167968	23168067	1	68	68	0	0	-	-	-	-	-	-	-
3L	23168810	R	INE-1	1	TIR	FBti0061763	split	-	-	-	-	-	-	-	23168910	23168986	1	21	21	0	0
3L	23174808	R	Cr1a	0.8	non-LTR	-	-	-	-	-	-	-	-	-	23174908	23174959	0.8	10	8	2	1
3L	23175159.5	FR	1360	0.0839160839160839	TIR	-	ncorrdist=192	23175001	23175063	0.0769230769230769	52	4	48	0	23175256	23175333	0.0909090909090909	66	6	60	0
3L	23175251	R	gypsy8	0.3	LTR	-	-	-	-	-	-	-	-	-	23175351	23175372	0.3	10	3	7	0
3L	23176836	R	Fw2	0.705882352941177	non-LTR	-	-	-	-	-	-	-	-	-	23176936	23177035	0.705882352941177	102	72	30	1
3L	23176839	R	ninja-Dsim-like	0.85	ninja	-	-	-	-	-	-	-	-	-	23176939	23177038	0.85	180	153	27	1
3L	23177159	F	invader2	0.155172413793103	LTR	-	-	23176960	23177059	0.155172413793103	58	9	49	1	-	-	-	-	-	-	-
3L	23177167	F	rooA	0.207547169811321	LTR	-	-	23176968	23177067	0.207547169811321	53	11	42	1	-	-	-	-	-	-	-
3L	23177188	F	Fw2	0.675438596491228	non-LTR	-	-	23176989	23177088	0.675438596491228	114	77	37	1	-	-	-	-	-	-	-
3L	23177197	F	ninja-Dsim-like	0.116279069767442	ninja	-	-	23176998	23177097	0.116279069767442	43	5	38	1	-	-	-	-	-	-	-
3L	23177199	F	Cr1a	0.333333333333333	non-LTR	-	-	23177022	23177099	0.333333333333333	45	15	30	1	-	-	-	-	-	-	-
3L	23177463	FR	INE-1	1	TIR	FBti0061767	ncorrdist=149	23177245	23177294	1	17	17	0	0	23177632	23177670	1	22	22	0	0
3L	23179230	FR	gypsy8	0.98936170212766	LTR	FBti0062517	ncorrdist=116	23179039	23179092	1	23	23	0	0	23179368	23179446	0.978723404255319	47	46	1	0
3L	23191284.5	FR	Dm88	1	LTR	-	ncorrdist=180	23191030	23191053	1	4	4	0	1	23191516	23191600	1	7	7	0	1
3L	23191262.5	FR	invader1	1	LTR	FBti0020290	ncorrdist=92	23191033	23191075	1	24	24	0	1	23191450	23191549	1	24	24	0	1
3L	23191386	R	gtwin	1	LTR	-	-	-	-	-	-	-	-	-	23191486	23191579	1	16	16	0	1
3L	23205028.5	FR	Helena	1	non-LTR	FBti0020286	ncorrdist=84	23204168	23204267	1	6	6	0	0	23205790	23205854	1	34	34	0	0
3L	23205918.5	FR	BS	0.98	non-LTR	FBti0061905	ncorrdist=90	23205717	23205779	1	26	26	0	0	23206058	23206157	0.96	25	24	1	0
3L	23206884	F	Cr1a	0.6	non-LTR	-	-	23206778	23206784	0.6	5	3	2	0	-	-	-	-	-	-	-
3L	23207866.5	FR	mdg1	1	LTR	FBti0061888	ncorrdist=95	23207557	23207656	1	51	51	0	0	23208077	23208176	1	40	40	0	0
3L	23208888	FR	gypsy	1	LTR	FBti0061859	ncorrdist=90	23208631	23208730	1	53	53	0	0	23209046	23209145	1	59	59	0	0
3L	23209501	FR	INE-1	1	TIR	FBti0061816	ncorrdist=87	23209250	23209262	1	7	7	0	0	23209740	23209839	1	96	96	0	0
3L	23211180	R	X-element	0.0408163265306122	non-LTR	-	-	-	-	-	-	-	-	-	23211280	23211379	0.0408163265306122	49	2	47	0
3L	23212022.5	FR	INE-1	1	TIR	FBti0061819	ncorrdist=84	23211726	23211825	1	34	34	0	0	23212220	23212319	1	23	23	0	0
3L	23212374	FR	1360	0.153452685421995	TIR	-	ncorrdist=109	23212264	23212319	0.130434782608696	23	3	20	0	23212429	23212452	0.176470588235294	17	3	14	0
3L	23219291	FR	INE-1	1	TIR	FBti0061822	ncorrdist=87	23218765	23218864	1	23	23	0	0	23219718	23219804	1	18	18	0	0
3L	23221549	FR	INE-1	0.982142857142857	TIR	FBti0061830	ncorrdist=87	23221315	23221414	1	36	36	0	0	23221684	23221783	0.964285714285714	28	27	1	0
3L	23227527	FR	S2	1	S2	FBti0020283	ncorrdist=112	23226841	23226940	1	19	19	0	0	23228114	23228213	1	10	10	0	0
3L	23235567	FR	1360	0.985714285714286	TIR	FBti0020282	ncorrdist=87	23234833	23234932	0.971428571428571	35	34	1	1	23236202	23236301	1	59	59	0	1
3L	23235000	F	Fw3	1	non-LTR	-	-	23234856	23234900	1	13	13	0	1	-	-	-	-	-	-	-
3L	23236191	R	Stalker4	0.727272727272727	LTR	-	-	-	-	-	-	-	-	-	23236291	23236352	0.727272727272727	11	8	3	1
3L	23241266.5	FR	INE-1	0.986111111111111	TIR	FBti0062571	ncorrdist=97	23240942	23241041	1	11	11	0	0	23241492	23241591	0.972222222222222	36	35	1	0
3L	23242784.5	FR	1360	1	TIR	FBti0062187	ncorrdist=94	23241818	23241901	1	14	14	0	0	23243668	23243767	1	47	47	0	0
3L	23245886	FR	INE-1	0.966666666666667	TIR	FBti0062573	ncorrdist=111	23245554	23245653	0.933333333333333	15	14	1	0	23246119	23246218	1	65	65	0	0
3L	23249530	FR	G5	0.857047279214987	non-LTR	FBti0063237	ncorrdist=182	23249306	23249405	0.815789473684211	38	31	7	0	23249655	23249754	0.898305084745763	59	53	6	0
3L	23252444	FR	G5	1	non-LTR	FBti0063239	ncorrdist=88	23251239	23251338	1	61	61	0	0	23253550	23253649	1	82	82	0	0
3L	23254773	FR	INE-1	1	TIR	FBti0062185	ncorrdist=98	23254352	23254441	1	28	28	0	0	23255105	23255143	1	16	16	0	0
3L	23259974	FR	297	1	LTR	FBti0062681	ncorrdist=86	23258868	23258967	1	57	57	0	0	23260981	23261080	1	39	39	0	0
3L	23263986	F	INE-1	1	TIR	-	-	23263875	23263886	1	4	4	0	0	-	-	-	-	-	-	-
3L	23264058	F	Tc3	1	TIR	-	-	23263940	23263958	1	5	5	0	0	-	-	-	-	-	-	-
3L	23264817	F	rooA	1	LTR	-	-	23264687	23264717	1	4	4	0	1	-	-	-	-	-	-	-
3L	23264898	F	invader5	1	LTR	-	-	23264704	23264798	1	37	37	0	1	-	-	-	-	-	-	-
3L	23267386	FR	invader2	1	LTR	FBti0020280	ncorrdist=92	23264760	23264809	1	13	13	0	1	23269963	23270062	1	18	18	0	0
3L	23271005.5	FR	INE-1	0.944444444444444	TIR	FBti0062585	ncorrdist=175	23270753	23270831	0.888888888888889	9	8	1	0	23271180	23271249	1	22	22	0	0
3L	23272294	FR	INE-1	1	TIR	FBti0062593	ncorrdist=87	23272052	23272151	1	40	40	0	0	23272437	23272467	1	7	7	0	0
3L	23272493	F	Cr1a	1	non-LTR	FBti0063206	split	23272365	23272393	1	6	6	0	0	-	-	-	-	-	-	-
3L	23276634	R	Cr1a	1	non-LTR	FBti0059668	split	-	-	-	-	-	-	-	23276734	23276833	1	7	7	0	0
3L	23279637	FR	INE-1	1	TIR	FBti0062596	ncorrdist=92	23279394	23279469	1	27	27	0	0	23279805	23279904	1	48	48	0	0
3L	23281005	FR	flea	1	LTR	FBti0063234	ncorrdist=82	23280752	23280851	1	46	46	0	0	23281159	23281258	1	74	74	0	0
3L	23281749	FR	INE-1	0.979366987179487	TIR	FBti0062184	ncorrdist=90	23281497	23281596	0.984375	64	63	1	0	23281902	23281987	0.974358974358974	39	38	1	0
3L	23282440.5	FR	INE-1	1	TIR	FBti0062182	ncorrdist=95	23282082	23282181	1	45	45	0	0	23282700	23282799	1	44	44	0	0
3L	23283697	F	I-element	0.944444444444444	non-LTR	-	-	23283498	23283597	0.944444444444444	36	34	2	1	-	-	-	-	-	-	-
3L	23286046.5	FR	X-element	0.953473945409429	non-LTR	FBti0020278	ncorrdist=86	23283540	23283639	0.983870967741935	62	61	1	1	23288454	23288553	0.923076923076923	39	36	3	0
3L	23288813	F	I-element	0.0461538461538462	non-LTR	-	-	23288626	23288713	0.0461538461538462	65	3	62	0	-	-	-	-	-	-	-
3L	23310076.5	FR	1360	1	TIR	FBti0020273	ncorrdist=83	23309503	23309602	1	58	58	0	0	23310551	23310650	1	87	87	0	0
3L	23310806.5	FR	gypsy8	1	LTR	FBti0063347	ncorrdist=92	23310532	23310603	1	35	35	0	0	23311010	23311080	1	18	18	0	0
3L	23316586	F	INE-1	0.15	TIR	-	-	23316453	23316486	0.15	20	3	17	0	-	-	-	-	-	-	-
3L	23318000	FR	INE-1	1	TIR	FBti0062608	ncorrdist=103	23317567	23317666	1	67	67	0	0	23318334	23318433	1	16	16	0	0
3L	23319167	F	copia	0.181818181818182	LTR	-	-	23318968	23319067	0.181818181818182	11	2	9	1	-	-	-	-	-	-	-
3L	23319431	FR	INE-1	1	TIR	FBti0062609	ncorrdist=92	23319050	23319149	1	36	36	0	1	23319713	23319812	1	16	16	0	0
3L	23322740	FR	INE-1	1	TIR	FBti0062611	ncorrdist=90	23322354	23322453	1	50	50	0	0	23323027	23323126	1	51	51	0	0
3L	23325912	FR	INE-1	1	TIR	FBti0062620	ncorrdist=95	23324391	23324462	1	14	14	0	0	23327362	23327461	1	32	32	0	0
3L	23329870	F	INE-1	1	TIR	FBti0062159	split	23329671	23329770	1	19	19	0	0	-	-	-	-	-	-	-
3L	23330602	R	INE-1	1	TIR	FBti0062627	split	-	-	-	-	-	-	-	23330702	23330801	1	21	21	0	0
3L	23331833	FR	INE-1	1	TIR	FBti0062131	ncorrdist=84	23331405	23331504	1	43	43	0	0	23332162	23332247	1	17	17	0	0
3L	23333203	FR	INE-1	1	TIR	FBti0062132	ncorrdist=86	23332842	23332941	1	30	30	0	0	23333465	23333564	1	11	11	0	0
3L	23335855	F	INE-1	1	TIR	FBti0062629	split	23335656	23335755	1	70	70	0	0	-	-	-	-	-	-	-
3L	23336231	R	INE-1	1	TIR	FBti0062630	split	-	-	-	-	-	-	-	23336331	23336430	1	38	38	0	0
3L	23337527.5	FR	1360	1	TIR	FBti0020271	ncorrdist=84	23337017	23337116	1	71	71	0	0	23337939	23338038	1	59	59	0	0
3L	23338606.5	FR	INE-1	1	TIR	FBti0062634	ncorrdist=89	23338096	23338195	1	44	44	0	1	23339018	23339117	1	9	9	0	0
3L	23338263	F	1360	1	TIR	-	-	23338110	23338163	1	4	4	0	1	-	-	-	-	-	-	-
3L	23339835	R	jockey	1	non-LTR	-	-	-	-	-	-	-	-	-	23339935	23340034	1	14	14	0	1
3L	23340239	F	HMS-Beagle	1	LTR	-	-	23340088	23340139	1	4	4	0	0	-	-	-	-	-	-	-
3L	23345861.5	FR	Max-element	0.991935483870968	LTR	FBti0063295	ncorrdist=90	23345629	23345728	1	47	47	0	0	23345995	23346094	0.983870967741935	62	61	1	0
3L	23346775	FR	GATE	0.98936170212766	LTR	FBti0063290	ncorrdist=87	23346511	23346610	1	41	41	0	0	23346940	23347039	0.978723404255319	47	46	1	0
3L	23347630	R	gypsy2	0.153846153846154	LTR	-	-	-	-	-	-	-	-	-	23347730	23347806	0.153846153846154	26	4	22	0
3L	23362761	R	F-element	1	non-LTR	-	-	-	-	-	-	-	-	-	23362861	23362876	1	3	3	0	0
3L	23375478	F	jockey	1	non-LTR	-	-	23375334	23375378	1	8	8	0	0	-	-	-	-	-	-	-
3L	23385881	R	invader5	1	LTR	-	-	-	-	-	-	-	-	-	23385981	23386080	1	16	16	0	0
3L	23386328	F	INE-1	0.6	TIR	-	-	23386129	23386228	0.6	25	15	10	0	-	-	-	-	-	-	-
3L	23387483.5	FR	INE-1	1	TIR	FBti0062135	ncorrdist=91	23387141	23387228	1	25	25	0	0	23387739	23387767	1	9	9	0	0
3L	23387801	F	INE-1	1	TIR	FBti0062157	split	23387668	23387701	1	5	5	0	0	-	-	-	-	-	-	-
3L	23388515	R	INE-1	1	TIR	FBti0062637	split	-	-	-	-	-	-	-	23388615	23388714	1	35	35	0	0
3L	23390049	FR	F-element	1	non-LTR	FBti0062664	ncorrdist=93	23389014	23389113	1	17	17	0	0	23390985	23391078	1	50	50	0	0
3L	23393750	F	INE-1	1	TIR	FBti0062639	split	23393551	23393650	1	9	9	0	0	-	-	-	-	-	-	-
3L	23393901	R	INE-1	1	TIR	FBti0062640	split	-	-	-	-	-	-	-	23394001	23394100	1	3	3	0	0
3L	23420109	FR	diver2	0.896825396825397	LTR	FBti0063311	ncorrdist=172	23419927	23419936	1	6	6	0	0	23420282	23420372	0.793650793650794	63	50	13	0
3L	23421829	FR	INE-1	0.992857142857143	TIR	FBti0062641	ncorrdist=88	23421606	23421705	1	39	39	0	0	23421953	23422052	0.985714285714286	70	69	1	0
3L	23422277	F	gypsy	1	LTR	-	-	23422117	23422177	1	13	13	0	1	-	-	-	-	-	-	-
3L	23422322	F	invader4	1	LTR	-	-	23422152	23422222	1	21	21	0	1	-	-	-	-	-	-	-
3L	23428248	FR	BS3	1	non-LTR	FBti0063941	ncorrdist=85	23427710	23427809	1	60	60	0	0	23428687	23428758	1	30	30	0	0
3L	23428976	FR	INE-1	1	TIR	FBti0063832	ncorrdist=86	23428615	23428687	1	29	29	0	0	23429265	23429364	1	26	26	0	0
3L	23429794.5	FR	ZAM	0.991379310344828	LTR	FBti0059934	ncorrdist=88	23429482	23429571	1	40	40	0	0	23430018	23430117	0.982758620689655	58	57	1	0
3L	23434384.5	FR	HMS-Beagle	1	LTR	FBti0063352	ncorrdist=154	23430542	23430641	1	55	55	0	1	23438128	23438194	1	15	15	0	0
3L	23430754	F	I-element	1	non-LTR	-	-	23430555	23430654	1	17	17	0	1	-	-	-	-	-	-	-
3L	23438654	FR	gypsy5	1	LTR	FBti0059932	ncorrdist=119	23438372	23438447	1	19	19	0	0	23438861	23438889	1	4	4	0	0
3L	23438405	R	1360	0.8	TIR	-	-	-	-	-	-	-	-	-	23438505	23438512	0.8	5	4	1	0
3L	23440565.5	FR	Idefix	1	LTR	FBti0062669	ncorrdist=97	23439909	23439936	1	4	4	0	0	23441195	23441294	1	67	67	0	0
3L	23442212	FR	INE-1	1	TIR	FBti0063835	ncorrdist=85	23441922	23442016	1	22	22	0	0	23442408	23442507	1	34	34	0	0
3L	23443545	R	F-element	0.0285714285714286	non-LTR	-	-	-	-	-	-	-	-	-	23443645	23443744	0.0285714285714286	70	2	68	0
3L	23446821.5	FR	rooA	1	LTR	FBti0059918	ncorrdist=87	23446487	23446586	1	71	71	0	0	23447057	23447084	1	7	7	0	0
3L	23450252.5	FR	1360	1	TIR	FBti0063942	ncorrdist=92	23449926	23450024	1	17	17	0	0	23450481	23450580	1	66	66	0	0
3L	23460178.5	FR	Cr1a	1	non-LTR	FBti0063964	ncorrdist=89	23459691	23459790	1	117	117	0	0	23460567	23460655	1	93	93	0	0
3L	23459682	R	Stalker2	0.0425531914893617	LTR	-	-	-	-	-	-	-	-	-	23459782	23459862	0.0425531914893617	94	4	90	0
3L	23481076	FR	3S18	1	LTR	FBti0059931	ncorrdist=90	23480802	23480888	1	39	39	0	0	23481264	23481363	1	55	55	0	0
3L	23481307	F	F-element	1	non-LTR	-	-	23481191	23481207	1	4	4	0	1	-	-	-	-	-	-	-
3L	23481316	F	Fw3	1	non-LTR	-	-	23481206	23481216	1	4	4	0	1	-	-	-	-	-	-	-
3L	23481921.5	FR	1360	1	TIR	FBti0063947	ncorrdist=86	23481208	23481307	1	79	79	0	1	23482536	23482596	1	35	35	0	1
3L	23482471	R	Cr1a	1	non-LTR	-	-	-	-	-	-	-	-	-	23482571	23482581	1	3	3	0	1
3L	23484162	R	Stalker4	0.111111111111111	LTR	-	-	-	-	-	-	-	-	-	23484262	23484361	0.111111111111111	18	2	16	1
3L	23484200	R	gypsy8	0.25	LTR	-	-	-	-	-	-	-	-	-	23484300	23484350	0.25	12	3	9	1
3L	23486396.5	FR	INE-1	1	TIR	FBti0063850	ncorrdist=151	23485102	23485201	1	30	30	0	0	23487592	23487631	1	4	4	0	0
3L	23488597.5	FR	INE-1	1	TIR	FBti0062188	ncorrdist=85	23487693	23487792	1	23	23	0	1	23489403	23489502	1	19	19	0	0
3L	23489752	F	Stalker	1	LTR	-	-	23489631	23489652	1	4	4	0	1	-	-	-	-	-	-	-
3L	23493169	FR	Stalker4	1	LTR	FBti0059860	ncorrdist=201	23489639	23489676	1	15	15	0	1	23496662	23496761	1	73	73	0	0
3L	23510955	FR	HMS-Beagle	0.964285714285714	LTR	FBti0062666	ncorrdist=107	23496964	23497063	0.928571428571429	14	13	1	0	23524847	23524946	1	52	52	0	1
3L	23527346	FR	Max-element	1	LTR	FBti0059889	ncorrdist=84	23526020	23526058	1	17	17	0	0	23528634	23528676	1	17	17	0	0
3L	23564085.5	FR	mariner2	1	TIR	FBti0059882	ncorrdist=88	23563520	23563619	1	35	35	0	0	23564552	23564651	1	49	49	0	0
3L	23568809.5	FR	Stalker4	1	LTR	FBti0059861	ncorrdist=92	23565984	23566083	1	3	3	0	1	23571536	23571635	1	39	39	0	0
3L	23573099	FR	INE-1	1	TIR	FBti0063869	ncorrdist=158	23572731	23572828	1	42	42	0	1	23573370	23573469	1	45	45	0	0
3L	23575103	FR	S-element	0.980769230769231	TIR	FBti0063929	ncorrdist=115	23573840	23573939	0.961538461538462	26	25	1	0	23576267	23576366	1	26	26	0	0
3L	23576862	FR	F-element	1	non-LTR	FBti0063904	ncorrdist=86	23576602	23576701	1	41	41	0	0	23577023	23577122	1	44	44	0	0
3L	23578738.5	FR	INE-1	1	TIR	FBti0063874	ncorrdist=108	23577007	23577106	1	7	7	0	0	23580371	23580405	1	11	11	0	0
3L	23581066.5	FR	Stalker2	1	LTR	FBti0062209	ncorrdist=85	23580296	23580324	1	18	18	0	0	23581809	23581908	1	13	13	0	0
3L	23582089	FR	Doc	0.983870967741935	non-LTR	FBti0063925	ncorrdist=82	23581863	23581943	1	25	25	0	1	23582235	23582330	0.967741935483871	31	30	1	1
3L	23582108	FR	INE-1	0.896825396825397	TIR	FBti0063875	ncorrdist=168	23581885	23581919	1	4	4	0	1	23582297	23582396	0.793650793650794	63	50	13	1
3L	23582795.5	FR	1360	1	TIR	FBti0063955	ncorrdist=114	23582421	23582520	1	49	49	0	0	23583071	23583170	1	13	13	0	0
3L	23582470	R	1360	0.8	TIR	-	-	-	-	-	-	-	-	-	23582570	23582592	0.8	5	4	1	0
3L	23584927	FR	1360	1	TIR	FBti0062210	ncorrdist=86	23584489	23584588	1	51	51	0	0	23585266	23585365	1	44	44	0	0
3L	23587312.5	FR	gypsy10	1	LTR	FBti0059927	ncorrdist=206	23587080	23587179	1	50	50	0	0	23587446	23587473	1	8	8	0	0
3L	23595652	R	I-element	1	non-LTR	-	-	-	-	-	-	-	-	-	23595752	23595823	1	17	17	0	1
3L	23595677	R	Doc4-element	1	non-LTR	-	-	-	-	-	-	-	-	-	23595777	23595874	1	43	43	0	1
3L	23598757	FR	flea	1	LTR	FBti0062211	ncorrdist=137	23596318	23596417	1	53	53	0	1	23601097	23601196	1	28	28	0	1
3L	23596512	F	transib4	1	TIR	-	-	23596405	23596412	1	3	3	0	1	-	-	-	-	-	-	-
3L	23600994	R	diver2	1	LTR	-	-	-	-	-	-	-	-	-	23601094	23601123	1	12	12	0	1
3L	23604960.5	FR	baggins	0.99390243902439	non-LTR	FBti0059873	ncorrdist=87	23604441	23604540	0.98780487804878	82	81	1	0	23605381	23605441	1	6	6	0	0
3L	23605859	FR	McClintock	1	LTR	FBti0063891	ncorrdist=107	23605442	23605521	1	4	4	0	0	23606197	23606296	1	6	6	0	0
3L	23613048.5	FR	Tc1	1	TIR	FBti0063962	ncorrdist=128	23612287	23612373	1	18	18	0	0	23613724	23613785	1	31	31	0	0
3L	23613784	F	jockey	1	non-LTR	-	-	23613650	23613684	1	6	6	0	0	-	-	-	-	-	-	-
3L	23626394	R	jockey	0.980769230769231	non-LTR	-	-	-	-	-	-	-	-	-	23626494	23626593	0.980769230769231	52	51	1	0
3L	23626882	FR	INE-1	1	TIR	FBti0059945	ncorrdist=96	23626555	23626654	1	35	35	0	0	23627110	23627208	1	21	21	0	0
3L	23628355	FR	INE-1	1	TIR	FBti0059948	ncorrdist=87	23628020	23628119	1	16	16	0	0	23628591	23628690	1	36	36	0	0
3L	23634134.5	FR	rooA	1	LTR	FBti0062729	ncorrdist=85	23630582	23630681	1	61	61	0	0	23637588	23637687	1	49	49	0	0
3L	23638202	F	hobo	1	TIR	-	-	23638083	23638102	1	3	3	0	0	-	-	-	-	-	-	-
3L	23638785.5	FR	gypsy8	1	LTR	FBti0061016	ncorrdist=134	23638149	23638248	1	31	31	0	0	23639323	23639361	1	10	10	0	1
3L	23639173	R	Doc4-element	1	non-LTR	-	-	-	-	-	-	-	-	-	23639273	23639372	1	20	20	0	1
3L	23639186	R	I-element	1	non-LTR	-	-	-	-	-	-	-	-	-	23639286	23639332	1	18	18	0	1
3L	23640034	F	Quasimodo	1	LTR	-	-	23639894	23639934	1	3	3	0	1	-	-	-	-	-	-	-
3L	23640620	FR	1360	1	TIR	FBti0060458	ncorrdist=86	23639896	23639995	1	29	29	0	1	23641245	23641344	1	30	30	0	1
3L	23640643.5	FR	Cr1a	0.9375	non-LTR	-	ncorrdist=193	23639900	23639965	1	4	4	0	1	23641322	23641374	0.875	8	7	1	1
3L	23641411	F	INE-1	1	TIR	FBti0059949	split	23641212	23641311	1	27	27	0	0	-	-	-	-	-	-	-
3L	23641758	R	INE-1	1	TIR	FBti0059950	split	-	-	-	-	-	-	-	23641858	23641957	1	12	12	0	0
3L	23643057.5	FR	mariner2	1	TIR	FBti0060982	ncorrdist=87	23642685	23642784	1	65	65	0	0	23643331	23643430	1	68	68	0	0
3L	23644043	FR	1360	0.991525423728814	TIR	FBti0060460	ncorrdist=88	23643323	23643422	0.983050847457627	59	58	1	1	23644664	23644763	1	52	52	0	1
3L	23643506	F	Stalker4	1	LTR	-	-	23643394	23643406	1	3	3	0	1	-	-	-	-	-	-	-
3L	23644585	R	Cr1a	1	non-LTR	-	-	-	-	-	-	-	-	-	23644685	23644744	1	3	3	0	1
3L	23646123	FR	ZAM	1	LTR	FBti0062728	ncorrdist=88	23645414	23645513	1	45	45	0	0	23646733	23646784	1	30	30	0	0
3L	23646945.5	FR	INE-1	1	TIR	FBti0059952	ncorrdist=90	23646661	23646712	1	28	28	0	0	23647179	23647278	1	58	58	0	0
3L	23647879	FR	Tc1-2	1	TIR	FBti0062671	ncorrdist=117	23647239	23647338	1	35	35	0	0	23648420	23648490	1	5	5	0	0
3L	23648804	FR	roo	1	LTR	FBti0060416	ncorrdist=89	23648448	23648547	1	17	17	0	0	23649061	23649160	1	13	13	0	0
3L	23649854.5	FR	G4	1	non-LTR	FBti0060442	ncorrdist=105	23649384	23649483	1	45	45	0	0	23650226	23650325	1	14	14	0	0
3L	23655717.5	FR	INE-1	1	TIR	-	ncorrdist=194	23655494	23655551	1	3	3	0	0	23655884	23655916	1	3	3	0	0
3L	23655997.5	FR	ninja-Dsim-like	0.96875	ninja	FBti0061031	ncorrdist=226	23655785	23655884	0.9375	48	45	3	0	23656111	23656121	1	5	5	0	0
3L	23657075.5	FR	Porto1	1	non-LTR	FBti0061041	ncorrdist=94	23656092	23656191	1	24	24	0	0	23657960	23658059	1	58	58	0	0
3L	23658910	FR	gypsy8	0.990196078431373	LTR	FBti0061017	ncorrdist=89	23658513	23658612	1	63	63	0	0	23659208	23659307	0.980392156862745	51	50	1	0
3L	23679410.5	FR	F-element	1	non-LTR	FBti0062697	ncorrdist=86	23679186	23679260	1	30	30	0	0	23679561	23679660	1	45	45	0	0
3L	23679180	R	INE-1	1	TIR	-	-	-	-	-	-	-	-	-	23679280	23679294	1	3	3	0	0
3L	23680344	FR	transib3	1	TIR	FBti0061010	ncorrdist=97	23679636	23679735	1	25	25	0	0	23680953	23681052	1	36	36	0	0
3L	23681704	R	opus	1	LTR	-	-	-	-	-	-	-	-	-	23681804	23681824	1	3	3	0	0
3L	23682374.5	FR	INE-1	1	TIR	FBti0059959	ncorrdist=133	23682135	23682234	1	28	28	0	0	23682515	23682604	1	12	12	0	0
3L	23683459	FR	gypsy4	0.831196581196581	LTR	FBti0061008	ncorrdist=173	23683227	23683326	0.777777777777778	36	28	8	0	23683592	23683691	0.884615384615385	26	23	3	0
3L	23685381.5	FR	transib3	1	TIR	FBti0061011	ncorrdist=92	23684688	23684750	1	9	9	0	0	23686013	23686112	1	47	47	0	0
3L	23695673	F	1360	0.6	TIR	-	-	23695474	23695573	0.6	10	6	4	1	-	-	-	-	-	-	-
3L	23695945	FR	INE-1	1	TIR	FBti0060375	ncorrdist=94	23695550	23695649	1	32	32	0	1	23696241	23696340	1	49	49	0	0
3L	23698104	F	gypsy2	1	LTR	FBti0061032	split	23697905	23698004	1	66	66	0	0	-	-	-	-	-	-	-
3L	23707084	R	gypsy2	1	LTR	FBti0061033	split	-	-	-	-	-	-	-	23707184	23707283	1	55	55	0	0
3L	23707367	FR	17.6	0.979281183932347	LTR	FBti0060995	ncorrdist=84	23707143	23707242	0.981818181818182	55	54	1	0	23707492	23707591	0.976744186046512	43	42	1	0
3L	23714386	FR	HMS-Beagle	1	LTR	-	ncorrdist=122	23714179	23714218	1	13	13	0	0	23714554	23714575	1	3	3	0	0
3L	23717965.5	FR	G2	1	non-LTR	FBti0062695	ncorrdist=86	23717062	23717161	1	59	59	0	0	23718770	23718869	1	65	65	0	0
3L	23722455.5	FR	INE-1	1	TIR	FBti0060379	ncorrdist=84	23722175	23722272	1	57	57	0	0	23722639	23722738	1	44	44	0	0
3L	23722872	FR	INE-1	0.974646983311938	TIR	FBti0060380	ncorrdist=97	23722620	23722719	0.975609756097561	41	40	1	1	23723025	23723103	0.973684210526316	38	37	1	1
3L	23722890.5	FR	Cr1a	0.916666666666667	non-LTR	FBti0060480	ncorrdist=124	23722680	23722724	0.9	10	9	1	1	23723057	23723102	0.933333333333333	15	14	1	1
3L	23724468	FR	INE-1	1	TIR	FBti0060382	ncorrdist=171	23724304	23724323	1	3	3	0	0	23724613	23724712	1	2	2	0	0
3L	23732003	FR	INE-1	0.991803278688525	TIR	FBti0060384	ncorrdist=91	23731693	23731792	0.983606557377049	61	60	1	0	23732214	23732313	1	30	30	0	0
3L	23732908	FR	INE-1	1	TIR	FBti0060385	ncorrdist=132	23732662	23732761	1	40	40	0	0	23733055	23733140	1	25	25	0	0
3L	23736379	FR	INE-1	1	TIR	FBti0060393	ncorrdist=85	23736145	23736244	1	48	48	0	0	23736514	23736613	1	21	21	0	0
3L	23737486	FR	opus	1	LTR	FBti0060427	ncorrdist=84	23736767	23736866	1	53	53	0	0	23738106	23738198	1	46	46	0	0
3L	23738286	FR	Idefix	1	LTR	FBti0060980	ncorrdist=88	23738035	23738126	1	39	39	0	0	23738446	23738545	1	47	47	0	0
3L	23738639	F	INE-1	1	TIR	FBti0060394	split	23738477	23738539	1	3	3	0	0	-	-	-	-	-	-	-
3L	23739164	R	INE-1	0.931034482758621	TIR	FBti0060395	split	-	-	-	-	-	-	-	23739264	23739363	0.931034482758621	29	27	2	0
3L	23740174.5	FR	INE-1	1	TIR	-	ncorrdist=211	23739984	23740009	1	5	5	0	0	23740340	23740368	1	9	9	0	0
3L	23743037	F	F-element	0.48	non-LTR	-	-	23742838	23742937	0.48	25	12	13	1	-	-	-	-	-	-	-
3L	23743053.5	FR	gypsy12	0.533700980392157	LTR	FBti0060988	ncorrdist=111	23742856	23742955	0.588235294117647	51	30	21	1	23743152	23743251	0.479166666666667	48	23	25	0
3L	23744415	FR	INE-1	0.976190476190476	TIR	FBti0060397	ncorrdist=170	23744193	23744269	1	13	13	0	0	23744561	23744649	0.952380952380952	42	40	2	0
3L	23746566	R	gypsy12	1	LTR	-	-	-	-	-	-	-	-	-	23746666	23746765	1	2	2	0	0
3L	23755100	FR	transib3	1	TIR	FBti0061012	ncorrdist=86	23751820	23751919	1	51	51	0	0	23758281	23758359	1	40	40	0	0
3L	23758388	F	gypsy8	1	LTR	FBti0061023	split	23758216	23758288	1	24	24	0	0	-	-	-	-	-	-	-
3L	23761051	R	gypsy8	1	LTR	FBti0061025	split	-	-	-	-	-	-	-	23761151	23761237	1	44	44	0	0
3L	23765013.5	FR	INE-1	1	TIR	FBti0060401	ncorrdist=87	23764658	23764757	1	25	25	0	0	23765270	23765369	1	20	20	0	0
3L	23765564.5	FR	INE-1	1	TIR	FBti0060403	ncorrdist=127	23765327	23765426	1	26	26	0	0	23765703	23765796	1	11	11	0	0
3L	23773946	R	gypsy4	1	LTR	-	-	-	-	-	-	-	-	-	23774046	23774060	1	3	3	0	0
3L	23784010.5	FR	297	1	LTR	FBti0060428	ncorrdist=202	23780679	23780778	1	69	69	0	0	23787243	23787271	1	10	10	0	0
3L	23790871	F	Helena	0.5	non-LTR	-	-	23790739	23790771	0.5	22	11	11	0	-	-	-	-	-	-	-
3L	23791573	F	297	1	LTR	-	-	23791404	23791473	1	4	4	0	1	-	-	-	-	-	-	-
3L	23815969	FR	X-element	1	non-LTR	FBti0061061	ncorrdist=106	23814898	23814941	1	10	10	0	0	23816997	23817096	1	41	41	0	0
3L	23817183	F	gypsy8	1	LTR	-	-	23816984	23817083	1	15	15	0	0	-	-	-	-	-	-	-
3L	23834280	FR	1360	1	TIR	-	ncorrdist=107	23833649	23833700	1	11	11	0	1	23834860	23834937	1	29	29	0	1
3L	23833804	F	F-element	1	non-LTR	-	-	23833666	23833704	1	4	4	0	1	-	-	-	-	-	-	-
3L	23834755	R	INE-1	1	TIR	-	-	-	-	-	-	-	-	-	23834855	23834881	1	10	10	0	1
3L	23840500	R	jockey	0.25	non-LTR	-	-	-	-	-	-	-	-	-	23840600	23840634	0.25	24	6	18	0
3L	23841956	F	gypsy8	1	LTR	-	-	23841757	23841856	1	8	8	0	1	-	-	-	-	-	-	-
3L	23841996	F	rooA	1	LTR	-	-	23841797	23841896	1	11	11	0	1	-	-	-	-	-	-	-
3L	23848861	F	Cr1a	0.8	non-LTR	-	-	23848717	23848761	0.8	20	16	4	0	-	-	-	-	-	-	-
3L	23863613	R	transib4	1	TIR	-	-	-	-	-	-	-	-	-	23863713	23863812	1	19	19	0	1
3L	23863661	R	diver2	1	LTR	-	-	-	-	-	-	-	-	-	23863761	23863814	1	5	5	0	1
3L	23864425	FR	Doc	0.728110599078341	non-LTR	-	ncorrdist=153	23864273	23864348	0.741935483870968	31	23	8	0	23864502	23864553	0.714285714285714	14	10	4	1
3L	23864339	R	jockey	0.88	non-LTR	-	-	-	-	-	-	-	-	-	23864439	23864538	0.88	50	44	6	1
3L	23864425	R	INE-1	0.586206896551724	TIR	-	-	-	-	-	-	-	-	-	23864525	23864597	0.586206896551724	29	17	12	1
3L	23865736	FR	INE-1	0.972222222222222	TIR	-	ncorrdist=169	23865019	23865118	1	19	19	0	0	23866354	23866443	0.944444444444444	18	17	1	0
3L	23865035	R	INE-1	1	TIR	-	-	-	-	-	-	-	-	-	23865135	23865208	1	6	6	0	0
3L	23869370	FR	jockey2	1	non-LTR	-	ncorrdist=115	23868990	23869089	1	46	46	0	0	23869651	23869750	1	24	24	0	0
3L	23875126	F	opus	1	LTR	-	-	23874966	23875026	1	5	5	0	0	-	-	-	-	-	-	-
3L	23877285	F	mdg3	0.888888888888889	LTR	-	-	23877160	23877185	0.888888888888889	9	8	1	0	-	-	-	-	-	-	-
3L	23878653	FR	Dm88	1	LTR	-	ncorrdist=101	23877241	23877340	1	4	4	0	0	23879966	23879997	1	6	6	0	0
3L	23880037	F	Dm88	1	LTR	-	-	23879892	23879937	1	185	185	0	0	-	-	-	-	-	-	-
3L	23882122	R	Dm88	1	LTR	-	-	-	-	-	-	-	-	-	23882222	23882246	1	3	3	0	0
3L	23883824.5	FR	1360	0.973684210526316	TIR	-	ncorrdist=163	23883199	23883298	0.947368421052632	19	18	1	0	23884351	23884368	1	3	3	0	1
3L	23884197	R	Stalker4	1	LTR	-	-	-	-	-	-	-	-	-	23884297	23884396	1	5	5	0	1
3L	23887514	F	gypsy11	1	LTR	-	-	23887315	23887414	1	26	26	0	1	-	-	-	-	-	-	-
3L	23887540	F	gypsy8	1	LTR	-	-	23887392	23887440	1	5	5	0	1	-	-	-	-	-	-	-
3L	23899272	R	Cr1a	1	non-LTR	-	-	-	-	-	-	-	-	-	23899372	23899471	1	24	24	0	1
3L	23899287	R	Rt1b	1	non-LTR	-	-	-	-	-	-	-	-	-	23899387	23899429	1	6	6	0	1
3L	23899316	R	INE-1	0.833333333333333	TIR	-	-	-	-	-	-	-	-	-	23899416	23899489	0.833333333333333	6	5	1	1
3L	23900708.5	FR	1360	0.979166666666667	TIR	-	ncorrdist=153	23900457	23900556	0.958333333333333	24	23	1	1	23900861	23900946	1	6	6	0	1
3L	23900700.5	FR	Cr1a	0.979166666666667	non-LTR	-	ncorrdist=139	23900495	23900555	0.958333333333333	24	23	1	1	23900846	23900945	1	18	18	0	1
3L	23902213	R	F-element	0.666666666666667	non-LTR	-	-	-	-	-	-	-	-	-	23902313	23902395	0.666666666666667	6	4	2	1
3L	23902214	R	I-element	0.833333333333333	non-LTR	-	-	-	-	-	-	-	-	-	23902314	23902364	0.833333333333333	6	5	1	1
3L	23902523	F	diver2	1	LTR	-	-	23902324	23902423	1	11	11	0	0	-	-	-	-	-	-	-
3L	23903212	F	Tc1	1	TIR	-	-	23903013	23903112	1	25	25	0	1	-	-	-	-	-	-	-
3L	23903165	F	transib3	1	TIR	-	-	23903041	23903065	1	4	4	0	1	-	-	-	-	-	-	-
3L	23906019	FR	S-element	1	TIR	-	ncorrdist=84	23905482	23905579	1	5	5	0	0	23906459	23906558	1	35	35	0	1
3L	23906410	R	roo	0.857142857142857	LTR	-	-	-	-	-	-	-	-	-	23906510	23906609	0.857142857142857	7	6	1	1
3L	23906979	F	INE-1	0.833333333333333	TIR	-	-	23906817	23906879	0.833333333333333	6	5	1	1	-	-	-	-	-	-	-
3L	23907027	F	Cr1a	1	non-LTR	-	-	23906828	23906927	1	20	20	0	1	-	-	-	-	-	-	-
3L	23921911	F	297	1	LTR	-	-	23921783	23921811	1	5	5	0	0	-	-	-	-	-	-	-
3L	23925860	F	1360	0.636363636363636	TIR	-	-	23925715	23925760	0.636363636363636	11	7	4	0	-	-	-	-	-	-	-
3L	23926855.5	FR	Cr1a	1	non-LTR	-	ncorrdist=111	23926604	23926625	1	10	10	0	0	23927086	23927176	1	17	17	0	1
3L	23926990	R	INE-1	1	TIR	-	-	-	-	-	-	-	-	-	23927090	23927139	1	4	4	0	1
3L	23928404	F	rooA	1	LTR	-	-	23928205	23928304	1	22	22	0	0	-	-	-	-	-	-	-
3L	23929026	R	INE-1	1	TIR	-	-	-	-	-	-	-	-	-	23929126	23929214	1	14	14	0	1
3L	23929037	R	Cr1a	1	non-LTR	-	-	-	-	-	-	-	-	-	23929137	23929139	1	3	3	0	1
3L	23930666	F	Doc3-element	0.0588235294117647	non-LTR	-	-	23930467	23930566	0.0588235294117647	17	1	16	0	-	-	-	-	-	-	-
[truncated: 660,534 more chars]
