# Supplementary material for: Sequencing of Pooled DNA Samples (Pool-Seq) Uncovers Complex Dynamics of Transposable Element Insertions in Drosophila melanogaster
Source: PLoS Genet. 2012 Jan 26;8(1):e1002487. doi: 10.1371/journal.pgen.1002487 (PMC3266889; doi:10.1371/journal.pgen.1002487)
Supplement: Dataset S3 — Distribution of TE insertions and fixed TE insertions along the major chromosomes of D. melanogaster using a sliding window approach with a window size of 500 kb. Data are shown for TIR, LTR and non-LTR insertions. (XLS) [file pgen.1002487.s005.xls]

## Sheet: Sheet1
Distribution of TE insertions along the major chromosomes of D. melanogaster using a sliding window approach with a window size of 500000bp
all	number of all TE insertions in the given window
fix	number of fixed TE insertions in the given window
teid	chr	cat	250	750	1250	1750	2250	2750	3250	3750	4250	4750	5250	5750	6250	6750	7250	7750	8250	8750	9250	9750	10250	10750	11250	11750	12250	12750	13250	13750	14250	14750	15250	15750	16250	16750	17250	17750	18250	18750	19250	19750	20250	20750	21250	21750	22250	22750	23250
TIR
TIR	4	all	105	144	90
TIR	4	fix	90	129	80
TIR	2L	all	11	2	2	0	4	1	3	2	3	0	2	9	2	1	3	3	4	3	8	8	5	5	2	2	3	5	5	11	6	3	7	9	7	5	5	13	6	11	7	7	24	13	60	107	94	25
TIR	2L	fix	9	0	0	0	0	0	2	0	1	0	1	2	1	0	2	1	0	0	1	3	2	3	1	1	1	1	1	2	2	3	1	3	4	3	3	6	5	5	5	2	17	10	55	89	72	16
TIR	X	all	41	16	5	4	1	1	2	6	3	5	3	1	1	4	2	3	2	3	3	4	4	4	3	2	5	4	2	3	10	9	12	9	5	1	5	4	9	6	13	12	29	26	42	32	83
TIR	X	fix	30	12	4	2	0	0	1	3	1	1	0	0	0	4	1	0	2	1	1	0	2	1	0	1	2	3	0	2	2	6	6	7	3	1	5	2	5	4	10	8	20	22	33	24	75
TIR	3L	all	25	0	1	2	1	4	1	1	0	1	3	4	6	4	4	0	1	2	4	3	2	2	1	4	4	5	5	9	4	9	4	2	8	4	4	11	6	9	19	2	14	11	17	17	14	65	85
TIR	3L	fix	19	0	0	0	0	0	0	0	0	0	0	0	3	0	0	0	1	0	2	2	0	0	0	3	1	4	2	1	1	5	3	1	4	0	3	9	3	4	10	2	8	8	9	12	10	56	76
TIR	2R	all	39	69	121	99	33	16	17	11	12	3	10	10	3	5	7	9	11	1	5	5	5	0	5	2	7	5	4	4	2	2	0	1	3	2	2	6	3	4	2	3	3	6	19
TIR	2R	fix	34	58	100	86	27	13	12	6	7	2	6	5	1	2	3	2	6	1	3	1	2	0	2	1	4	2	2	1	0	1	0	1	2	0	0	2	1	1	0	0	1	4	16
TIR	3R	all	98	28	8	12	6	13	14	6	5	3	2	1	5	12	5	8	8	4	6	6	2	4	1	3	4	3	9	6	11	11	8	8	7	3	7	1	3	2	4	7	4	6	7	2	0	0	3
TIR	3R	fix	81	20	4	8	4	10	10	3	2	0	0	0	1	2	0	1	4	1	1	2	1	2	0	2	1	0	1	2	5	4	0	4	3	2	1	0	1	2	1	2	2	1	1	1	0	0	1
LTR
LTR	4	all	5	1	6
LTR	4	fix	3	1	5
LTR	2L	all	8	10	11	9	9	11	5	4	11	6	5	6	5	6	4	9	3	5	14	7	5	3	4	4	8	10	13	15	14	7	9	10	8	7	22	8	8	6	9	24	16	16	10	19	40	19
LTR	2L	fix	1	0	0	0	1	0	0	0	0	0	1	0	1	0	0	0	0	0	0	0	0	0	0	0	0	0	0	0	0	0	1	0	0	0	0	0	0	0	0	0	3	1	1	12	30	12
LTR	X	all	1	18	12	3	7	9	11	13	9	10	16	11	11	10	3	11	4	2	12	5	13	8	14	4	10	13	7	5	11	12	14	1	2	5	8	3	6	10	7	15	15	9	17	26	22
LTR	X	fix	0	0	0	0	0	0	1	3	0	1	0	0	0	0	0	0	0	0	0	0	0	0	1	0	0	0	0	0	0	0	0	0	0	0	0	0	0	0	2	2	4	1	3	14	12
LTR	3L	all	8	8	4	7	4	9	6	11	5	8	12	10	2	12	10	12	6	6	9	11	10	11	9	10	10	12	9	12	7	11	9	9	3	6	14	6	6	12	15	4	7	9	6	12	12	7	46
LTR	3L	fix	0	0	0	1	0	0	0	0	0	0	0	0	0	1	1	1	0	0	0	0	0	0	0	0	1	0	0	0	0	0	0	0	0	0	1	1	1	1	0	1	2	1	0	1	0	1	38
LTR	2R	all	38	82	47	16	23	14	11	6	10	8	12	18	7	22	7	6	4	10	5	11	11	12	10	6	11	8	9	16	7	8	7	6	10	8	7	9	9	12	14	2	3	3	2
LTR	2R	fix	29	63	34	6	9	1	0	1	1	0	0	2	0	4	0	0	1	0	0	0	0	0	0	1	0	0	0	1	0	0	0	0	0	0	0	0	0	1
LTR	3R	all	8	9	10	23	16	10	12	12	17	5	17	11	5	17	10	8	14	11	16	7	7	14	10	12	8	5	12	6	8	14	18	13	13	8	3	7	11	14	18	14	8	11	11	12	5	12	13
LTR	3R	fix	4	3	0	1	0	0	1	1	0	0	0	0	0	0	0	0	0	0	0	0	0	0	0	0	0	0	0	0	1	0	0	0	0	0	0	0	0	0	0	0	0	0	0	0	0	0	0
non-LTR
non-LTR	4	all	15	9	10
non-LTR	4	fix	10	6	9
non-LTR	2L	all	8	8	5	14	6	11	5	4	10	7	3	13	7	6	6	8	1	7	7	10	7	8	6	4	10	7	9	12	7	8	12	6	11	8	10	4	9	5	8	10	16	11	13	11	44	15
non-LTR	2L	fix	1	0	0	0	2	0	0	0	0	0	0	0	0	0	0	0	0	1	0	0	0	1	0	0	0	0	0	0	0	0	1	0	1	4	0	0	0	0	2	2	8	2	8	8	31	13
non-LTR	X	all	6	12	11	0	3	4	5	5	10	9	8	11	8	7	5	11	9	7	4	13	15	12	6	4	8	9	5	1	11	9	17	2	4	8	10	5	23	8	2	10	9	13	18	10	23
non-LTR	X	fix	2	2	0	0	0	0	0	0	0	0	0	2	2	1	0	0	0	0	0	0	0	0	0	0	0	0	0	0	0	0	1	1	0	0	2	0	0	1	0	1	4	3	5	4	10
non-LTR	3L	all	3	7	8	6	10	5	8	5	7	9	9	13	8	10	11	6	6	7	8	11	8	5	6	13	8	4	5	15	7	5	3	5	6	11	11	5	5	16	17	6	7	9	10	6	14	20	35
non-LTR	3L	fix	0	0	0	0	0	0	0	0	0	0	0	0	1	0	0	0	0	0	2	0	0	0	0	1	0	0	0	0	0	0	0	0	1	0	0	1	0	1	0	2	1	0	1	1	0	7	28
non-LTR	2R	all	24	43	52	17	4	6	10	13	6	12	5	15	4	16	7	9	4	4	8	11	9	10	5	5	7	5	12	7	10	12	5	5	7	7	10	9	8	13	8	3	10	5	2
non-LTR	2R	fix	18	37	40	11	1	0	0	0	1	0	0	0	0	0	0	0	0	0	0	0	0	0	0	0	0	0	1	0	0	0	0	0	0	0	0	0	0	0	0	0	0	1
non-LTR	3R	all	15	8	7	9	15	6	22	9	11	5	8	11	6	13	9	13	9	7	13	5	7	15	6	10	4	10	17	9	9	7	11	9	15	9	5	5	8	15	22	2	3	8	15	10	6	16	9
non-LTR	3R	fix	8	1	1	3	3	1	2	0	2	0	0	0	0	0	1	0	0	0	2	0	0	0	0	1	0	1	0	0	0	0	0	0	0	1	0	0	0	0	0	0	0	1	1	0	0	0	0
[truncated: 9 more columns]
