# Supplementary material for: Sequencing of Pooled DNA Samples (Pool-Seq) Uncovers Complex Dynamics of Transposable Element Insertions in Drosophila melanogaster
Source: PLoS Genet. 2012 Jan 26;8(1):e1002487. doi: 10.1371/journal.pgen.1002487 (PMC3266889; doi:10.1371/journal.pgen.1002487)
Supplement: Dataset S5 — Correlation of the age of TE insertions and the average population frequency. (XLS) [file pgen.1002487.s007.xls]

## Sheet: data
family	age	popfreq
invader2	0.9	0.273
micropia	0.3	0.582
Tabor	0.1	0.084
17.6	0	0.267
Stalker	0	0.165
rover	0	0.067
flea	0	0.24
copia	0	0.183
mdg3	0	0.074
roo	0	0.113
Transpac	0	0.039
opus	0	0.117
blood	0	0.043
412	0	0.096
Burdock	0	0.082
diver	0	0.065
Tirant	0	0.068
jockey2	5	0.978
Helena	3.6	0.933
Cr1a	3.5	0.439
baggins	3.2	0.885
G4	2	0.883
Doc3	2	0.85
G5	0.9	0.941
BS	0.2	0.242
Juan	0.1	0.115
Doc	0	0.175

## Sheet: R
	Spearman's rank correlation rho
data: t$V2 and t$V3
S = 646.3997, p-value = 4.721e-07
alternative hypothesis: true rho is not equal to 0
sample estimates:
rho
0.802686
Warning message:
In cor.test.default(t$V2, t$V3, method = "spearman") :
Cannot compute exact p-values with ties
