# Supplementary material for: Sequencing of Pooled DNA Samples (Pool-Seq) Uncovers Complex Dynamics of Transposable Element Insertions in Drosophila melanogaster
Source: PLoS Genet. 2012 Jan 26;8(1):e1002487. doi: 10.1371/journal.pgen.1002487 (PMC3266889; doi:10.1371/journal.pgen.1002487)
Supplement: Table S1 — Models fit to TE polymorphism data. (XLS) [file pgen.1002487.s009.xls]

## Sheet: Table_3_for_Supplement
	Models fit to TE polymorphism data. Models containing the full set of independent variables and their second order interactions were fit to log-transformed frequencies of polymorphic TE insertions (full models). For the reduced models, we started with the full model containing family (rather than order) as a factor, and dropped or retained independent variables using AIC as the criteria (reduced …
			polymorphic TE insertions											polymorphic insertions (large families only)
		Full model, using family			Full model, using order			Reduced model (using rec rate)			Reduced model (using TEC)			Reduced model (using rec rate)			Reduced model (using TEC)
		d.f.	AIC		d.f.	AIC		d.f.	AIC		d.f.	AIC		d.f.	AIC		d.f.	AIC
	Canonical length	101	-1092.1*		18	-970.8*		97	-1097.7*		99	-1121.8*		10	-345.9*		11	-347.0*
	Distance to nearest gene	100	-1105.7*		18	-1024.3*		97	-1110.1*		100	-1124.2*		10	-388.8*		9	-383.8*
	Global family density (polymorphic insertions in family)	101	-1093.6*		18	-933.7*		97	-1099.0*		99	-1113.5*		8	-378.8*		11	-378.8*
	Local family density (polymorphic insertions in family within 1MB)	99	-1073.4*		17	-992.7*		97	-1075.5*		100	-1095.2*		11	-370.0*		11	-365.7*
	Recombination	99	-1086.6*		17	-975.2*		96	-1091.0*		96	-1091.0*		10	-383.4*		9	-383.1*
	Taxonomy (family or order)	19	-1008.8		19	-1008.8		14	-1011		17	-1033.3
	Chromosome arm	100	-1098.4		18	-1019.4		95	-1104.4		98	-1121.9
	Canonical length*Distance to nearest gene	103	-1101.8		21	-1022.6		98	-1108.4		101	-1122.9
	Distance to nearest gene* global family density	103	-1104.4		21	-1025.4								12	-386.9		12	-380.59
	Canonical length * local family density	103	-1103.3		21	-1019.2
	Canonical length * global family density	-	-		-	-		-	-		-	-		12	-388.8
	Distance to nearest gene* local family density	103	-1104.4		21	-1022.9
	Global family density * Local family density	103	-1098.8		21	-1025.3		98	-1101.9		101	-1118.1		12	-385.1
	Canonical length * recombination	103	-1090.5		21	-999.2		98	-1098		100	-1121.9
	Distance to nearest gene * recombination	103	-1103		21	-1024.2								12	-388.56		11	-384.87
	Global family density * recombination	103	-1102.1		21	-1013.4		98	-1105.9		100	-1119.6		12	-388.6
	Local family density * recombination	103	-1104.4		21	-1022.5
	Rank (age)	-	-		-	-		-	-		-	-		11	-380.1*		10	-361.7*
	Rank (age) * local family density	-	-		-	-		-	-		-	-					12	-384.37
	Rank (age) * canonical length	-	-		-	-		-	-		-	-		12	-387		12	-358.27
	n	2110			2110			2110			2110			671			671
	model R-squared	104	0.209		22	0.108		99	0.208		102	0.215		13	0.128		13	0.1311
	residuals	2006	0.752		2088	0.781		2011	0.752		2008	0.748		658	0.7408		658	0.743
	model AIC	104	-1102.49		22	-1023.5		99	-1109.23		102	-1123.68		13	-389.8		13	-385.7
