# Supplementary material for: Sequencing of Pooled DNA Samples (Pool-Seq) Uncovers Complex Dynamics of Transposable Element Insertions in Drosophila melanogaster
Source: PLoS Genet. 2012 Jan 26;8(1):e1002487. doi: 10.1371/journal.pgen.1002487 (PMC3266889; doi:10.1371/journal.pgen.1002487)
Supplement: Table S2 — Mapping statistic for the 5 paired end lanes used in this study. Paired-end (PE) reads have been mapped to a combined reference consisting of the masked genome and the TEs of D. melanogaster. (chr: chromosome; TE: transposable element; fwd: forward; rev: reverse). (XLS) [file pgen.1002487.s010.xls]

## Sheet: table
	Sample	jun_s_5	jun_s_6	jun_s_7	jun_s_8	oct_s_1	sum
	all pe fragments	10589594	15715578	17957720	16723207	19507081	80493180
	both reads mapped	8979631	13877358	15678260	14625881	16415941	69577071
	both same chr.	7460687	11550479	12997368	12065457	13349138	57423129
	both same TE	299111	466065	553911	526892	576496	2422475
	on different chr.	175651	263398	301016	283594	393404	1417063
	TE inserts	114254	177747	215935	208909	244438	961283
	fwd. insertions	65500	102092	122810	118919	137839	547160
	rev. insertions	48754	75655	93125	89990	106599	414123
	both same chr.	both reads mapped to the same reference chromosome
	both same TE	both reads mapped to the same TE
	on different chr.	reads mapped to different reference chromosomes
	TE inserts	one read maps to a TE and the other to a reference chromosome
	fwd. insertions	forward insertions
	rev. insertions	reverse insertions

## Sheet: Sheet1
Sample	jun_s_5	jun_s_6	jun_s_7	jun_s_8	oct_s_13		all	all-control
Reads	21179188	31431156	35915440	33446414	39014162		160986360	160986360
Mapped	19258781	29145063	33056484	30775212	35169207		147404747	147404747
both mates maped	17959262	27754716	31356520	29251762	32831882		139154142	139154142
proper pair	15519596	24033088	27102558	25184698	27851268		119691208	119691208
pp in chr	14921374	23100958	25994736	24130914	26698276		114846258	114846258
pp in TE	598222	932130	1107822	1053784	1152992		4844950	4844950
mates on dif. contigs	1802450	2782314	3209718	3046828	3549278		14390588	14390588
dif. chromosomes	351302	526796	602032	567188	786808		2834126	2834126
mates on dif TEs	1222640	1900024	2175816	2061822	2273594		9633896	9633896
TE - chr mates	228508	355494	431870	417818	488876		1922566	1922566
fwd - insertions	65500	102092	122810	118919	137839		547160	547160
rev - insertions	48754	75655	93125	89990	106599		414123	414123
Sample	jun_s_5	jun_s_6	jun_s_7	jun_s_8	oct_s_13	sum
fragments (f.)	10589594	15715578	17957720	16723207	19507081	80493180
both reads mapped	8979631	13877358	15678260	14625881	16415941	69577071
both on same chr.	7460687	11550479	12997368	12065457	13349138	57423129
both on same TE.	299111	466065	553911	526892	576496	2422475
on diferent chr.	175651	263398	301016	283594	393404	1417063
TE inserts	114254	177747	215935	208909	244438	961283
fwd insertion	65500	102092	122810	118919	137839	547160
rev-insertion	48754	75655	93125	89990	106599	414123
